# Supplementary material for: Crystal structures of di­aquadi-μ-hydroxido-tris­[tri­methyl­tin(IV)] diformatotri­methyl­stannate(IV) and di-μ-hydroxido-tris­[tri­methyl­tin(IV)] chloride monohydrate
Source: Acta Crystallogr E Crystallogr Commun. 2016 Sep 30;72(Pt 10):1499–502. doi: 10.1107/S2056989016014912 (PMC5050785; doi:10.1107/S2056989016014912)
Supplement: Supplementary file 1 [file e-72-01499-sup1.cif]

##############################################################################
#                                                                            #
# This CIF contains the data in a paper accepted for publication in          #
# Acta Crystallographica Section E. It conforms to the requirements of       #
# Notes for Authors for Acta Crystallographica Section E, and has been       #
# peer reviewed under the auspices of the IUCr Commission on Journals.       #
#                                                                            #
# Full details of the Crystallographic Information File format               #
# are given in the paper "The Crystallographic Information File (CIF):       #
# a New Standard Archive File for Crystallography" by S. R. Hall, F. H.      #
# Allen and I. D. Brown [Acta Cryst. (1991), A47, 655-685].                  #
#                                                                            #
# The current version of the core CIF dictionary is obtainable from          #
# ftp://ftp.iucr.org/pub/cif_core.dic.                                       #
#                                                                            #
# Software is freely available for graphical display of the structure(s)     #
# in this CIF. For information consult the CIF software page                 #
# http://www.iucr.org/resources/cif/software.                                #
#                                                                            #
# This file may be used for bona fide research purposes within the           #
# scientific community so long as proper attribution is given to the journal # 
# article from which it was obtained.                                        #
#                                                                            #
##############################################################################
data_Global
_audit_creation_method
;
Olex2 1.2
(compiled 2016.02.19 svn.r3266 for OlexSys, GUI svn.r5155)
;
_journal_date_recd_electronic     2016-09-08
_journal_date_accepted     2016-09-21
_journal_name_full     'Acta Crystallographica, Section E'
_journal_year     2016
_journal_volume     72
_journal_issue     10
_journal_page_first     1499
_journal_page_last     1502
_journal_paper_category     GM
_journal_paper_doi     10.1107/S2056989016014912
_journal_coeditor_code     SU5326
_publ_contact_author_name     'Carsten Strohmann'
_publ_contact_author_address
;
Technische Universit\"at Dortmund,
Anorganische Chemie
Otto-Hahn-Strasse 6
D-44227 Dortmund
;
_publ_contact_author_email     carsten.strohmann@tu-dortmund.de
_publ_contact_author_fax     '+49 231 755 3797'
_publ_contact_author_phone     '+49 231 755 3807'
_publ_section_title
;
Crystal structures of
diaquadi-\m-hydroxido-tris[trimethyltin(IV)] diformatotrimethylstannate(IV) and
di-\m-hydroxido-tris[trimethyltin(IV)] chloride monohydrate
;
loop_
    _publ_author_name
    _publ_author_footnote
    _publ_author_address
    'Otte, Felix' .
;
Technische Universit\"at Dortmund,
Anorganische Chemie
Otto-Hahn-Strasse 6
D-44227 Dortmund
Germany
;
    'Koller, Stephan G.' .
;
Technische Universit\"at Dortmund,
Anorganische Chemie
Otto-Hahn-Strasse 6
D-44227 Dortmund
Germany
;
    'Golz, Christopher' .
;
Technische Universit\"at Dortmund,
Anorganische Chemie
Otto-Hahn-Strasse 6
D-44227 Dortmund
Germany
;
    'Strohmann, Carsten' .
;
Technische Universit\"at Dortmund,
Anorganische Chemie
Otto-Hahn-Strasse 6
D-44227 Dortmund
Germany
;
_publ_section_synopsis
;
The title compounds are partially condensed products of hydrolysed trimethyltin
chloride. In the two structures, short cationic tristannatoxanes
(C~9~H~29~O~2~Sn~3~) are bridged by a diformatotrimethyltin anion or a
chloride anion.
;
data_1
_database_code_depnum_ccdc_archive 'CCDC 1505528'
_chemical_name_systematic
;
Diaquadi-\m-hydroxido-tris[trimethyltin(IV)] diformatotrimethylstannate(IV)
;
_chemical_name_common     ?
_chemical_formula_moiety     'C9 H13 O4 Sn3 +, C5 H11 O4 Sn -'
_chemical_formula_sum     'C7 H22 O4 Sn2'
_chemical_formula_iupac
                           '[Sn3 (C H3)9 (O H)2 (H2 O)2] [Sn (C H3)3 (C H O2)2]'
_chemical_formula_weight     407.62
_chemical_melting_point     ?
_shelx_space_group_comment
;
The symmetry employed for this shelxl refinement is uniquely defined
by the following loop, which should always be used as a source of
symmetry information in preference to the above space-group names.
They are only intended as comments.
;
_space_group_crystal_system     orthorhombic
_space_group_name_H-M_alt     'P 21 21 2'
_space_group_name_Hall     'P 2 2ab'
loop_
    _space_group_symop_operation_xyz
    'x, y, z'
    '-x, -y, z'
    'x+1/2, -y+1/2, -z'
    '-x+1/2, y+1/2, -z'
_cell_length_a     11.0786(8)
_cell_length_b     18.9529(14)
_cell_length_c     6.6990(5)
_cell_angle_alpha     90
_cell_angle_beta     90
_cell_angle_gamma     90
_cell_volume     1406.60(18)
_cell_formula_units_Z     4
_cell_measurement_reflns_used     9917
_cell_measurement_theta_min     3
_cell_measurement_theta_max     60
_cell_measurement_temperature     154
_exptl_crystal_description     block
_exptl_crystal_colour     colourless
_exptl_crystal_size_max     0.162
_exptl_crystal_size_mid     0.098
_exptl_crystal_size_min     0.076
_exptl_crystal_density_diffrn     1.925
_exptl_crystal_density_meas     ?
_exptl_crystal_density_method     ?
_exptl_crystal_F_000     784
_exptl_absorpt_coefficient_mu     3.539
_exptl_absorpt_correction_type     multi-scan
_exptl_absorpt_process_details
;
(SADABS; Bruker, 2014)
;
_shelx_estimated_absorpt_T_min     ?
_shelx_estimated_absorpt_T_max     ?
_exptl_absorpt_correction_T_min     0.0159
_exptl_absorpt_correction_T_max     0.0380
_diffrn_ambient_temperature     154.0
_diffrn_radiation_type     MoK\a
_diffrn_radiation_wavelength     0.71073
_diffrn_radiation_monochromator     'HELIOS mirror optics'
_diffrn_measurement_device_type     'Bruker D8 VENTURE area detector'
_diffrn_measurement_device     'four-circle diffractometer'
_diffrn_measurement_method     '\w and \f scans'
_diffrn_detector_area_resol_mean     10.4167
_diffrn_reflns_number     56576
_diffrn_reflns_av_R_equivalents     0.0356
_diffrn_reflns_theta_min     2.829
_diffrn_reflns_theta_max     29.641
_diffrn_reflns_theta_full     26.000
_diffrn_measured_fraction_theta_max     0.997
_diffrn_measured_fraction_theta_full     0.998
_diffrn_reflns_limit_h_min     -15
_diffrn_reflns_limit_h_max     15
_diffrn_reflns_limit_k_min     -26
_diffrn_reflns_limit_k_max     26
_diffrn_reflns_limit_l_min     -9
_diffrn_reflns_limit_l_max     9
_diffrn_standards_number     0
_refine_special_details     ?
_reflns_number_total     3966
_reflns_number_gt     3811
_reflns_threshold_expression     'I > 2\s(I)'
_refine_ls_structure_factor_coef     Fsqd
_refine_ls_matrix_type     full
_refine_ls_R_factor_all     0.0152
_refine_ls_R_factor_gt     0.0135
_refine_ls_wR_factor_gt     0.0262
_refine_ls_wR_factor_ref     0.0266
_refine_ls_goodness_of_fit_ref     1.056
_refine_ls_restrained_S_all     1.056
_refine_ls_number_reflns     3966
_refine_ls_number_parameters     144
_refine_ls_number_restraints     2
_refine_ls_hydrogen_treatment     mixed
_refine_ls_weighting_scheme     calc
_refine_ls_weighting_details
              'w=1/[\s^2^(Fo^2^)+(0.0094P)^2^+0.4247P] where P=(Fo^2^+2Fc^2^)/3'
_atom_sites_solution_hydrogens     mixed
_atom_sites_solution_primary     direct
_atom_sites_solution_secondary     ?
_refine_ls_shift/su_max     0.004
_refine_ls_shift/su_mean     0.000
_refine_diff_density_max     0.366
_refine_diff_density_min     -0.329
_refine_ls_extinction_method
;
SHELXL2014 (Sheldrick, 2015b)
;
_refine_ls_extinction_coef     0.00294(12)
_refine_ls_extinction_expression
                                  'Fc^*^=kFc[1+0.001xFc^2^\l^3^/sin(2\q)]^-1/4^'
_refine_ls_abs_structure_details
;
Flack <i>x</i> determined using 1569 quotients
[(<i>I</i>^+^)-(<i>I</i>^-^)]/[(<i>I</i>^+^)+(<i>I</i>^-^)]
(Parsons <i>et al.</i>,  2013)
;
_refine_ls_abs_structure_Flack     -0.040(19)
loop_
    _atom_type_symbol
    _atom_type_description
    _atom_type_scat_dispersion_real
    _atom_type_scat_dispersion_imag
    _atom_type_scat_source
    'C' 'C' 0.0033 0.0016
                         'International Tables Vol C Tables 4.2.6.8 and 6.1.1.4'
    'H' 'H' 0.0000 0.0000
                         'International Tables Vol C Tables 4.2.6.8 and 6.1.1.4'
    'O' 'O' 0.0106 0.0060
                         'International Tables Vol C Tables 4.2.6.8 and 6.1.1.4'
    'Sn' 'Sn' -0.6537 1.4246
                         'International Tables Vol C Tables 4.2.6.8 and 6.1.1.4'
_computing_data_collection
;
APEX3 (Bruker, 2014)
;
_computing_cell_refinement
;
SAINT (Bruker, 2014)
;
_computing_data_reduction
;
SAINT (Bruker, 2014)
;
_computing_structure_solution
;
SHELXT (Sheldrick, 2015a)
;
_computing_structure_refinement
;
SHELXL2014 (Sheldrick, 2015b)
;
_computing_molecular_graphics
;
<i>OLEX2</i> (Dolomanov <i>et al.</i>,  2009)
;
_computing_publication_material
;
<i>OLEX2</i> (Dolomanov <i>et al.</i>,  2009)
;
loop_
    _atom_site_type_symbol
    _atom_site_label
    _atom_site_fract_x
    _atom_site_fract_y
    _atom_site_fract_z
    _atom_site_U_iso_or_equiv
    _atom_site_adp_type
    _atom_site_calc_flag
    _atom_site_occupancy
    _atom_site_disorder_assembly
    _atom_site_disorder_group
    Sn Sn1 0.5000 1.0000 0.39740(3) 0.01976(5) Uani d 1 . .
    Sn Sn2 0.51010(2) 0.78803(2) 0.42354(2) 0.01984(4) Uani d 1 . .
    Sn Sn3 0.5000 0.5000 0.09198(3) 0.01949(5) Uani d 1 . .
    O O1 0.43169(16) 0.88858(8) 0.3940(3) 0.0275(4) Uani d 1 . .
    O O2 0.6162(2) 0.67229(10) 0.4624(3) 0.0395(5) Uani d 1 . .
    H H2A 0.621(4) 0.6398(17) 0.370(5) 0.070(12) Uiso d 1 . .
    H H2B 0.639(3) 0.6499(15) 0.567(4) 0.047(9) Uiso d 1 . .
    O O3 0.63477(16) 0.59175(9) 0.1188(3) 0.0275(4) Uani d 1 . .
    O O4 0.69708(18) 0.60086(10) -0.1986(3) 0.0321(4) Uani d 1 . .
    C C1 0.5000 1.0000 0.0790(5) 0.0341(7) Uani d 1 . .
    H H1A 0.5212 0.9529 0.0302 0.051 Uiso calc 0.5 A -1
    H H1B 0.5592 1.0343 0.0302 0.051 Uiso calc 0.5 A -1
    H H1C 0.4195 1.0128 0.0302 0.051 Uiso calc 0.5 A -1
    C C2 0.6556(2) 0.96914(13) 0.5607(4) 0.0284(5) Uani d 1 . .
    H H2C 0.6378 0.9263 0.6370 0.043 Uiso calc 1 . .
    H H2D 0.6787 1.0071 0.6524 0.043 Uiso calc 1 . .
    H H2E 0.7221 0.9598 0.4679 0.043 Uiso calc 1 . .
    C C3 0.6662(2) 0.81086(14) 0.2519(4) 0.0306(6) Uani d 1 . .
    H H3A 0.6517 0.8531 0.1709 0.046 Uiso calc 1 . .
    H H3B 0.6842 0.7708 0.1643 0.046 Uiso calc 1 . .
    H H3C 0.7347 0.8192 0.3414 0.046 Uiso calc 1 . .
    C C4 0.5122(3) 0.78733(14) 0.7404(3) 0.0326(5) Uani d 1 . .
    H H4A 0.5957 0.7907 0.7878 0.049 Uiso calc 1 . .
    H H4B 0.4762 0.7433 0.7891 0.049 Uiso calc 1 . .
    H H4C 0.4657 0.8276 0.7908 0.049 Uiso calc 1 . .
    C C5 0.3709(2) 0.72972(13) 0.2806(4) 0.0308(6) Uani d 1 . .
    H H5A 0.2923 0.7504 0.3140 0.046 Uiso calc 1 . .
    H H5B 0.3733 0.6806 0.3261 0.046 Uiso calc 1 . .
    H H5C 0.3827 0.7313 0.1357 0.046 Uiso calc 1 . .
    C C6 0.3758(2) 0.56431(13) -0.0639(4) 0.0318(6) Uani d 1 . .
    H H6A 0.3182 0.5848 0.0307 0.048 Uiso calc 1 . .
    H H6B 0.3323 0.5357 -0.1622 0.048 Uiso calc 1 . .
    H H6C 0.4195 0.6022 -0.1324 0.048 Uiso calc 1 . .
    C C7 0.5000 0.5000 0.4082(4) 0.0354(8) Uani d 1 . .
    H H7A 0.5631 0.4681 0.4570 0.053 Uiso calc 0.5 B -1
    H H7B 0.4212 0.4840 0.4570 0.053 Uiso calc 0.5 B -1
    H H7C 0.5156 0.5479 0.4570 0.053 Uiso calc 0.5 B -1
    C C8 0.6991(3) 0.61657(14) -0.0214(4) 0.0293(6) Uani d 1 . .
    H H8 0.754(3) 0.6574(18) 0.034(5) 0.059(11) Uiso d 1 . .
    H H1 0.365(3) 0.8863(17) 0.352(5) 0.051(11) Uiso d 1 . .
loop_
    _atom_site_aniso_label
    _atom_site_aniso_U_11
    _atom_site_aniso_U_22
    _atom_site_aniso_U_33
    _atom_site_aniso_U_12
    _atom_site_aniso_U_13
    _atom_site_aniso_U_23
    Sn1 0.01811(9) 0.01947(9) 0.02172(9) 0.00005(9) 0.000 0.000
    Sn2 0.02197(7) 0.01935(7) 0.01820(7) -0.00208(7) -0.00006(8) 0.00073(5)
    Sn3 0.02102(9) 0.02158(9) 0.01588(9) 0.00227(9) 0.000 0.000
    O1 0.0229(8) 0.0186(8) 0.0409(11) -0.0023(6) -0.0077(9) 0.0001(8)
    O2 0.0672(15) 0.0270(10) 0.0243(10) 0.0151(10) -0.0095(10) -0.0033(8)
    O3 0.0312(9) 0.0298(9) 0.0215(9) -0.0063(7) 0.0027(7) -0.0014(7)
    O4 0.0402(11) 0.0324(10) 0.0237(9) 0.0027(8) 0.0069(8) 0.0040(8)
    C1 0.0422(19) 0.0356(17) 0.0246(15) -0.0051(19) 0.000 0.000
    C2 0.0232(11) 0.0292(12) 0.0328(14) 0.0009(9) -0.0063(11) -0.0031(11)
    C3 0.0274(13) 0.0346(14) 0.0298(14) -0.0020(10) 0.0062(11) 0.0034(11)
    C4 0.0401(14) 0.0367(12) 0.0209(10) 0.0067(16) 0.0047(13) -0.0009(9)
    C5 0.0332(14) 0.0272(12) 0.0320(14) -0.0078(10) -0.0052(11) -0.0016(10)
    C6 0.0341(13) 0.0263(12) 0.0350(15) 0.0070(10) -0.0090(13) -0.0015(11)
    C7 0.0332(17) 0.056(2) 0.0170(14) -0.014(2) 0.000 0.000
    C8 0.0310(14) 0.0290(14) 0.0280(14) -0.0054(11) 0.0015(10) 0.0024(10)
_geom_special_details
;
 All esds (except the esd in the dihedral angle between two l.s. planes)
 are estimated using the full covariance matrix.  The cell esds are taken
 into account individually in the estimation of esds in distances, angles
 and torsion angles; correlations between esds in cell parameters are only
 used when they are defined by crystal symmetry.  An approximate (isotropic)
 treatment of cell esds is used for estimating esds involving l.s. planes.
;
loop_
    _geom_bond_atom_site_label_1
    _geom_bond_atom_site_label_2
    _geom_bond_site_symmetry_2
    _geom_bond_distance
    _geom_bond_publ_flag
    Sn1 O1 . 2.2433(16) ?
    Sn1 O1 2_675 2.2433(16) ?
    Sn1 C1 . 2.133(3) ?
    Sn1 C2 . 2.124(2) ?
    Sn1 C2 2_675 2.124(2) ?
    Sn2 O1 . 2.1036(16) ?
    Sn2 O2 . 2.5023(19) ?
    Sn2 C3 . 2.121(2) ?
    Sn2 C4 . 2.123(2) ?
    Sn2 C5 . 2.126(2) ?
    Sn3 O3 2_665 2.2991(17) ?
    Sn3 O3 . 2.2990(17) ?
    Sn3 C6 . 2.114(2) ?
    Sn3 C6 2_665 2.114(2) ?
    Sn3 C7 . 2.119(3) ?
    O1 H1 . 0.79(4) ?
    O2 H2A . 0.87(2) ?
    O2 H2B . 0.86(2) ?
    O3 C8 . 1.269(3) ?
    O4 C8 . 1.224(3) ?
    C1 H1A . 0.9800 ?
    C1 H1B . 0.9800 ?
    C1 H1C . 0.9800 ?
    C2 H2C . 0.9800 ?
    C2 H2D . 0.9800 ?
    C2 H2E . 0.9800 ?
    C3 H3A . 0.9800 ?
    C3 H3B . 0.9800 ?
    C3 H3C . 0.9800 ?
    C4 H4A . 0.9800 ?
    C4 H4B . 0.9800 ?
    C4 H4C . 0.9800 ?
    C5 H5A . 0.9800 ?
    C5 H5B . 0.9800 ?
    C5 H5C . 0.9800 ?
    C6 H6A . 0.9800 ?
    C6 H6B . 0.9800 ?
    C6 H6C . 0.9800 ?
    C7 H7A . 0.9800 ?
    C7 H7B . 0.9800 ?
    C7 H7C . 0.9800 ?
    C8 H8 . 1.05(3) ?
loop_
    _geom_angle_atom_site_label_1
    _geom_angle_atom_site_label_2
    _geom_angle_atom_site_label_3
    _geom_angle_site_symmetry_1
    _geom_angle_site_symmetry_3
    _geom_angle
    _geom_angle_publ_flag
    O1 Sn1 O1 . 2_675 178.83(11) ?
    C1 Sn1 O1 . 2_675 89.42(5) ?
    C1 Sn1 O1 . . 89.42(5) ?
    C2 Sn1 O1 . . 91.14(8) ?
    C2 Sn1 O1 . 2_675 89.46(8) ?
    C2 Sn1 O1 2_675 . 89.46(8) ?
    C2 Sn1 O1 2_675 2_675 91.14(8) ?
    C2 Sn1 C1 2_675 . 121.00(7) ?
    C2 Sn1 C1 . . 121.00(7) ?
    C2 Sn1 C2 . 2_675 118.01(15) ?
    O1 Sn2 O2 . . 176.30(8) ?
    O1 Sn2 C3 . . 95.79(9) ?
    O1 Sn2 C4 . . 95.99(9) ?
    O1 Sn2 C5 . . 97.41(9) ?
    C3 Sn2 O2 . . 81.51(9) ?
    C3 Sn2 C4 . . 122.30(12) ?
    C3 Sn2 C5 . . 116.97(11) ?
    C4 Sn2 O2 . . 83.41(9) ?
    C4 Sn2 C5 . . 117.08(11) ?
    C5 Sn2 O2 . . 86.09(9) ?
    O3 Sn3 O3 . 2_665 171.04(9) ?
    C6 Sn3 O3 . 2_665 92.99(9) ?
    C6 Sn3 O3 2_665 2_665 91.44(9) ?
    C6 Sn3 O3 2_665 . 92.99(9) ?
    C6 Sn3 O3 . . 91.43(9) ?
    C6 Sn3 C6 2_665 . 120.80(16) ?
    C6 Sn3 C7 . . 119.60(8) ?
    C6 Sn3 C7 2_665 . 119.60(8) ?
    C7 Sn3 O3 . 2_665 85.52(4) ?
    C7 Sn3 O3 . . 85.52(4) ?
    Sn1 O1 H1 . . 112(2) ?
    Sn2 O1 Sn1 . . 135.44(9) ?
    Sn2 O1 H1 . . 112(2) ?
    Sn2 O2 H2A . . 125(3) ?
    Sn2 O2 H2B . . 131(2) ?
    H2A O2 H2B . . 102(3) ?
    C8 O3 Sn3 . . 125.94(17) ?
    Sn1 C1 H1A . . 109.5 ?
    Sn1 C1 H1B . . 109.5 ?
    Sn1 C1 H1C . . 109.5 ?
    H1A C1 H1B . . 109.5 ?
    H1A C1 H1C . . 109.5 ?
    H1B C1 H1C . . 109.5 ?
    Sn1 C2 H2C . . 109.5 ?
    Sn1 C2 H2D . . 109.5 ?
    Sn1 C2 H2E . . 109.5 ?
    H2C C2 H2D . . 109.5 ?
    H2C C2 H2E . . 109.5 ?
    H2D C2 H2E . . 109.5 ?
    Sn2 C3 H3A . . 109.5 ?
    Sn2 C3 H3B . . 109.5 ?
    Sn2 C3 H3C . . 109.5 ?
    H3A C3 H3B . . 109.5 ?
    H3A C3 H3C . . 109.5 ?
    H3B C3 H3C . . 109.5 ?
    Sn2 C4 H4A . . 109.5 ?
    Sn2 C4 H4B . . 109.5 ?
    Sn2 C4 H4C . . 109.5 ?
    H4A C4 H4B . . 109.5 ?
    H4A C4 H4C . . 109.5 ?
    H4B C4 H4C . . 109.5 ?
    Sn2 C5 H5A . . 109.5 ?
    Sn2 C5 H5B . . 109.5 ?
    Sn2 C5 H5C . . 109.5 ?
    H5A C5 H5B . . 109.5 ?
    H5A C5 H5C . . 109.5 ?
    H5B C5 H5C . . 109.5 ?
    Sn3 C6 H6A . . 109.5 ?
    Sn3 C6 H6B . . 109.5 ?
    Sn3 C6 H6C . . 109.5 ?
    H6A C6 H6B . . 109.5 ?
    H6A C6 H6C . . 109.5 ?
    H6B C6 H6C . . 109.5 ?
    Sn3 C7 H7A . . 109.5 ?
    Sn3 C7 H7B . . 109.5 ?
    Sn3 C7 H7C . . 109.5 ?
    H7A C7 H7B . . 109.5 ?
    H7A C7 H7C . . 109.5 ?
    H7B C7 H7C . . 109.5 ?
    O3 C8 H8 . . 110(2) ?
    O4 C8 O3 . . 128.1(3) ?
    O4 C8 H8 . . 122(2) ?
loop_
    _geom_torsion_atom_site_label_1
    _geom_torsion_atom_site_label_2
    _geom_torsion_atom_site_label_3
    _geom_torsion_atom_site_label_4
    _geom_torsion_site_symmetry_1
    _geom_torsion_site_symmetry_2
    _geom_torsion_site_symmetry_3
    _geom_torsion_site_symmetry_4
    _geom_torsion
    _geom_torsion_publ_flag
    Sn3 O3 C8 O4 . . . . 5.5(4) ?
loop_
    _geom_hbond_atom_site_label_D
    _geom_hbond_atom_site_label_H
    _geom_hbond_atom_site_label_A
    _geom_hbond_site_symmetry_A
    _geom_hbond_distance_DH
    _geom_hbond_distance_HA
    _geom_hbond_distance_DA
    _geom_hbond_angle_DHA
    O2 H2A O3 . 0.87(2) 1.92(3) 2.770(3) 164(4)
    O2 H2B O4 1_556 0.86(2) 1.93(2) 2.791(3) 178(3)
    O1 H1 O4 3_465 0.79(4) 2.14(4) 2.917(3) 167(3)
_shelx_hkl_file
;
   0   0  -1 2730.93   71.79
   0   0   1 2747.63   71.79
   0   0   1 2686.03   71.19
   0   0  -1 2578.34   71.39
   0   0   1 2537.45   71.49
   0   0   1 2705.63   71.99
   0   0  -2 2453.55   68.29
   0   0   2 2469.35   68.49
   0   0  -2 2486.35   68.19
   0   0  -2 2532.65   69.29
   0   0  -2 2412.56   67.79
   0   0  -2 2462.65   67.89
   0   0   2 2579.04   67.79
   0   0   2 2458.95   67.89
   0   0   2 2594.54   68.99
   0   0  -2 2642.64   69.59
   0   0   2 2500.55   69.39
   0   0  -3   39.70    4.20
   0   0  -3   44.30    3.50
   0   0   3   39.10    2.80
   0   0   3   37.20    2.80
   0   0  -3   39.50    5.50
   0   0  -3   33.80    3.00
   0   0  -3   41.00    2.80
   0   0  -3   36.20    3.00
   0   0  -3   45.70    4.80
   0   0   3   40.70    3.90
   0   0   3   38.40    3.10
   0   0   3   39.40    3.70
   0   0   4 1544.75   44.30
   0   0   4 1477.75   43.50
   0   0  -4 1594.94   43.90
   0   0  -4 1561.94   47.00
   0   0  -4 1428.66   43.40
   0   0   4 1488.55   45.20
   0   0  -4 1548.45   48.50
   0   0  -4 1479.85   46.50
   0   0   4 1582.54   43.60
   0   0  -4 1559.54   44.40
   0   0   4 1578.24   45.70
   0   0   4 1472.25   41.80
   0   0   4 1538.25   46.80
   0   0   5  681.93   24.10
   0   0  -5  675.43   21.90
   0   0  -5  650.43   25.20
   0   0   5  646.74   22.20
   0   0  -5  665.63   25.50
   0   0  -5  685.93   22.70
   0   0   5  635.84   23.70
   0   0   5  690.03   21.60
   0   0  -5  669.03   21.60
   0   0  -5  664.23   27.10
   0   0   5  667.73   25.40
   0   0   5  666.43   21.70
   0   0   6 3003.70   84.89
   0   0   6 3013.90   88.29
   0   0   6 2952.60   84.69
   0   0   6 3050.49   85.89
   0   0  -6 3184.68   92.79
   0   0  -6 3035.50   90.39
   0   0  -6 3028.60   86.09
   0   0  -6 2855.91   90.19
   0   0   6 3081.19   90.39
   0   0  -7  317.77   22.20
   0   0   7  333.77   21.00
   0   0   7  352.36   15.80
   0   0   7  336.07   18.80
   0   0  -7  323.07   16.70
   0   0  -7  330.17   20.70
   0   0   7  324.17   14.60
   0   0  -8   92.59    9.80
   0   0  -8   99.99   16.10
   0   0   8  110.49   10.40
   0   0  -8   71.29   13.40
   0   0   8   97.39   11.80
   0   0   8  117.89   14.70
   0   0  -9   25.90   16.10
   0   0   9   10.40    7.40
   0   0   9   31.10   15.30
   0   0   9   19.40   10.10
   0   0  -9   28.90    8.60
   1   0  -1 4197.28  117.89
  -1   0   1 4347.96  117.99
   1   0  -1 4546.94  118.39
  -1   0   1 4411.36  118.39
  -1   0   1 4416.96  118.69
  -1   0  -1 4542.55  117.99
   1   0  -2 2690.13   76.09
   1   0   2 2663.73   73.79
   1   0  -2 2599.14   73.59
  -1   0   2 2827.22   73.69
   1   0   2 2648.54   74.09
   1   0  -2 2758.02   74.09
   1   0   2 2800.62   73.79
  -1   0   2 2724.83   75.09
   1   0   2 2807.02   75.49
   1   0   2 2724.93   74.79
   1   0   2 2776.72   74.89
  -1   0   2 2849.71   75.89
  -1   0   2 2679.23   73.99
  -1   0  -2 2858.71   75.49
  -1   0  -2 2732.93   73.89
   1   0  -2 2723.63   73.99
  -1   0  -2 2759.22   75.09
  -1   0  -2 2755.32   74.89
  -1   0  -2 2712.63   73.79
   1   0  -2 2800.72   74.89
  -1   0  -2 2611.64   73.89
  -1   0   3 8870.11  251.97
   1   0   3 9816.72  251.87
   1   0   3 9132.29  252.67
  -1   0   3 9219.68  253.57
   1   0  -3 9891.31  254.87
  -1   0  -3 9602.74  253.07
   1   0  -3 9999.00  255.97
   1   0   3 8763.72  252.87
  -1   0   3 9425.76  254.77
   1   0  -3 9375.56  251.87
   1   0  -3 9285.37  252.07
   1   0  -3 9364.86  255.07
   1   0   3 9423.36  254.17
   1   0  -3 9256.77  252.97
  -1   0   3 9825.82  254.17
  -1   0  -3 9636.14  254.37
   1   0   3 9720.43  253.57
  -1   0  -4 1143.89   33.40
  -1   0  -4 1194.08   38.60
   1   0   4 1094.99   34.50
   1   0   4 1081.49   34.20
  -1   0  -4 1118.79   33.20
   1   0  -4 1140.79   36.40
  -1   0   4 1159.28   33.40
  -1   0  -4 1159.88   36.40
   1   0   4 1134.29   36.10
   1   0   4 1149.98   35.10
  -1   0  -4 1154.98   33.60
  -1   0   4 1124.79   36.50
   1   0  -4 1077.89   36.80
   1   0  -4 1169.78   39.40
  -1   0   4 1119.39   33.40
  -1   0   4 1196.08   33.40
  -1   0  -4 1056.59   35.50
   1   0  -4 1138.69   34.40
   1   0   4 1169.38   33.50
  -1   0   4 1164.98   35.70
  -1   0  -4 1141.09   34.50
   1   0  -4 1196.68   33.60
   1   0   4 1089.39   33.00
  -1   0   4 1116.89   35.20
  -1   0   5  534.75   17.10
   1   0  -5  567.74   18.90
   1   0   5  543.85   20.70
  -1   0  -5  586.04   24.60
   1   0  -5  556.24   18.60
   1   0  -5  562.54   23.60
  -1   0   5  562.54   21.20
  -1   0   5  539.35   18.70
   1   0   5  558.54   22.20
  -1   0   5  556.44   22.50
  -1   0   5  549.35   18.70
  -1   0  -5  522.15   21.50
   1   0   5  534.55   20.30
   1   0   5  578.64   18.50
   1   0  -5  510.25   22.70
   1   0  -5  577.94   20.20
   1   0  -5  535.65   22.50
  -1   0  -5  570.34   22.50
   1   0   5  542.75   18.40
  -1   0   5  546.35   18.60
  -1   0  -5  570.94   18.90
   1   0   5  563.54   19.90
  -1   0   5  557.94   21.10
  -1   0   6   37.30    4.70
   1   0  -6   42.90    6.10
   1   0  -6   40.90    5.10
   1   0   6   52.59    5.90
  -1   0  -6   41.50    5.10
  -1   0  -6   36.60    7.10
   1   0  -6   55.19    8.70
   1   0  -6   35.40    8.00
   1   0   6   32.30    6.40
   1   0   6   44.90    6.00
  -1   0  -6   26.80    4.00
  -1   0   6   56.89    5.90
   1   0   6   37.20    7.30
  -1   0   6   48.10    6.10
  -1   0  -6   36.30    5.20
  -1   0   6   43.90    7.10
   1   0  -6   28.50    8.30
  -1   0   6   44.20    5.70
  -1   0   6   38.20    7.50
   1   0   6   36.40    4.90
  -1   0  -6   64.79   10.00
   1   0  -7  624.44   30.10
  -1   0  -7  653.93   23.20
   1   0   7  632.64   27.10
   1   0   7  662.33   24.90
  -1   0   7  678.33   23.60
  -1   0  -7  653.03   30.70
  -1   0   7  695.43   23.90
  -1   0  -7  654.63   24.60
   1   0  -7  669.53   30.90
   1   0  -7  612.54   25.30
   1   0   7  669.33   29.40
  -1   0  -7  620.84   28.80
  -1   0   7  646.84   29.70
  -1   0   7  651.83   28.00
   1   0  -8   82.59   16.00
   1   0   8   60.79    7.50
   1   0   8   88.19   15.60
   1   0   8   70.99   13.80
  -1   0  -8   82.09   11.20
  -1   0   8   83.89   10.60
  -1   0   8   75.29    8.50
   1   0  -8   50.29    6.60
  -1   0  -8   62.89    8.30
  -1   0  -8  101.29   15.20
  -1   0  -8   68.89   16.20
   1   0  -8   93.89   12.00
  -1   0   8   64.59   11.80
   1   0  -8   96.19   18.70
  -1   0  -9  459.95   32.50
   1   0   9  511.45   32.70
  -1   0   9  520.95   23.00
   1   0  -9  522.75   22.60
   1   0  -9  514.45   34.70
   1   0   9  510.45   22.50
  -1   0   9  508.55   33.30
   1   0   9  534.35   26.10
   1   0  -9  535.75   25.80
  -2   0  -1 3200.98   86.79
   2   0  -1 3206.78   85.89
  -2   0  -1 3173.58   85.59
   2   0   1 3212.48   85.79
  -2   0  -1 3240.68   85.59
  -2   0   1 3171.58   86.79
  -2   0  -1 3044.00   86.79
   2   0   1 3277.77   86.89
  -2   0  -1 3235.38   86.39
   2   0  -1 3238.38   86.19
   2   0   1 2922.71   86.69
  -2   0   1 3293.47   85.89
   2   0   1 3251.67   85.39
   2   0  -1 3331.77   87.09
  -2   0  -1 3337.27   86.49
   2   0  -1 3239.28   86.69
  -2   0   1 3233.68   85.99
   2   0   1 3197.58   86.49
  -2   0   1 3165.38   86.49
   2   0  -2 2321.47   60.29
  -2   0   2 2154.78   60.29
   2   0   2 2172.28   59.89
  -2   0   2 2271.07   62.39
  -2   0  -2 2079.99   59.49
   2   0  -2 2321.97   62.09
   2   0  -2 2381.66   62.29
   2   0   2 2204.78   61.19
   2   0   2 2081.99   61.29
   2   0  -2 2189.88   60.79
  -2   0  -2 2222.88   61.39
   2   0  -2 2278.87   61.39
  -2   0   2 2226.18   60.19
   2   0   2 2250.57   59.79
   2   0   2 2081.29   59.79
   2   0  -2 2117.79   59.99
  -2   0  -2 2092.69   61.29
  -2   0  -2 2164.88   59.89
  -2   0  -2 2219.68   59.99
  -2   0  -2 2275.57   61.29
  -2   0   2 2334.57   62.89
  -2   0   2 2177.88   61.49
   2   0   3    0.90    1.90
  -2   0  -3    1.10    1.10
   2   0  -3   -1.10    1.50
  -2   0  -3    0.40    1.60
   2   0  -3    2.10    2.60
   2   0  -3    1.20    2.10
   2   0  -3    3.40    1.50
   2   0  -3    3.00    1.60
  -2   0   3    1.30    2.10
  -2   0   3    0.40    1.00
   2   0   3   -1.40    1.40
   2   0   3    6.50    1.90
  -2   0   3    0.70    1.90
  -2   0  -3   -0.30    2.00
   2   0   3    2.40    1.20
  -2   0  -3   -0.90    1.00
   2   0   3    3.40    1.30
   2   0  -3    0.70    2.40
   2   0   3    1.80    1.80
  -2   0  -3    0.80    1.00
  -2   0   3    2.60    1.10
  -2   0   3    2.90    1.30
   2   0  -3    1.30    0.90
  -2   0  -3    0.20    1.60
   2   0   4 2105.89   57.39
  -2   0   4 2104.79   61.69
  -2   0  -4 2010.90   60.09
  -2   0  -4 2073.29   57.59
   2   0   4 1997.60   58.59
   2   0  -4 1996.60   64.59
   2   0  -4 2104.09   58.09
   2   0  -4 2039.90   62.39
   2   0   4 2072.69   59.69
  -2   0   4 2108.79   60.49
   2   0  -4 2072.79   59.39
  -2   0  -4 2088.19   57.89
   2   0  -4 2175.98   61.59
  -2   0   4 2103.79   57.99
  -2   0  -4 2068.79   63.29
  -2   0  -4 1996.20   57.59
  -2   0   4 2040.70   58.09
   2   0   4 2013.40   57.39
  -2   0   4 2078.39   57.19
   2   0   4 1989.80   59.39
  -2   0   5  462.25   15.20
   2   0   5  436.36   15.10
   2   0  -5  454.55   16.00
  -2   0  -5  420.46   15.30
   2   0   5  429.46   17.10
   2   0  -5  478.75   20.60
  -2   0  -5  414.96   15.50
  -2   0  -5  437.66   15.70
   2   0  -5  427.36   15.50
   2   0   5  429.96   16.90
  -2   0   5  423.76   19.60
  -2   0  -5  474.25   19.60
  -2   0   5  457.15   15.90
   2   0  -5  494.65   17.90
   2   0   5  422.76   17.60
  -2   0   5  440.76   15.10
  -2   0   5  426.46   15.70
  -2   0  -5  434.76   21.00
   2   0  -5  449.95   19.80
   2   0   5  420.86   15.10
  -2   0   5  439.26   18.30
  -2   0  -5  402.56   17.80
   2   0   5  430.26   18.80
  -2   0   5  435.06   18.40
   2   0   6 2719.23   78.99
   2   0  -6 2775.42   82.59
  -2   0  -6 2673.73   76.59
  -2   0   6 2757.52   82.79
   2   0   6 2682.63   76.09
  -2   0  -6 2745.43   81.89
   2   0   6 2692.83   81.39
  -2   0  -6 2554.04   80.89
   2   0  -6 2635.74   83.59
   2   0  -6 2630.14   76.59
   2   0  -6 2768.72   77.99
  -2   0   6 2764.52   81.19
  -2   0   6 2828.82   76.19
  -2   0   6 2823.62   76.99
  -2   0   6 2613.84   76.69
  -2   0   6 2637.44   74.99
  -2   0  -6 2692.13   76.79
   2   0  -6 2725.43   82.99
   2   0  -6 2752.62   78.79
  -2   0  -6 2756.52   76.79
   2   0   6 2660.43   75.89
   2   0   6 2592.74   78.59
  -2   0   7  267.57   12.30
   2   0  -7  249.88   21.10
  -2   0  -7  250.57   12.30
  -2   0   7  160.88   24.10
  -2   0  -7  233.98   19.70
   2   0  -7  261.27   13.60
  -2   0  -7  230.28   16.60
   2   0  -7  214.78   18.60
   2   0   7  237.48   11.80
  -2   0   7  246.48   12.60
   2   0  -7  219.68   15.70
   2   0   7  260.67   14.40
   2   0   7  224.98   17.70
   2   0   7  262.67   16.60
  -2   0   7  222.18   10.70
   2   0  -7  230.48   11.80
  -2   0  -7  247.48   13.90
   2   0   8  101.09   14.00
  -2   0  -8   77.79    9.30
   2   0  -8   85.09    9.60
   2   0  -8   84.29   12.10
   2   0   8   94.79   10.00
   2   0  -8  111.79   19.80
  -2   0  -8   96.49   11.30
   2   0   8   70.99   10.20
  -2   0   8   81.19   12.60
  -2   0  -8  105.89   14.30
  -2   0   8  102.19   10.60
  -2   0  -8   92.69   24.30
   2   0   8   73.09   12.50
  -2   0  -9    8.40    6.70
   2   0   9   15.20    9.50
   2   0   9    0.50    9.70
  -2   0   9    6.70    8.20
  -2   0  -9  -16.80   14.70
   2   0  -9   -1.10    6.10
   2   0   9  -17.40   14.30
  -2   0   9   -4.00   15.90
   2   0   9   10.00    7.90
   2   0  -9    7.10   10.20
  -3   0   0    0.30    0.70
  -3   0   0    0.20    0.70
  -3   0   0    0.70    0.70
  -3   0   0    1.00    0.90
   3   0   0    0.60    0.70
   3   0   0    0.00    0.40
   3   0   0   -0.30    0.90
  -3   0   0    0.30    0.40
   3   0   0    0.70    0.40
   3   0   0    0.40    0.70
  -3   0   0    2.60    1.10
  -3   0   0    2.30    0.60
   3   0   0    0.20    0.70
   3   0   1 2041.20   56.69
  -3   0  -1 1976.00   56.59
   3   0  -1 1970.40   56.39
  -3   0  -1 2011.60   56.69
  -3   0  -1 2069.19   56.09
   3   0   1 2083.79   55.19
   3   0   1 2016.60   56.19
  -3   0  -1 2009.00   55.09
   3   0  -1 2109.09   56.39
  -3   0  -1 2095.79   54.99
  -3   0   1 2046.90   56.39
  -3   0   1 2038.00   55.29
   3   0  -1 2072.39   55.99
   3   0  -1 1889.11   55.69
   3   0   1 2019.40   54.69
   3   0   1 2096.99   55.99
   3   0   1 1971.20   54.59
  -3   0   1 2061.39   56.49
  -3   0  -1 2178.98   56.09
  -3   0   1 2115.89   55.29
  -3   0  -1 2049.20   54.99
   3   0  -1 2046.10   55.19
  -3   0  -2 1716.13   46.90
  -3   0  -2 1717.73   48.40
   3   0   2 1680.03   46.60
   3   0  -2 1724.63   47.10
   3   0   2 1634.44   48.80
  -3   0   2 1671.53   48.90
  -3   0   2 1702.83   47.40
   3   0   2 1733.83   46.50
   3   0  -2 1770.52   49.40
   3   0  -2 1654.73   48.10
   3   0   2 1680.93   47.20
  -3   0  -2 1721.63   48.90
  -3   0   2 1727.93   48.20
  -3   0   2 1726.33   47.30
  -3   0  -2 1701.83   48.50
   3   0  -2 1717.83   48.30
   3   0  -2 1816.22   48.80
   3   0   2 1685.33   48.60
  -3   0  -2 1725.33   48.10
  -3   0  -2 1726.73   46.90
   3   0  -2 1739.93   47.30
   3   0   3 7314.67  218.08
  -3   0   3 7800.72  218.58
   3   0   3 8315.87  218.38
  -3   0   3 8584.84  220.48
   3   0   3 8097.69  216.18
  -3   0  -3 8230.98  218.58
  -3   0  -3 8441.46  218.68
   3   0  -3 8164.58  218.08
   3   0  -3 8460.75  219.08
   3   0  -3 7968.50  216.28
  -3   0   3 8263.17  216.68
   3   0  -3 7810.62  217.38
  -3   0  -3 7837.52  216.08
  -3   0  -3 7654.33  215.18
  -3   0   3 7846.61  216.58
   3   0  -3 8486.65  219.58
   3   0   3 8141.69  218.28
   3   0   3 8273.47  215.78
   3   0  -3 8319.37  216.68
  -3   0  -3 7805.92  218.08
   3   0   4 1102.79   32.10
   3   0   4 1083.19   35.10
   3   0  -4 1136.29   36.30
   3   0  -4 1123.69   34.70
  -3   0  -4 1060.39   32.40
  -3   0  -4 1076.09   34.80
   3   0  -4 1120.99   33.80
  -3   0  -4 1116.69   35.50
  -3   0   4 1193.68   36.60
   3   0  -4 1104.49   32.60
   3   0   4 1164.98   35.10
  -3   0  -4 1111.59   38.10
  -3   0   4 1162.78   33.10
   3   0  -4 1138.39   33.00
   3   0   4 1115.59   32.00
   3   0  -4 1033.60   39.60
  -3   0  -4 1081.09   31.80
  -3   0   4 1094.09   33.00
  -3   0  -4 1109.49   32.60
  -3   0   4 1105.09   35.50
   3   0   4 1103.19   34.70
   3   0   4 1065.99   33.10
  -3   0  -5  555.74   24.70
   3   0  -5  532.35   22.70
   3   0   5  514.85   20.60
   3   0   5  547.95   20.60
   3   0  -5  560.94   19.80
   3   0   5  548.25   17.80
  -3   0  -5  516.05   18.20
   3   0   5  540.95   19.80
   3   0  -5  605.84   23.40
   3   0   5  516.55   21.50
   3   0  -5  551.94   18.50
   3   0  -5  562.44   19.00
  -3   0  -5  544.95   18.60
  -3   0   5  553.54   18.90
  -3   0   5  555.84   18.80
  -3   0   5  546.25   21.80
  -3   0  -5  539.45   22.10
  -3   0  -5  552.04   18.00
  -3   0  -5  526.75   21.20
   3   0   5  549.54   18.00
   3   0  -5  543.75   20.60
  -3   0  -6   36.20    7.40
  -3   0   6   22.30    6.70
  -3   0  -6   31.70    4.80
   3   0   6   31.70    7.00
  -3   0   6   20.40    4.60
   3   0  -6   29.20    8.20
   3   0   6   24.80    4.10
   3   0   6   24.50    3.80
   3   0  -6   21.80    4.80
  -3   0  -6   19.80    4.60
  -3   0  -6   38.20    7.90
   3   0  -6   27.90    4.40
   3   0   6   23.50    5.10
   3   0   6   21.00    5.50
  -3   0  -6   24.30    4.90
   3   0  -6   30.40    6.60
  -3   0   6   16.30    4.20
   3   0  -6   12.30    8.20
  -3   0  -7  303.07   22.10
   3   0   7  349.77   18.80
  -3   0  -7  346.67   19.70
   3   0   7  335.07   14.60
   3   0  -7  338.57   24.60
  -3   0   7  327.37   20.40
  -3   0  -7  345.37   14.90
  -3   0   7  363.16   15.50
  -3   0  -7  333.67   15.70
   3   0   7  326.67   20.80
   3   0  -7  365.86   15.10
   3   0   7  341.17   14.50
  -3   0   7  338.17   14.50
   3   0  -7  331.47   16.30
  -3   0   8   82.89   11.00
   3   0   8   89.99   12.50
   3   0  -8   79.59    9.80
   3   0   8   76.79   14.20
   3   0   8   81.89   10.00
  -3   0  -8   74.69   11.50
  -3   0  -8   83.49   13.40
   3   0   8   72.49   11.70
   3   0  -8   81.19   10.00
  -3   0   8   55.39   13.30
  -3   0  -8   73.99    9.50
   3   0   8   84.29   11.00
   3   0  -9  673.13   29.70
   3   0  -9  605.24   25.30
  -3   0  -9  580.04   35.20
  -3   0   9  661.53   37.40
   3   0   9  638.84   25.00
  -3   0   9  611.14   26.00
   3   0   9  665.13   30.20
   3   0   9  567.54   28.90
   4   0   0 6015.60  151.78
   4   0   0 5532.85  151.78
  -4   0   0 5807.02  150.68
   4   0   0 5472.35  150.98
  -4   0   0 5609.04  152.48
  -4   0   0 5730.43  151.68
   4   0   0 5390.06  151.48
  -4   0  -1 1211.08   38.90
  -4   0   1 1407.36   38.30
   4   0   1 1330.27   39.40
   4   0   1 1379.86   40.00
   4   0   1 1460.15   39.10
   4   0  -1 1425.66   38.00
   4   0  -1 1420.96   39.50
  -4   0  -1 1478.35   39.40
  -4   0  -1 1378.46   40.00
  -4   0   1 1402.66   39.80
  -4   0  -1 1389.76   38.10
  -4   0   1 1381.26   38.30
   4   0  -1 1378.76   39.30
  -4   0  -1 1384.66   39.40
  -4   0  -1 1362.06   40.20
  -4   0  -1 1390.46   37.90
   4   0  -1 1389.06   40.00
   4   0  -1 1404.06   38.10
  -4   0   1 1420.96   39.90
   4   0   1 1398.66   38.10
   4   0  -1 1414.76   38.10
   4   0   2 1242.58   34.30
   4   0  -2 1285.87   37.30
  -4   0  -2 1248.08   34.50
   4   0  -2 1254.77   36.50
  -4   0  -2 1228.28   34.50
   4   0  -2 1258.67   34.80
  -4   0   2 1276.77   36.30
  -4   0   2 1259.27   35.10
  -4   0   2 1280.37   35.00
   4   0   2 1199.98   36.80
  -4   0  -2 1240.38   36.00
   4   0   2 1235.98   33.90
   4   0  -2 1232.98   35.20
   4   0   2 1161.08   36.80
  -4   0  -2 1188.18   36.50
  -4   0   2 1243.08   37.00
  -4   0  -2 1270.47   37.10
   4   0   2 1204.78   34.80
  -4   0  -2 1228.28   36.20
   4   0  -2 1271.87   34.90
   4   0   2 1270.27   36.00
   4   0  -2 1229.38   36.40
   4   0  -3   11.30    2.80
   4   0  -3   17.30    2.50
  -4   0  -3   15.50    2.90
   4   0   3   15.80    2.00
   4   0  -3   16.80    3.00
  -4   0   3    9.80    4.10
   4   0  -3   15.70    3.30
  -4   0  -3   14.70    2.20
  -4   0   3   14.60    2.20
  -4   0  -3   17.20    4.70
  -4   0  -3   16.60    2.20
  -4   0  -3   18.40    3.40
   4   0   3   16.40    3.00
   4   0  -3   16.90    2.30
   4   0   3   17.20    2.80
   4   0  -3   15.20    3.70
  -4   0   3   18.20    3.40
  -4   0  -3   13.80    3.90
   4   0   3   18.40    2.10
  -4   0  -3   20.70    3.60
  -4   0   4 1257.67   40.50
  -4   0   4 1334.77   37.80
  -4   0   4 1239.58   37.70
   4   0   4 1265.07   40.00
   4   0  -4 1255.47   38.60
   4   0  -4 1344.47   37.80
   4   0  -4 1261.67   37.30
   4   0  -4 1383.46   40.00
   4   0   4 1269.57   36.50
   4   0   4 1214.08   37.70
   4   0   4 1305.17   36.40
   4   0   4 1262.27   39.70
  -4   0  -4 1290.97   37.30
  -4   0  -4 1257.77   38.60
  -4   0  -4 1243.38   37.00
  -4   0  -4 1189.98   39.40
   4   0  -4 1327.27   40.40
  -4   0  -4 1227.68   35.70
  -4   0  -4 1269.17   40.10
   4   0  -4 1282.97   41.20
   4   0   4 1260.67   39.70
  -4   0   4 1419.76   42.40
  -4   0  -4 1329.47   43.40
   4   0   5  649.34   20.60
   4   0   5  645.94   24.40
   4   0   5  643.64   24.00
  -4   0  -5  658.33   20.20
  -4   0  -5  637.44   21.10
   4   0  -5  675.43   24.00
   4   0  -5  661.33   22.80
  -4   0  -5  667.03   21.50
   4   0   5  642.64   22.30
  -4   0  -5  635.94   27.70
   4   0   5  642.84   24.10
   4   0  -5  658.83   21.70
  -4   0   5  637.44   21.70
   4   0   5  659.43   20.50
   4   0  -5  634.54   21.20
  -4   0  -5  625.84   22.60
  -4   0  -5  643.34   25.10
  -4   0  -5  615.94   23.90
  -4   0   5  673.93   25.30
   4   0  -5  684.13   25.30
   4   0  -5  625.54   25.70
   4   0  -6 1799.62   52.29
  -4   0   6 1574.24   58.59
   4   0   6 1824.22   55.89
  -4   0  -6 1794.22   51.09
  -4   0  -6 1717.43   56.59
   4   0   6 1797.32   51.29
   4   0  -6 1909.41   57.79
  -4   0   6 1758.72   57.49
  -4   0  -6 1760.52   57.19
   4   0   6 1802.12   51.19
  -4   0  -6 1803.52   52.59
   4   0   6 1838.82   56.89
  -4   0  -6 1722.43   53.79
   4   0   6 1740.33   53.49
   4   0  -6 1863.21   54.29
   4   0  -6 1835.72   55.49
  -4   0  -6 1748.82   52.09
   4   0  -6 1796.32   58.49
  -4   0  -6 1752.12   60.59
  -4   0   6 1723.63   52.19
  -4   0   7  169.98   10.90
   4   0   7  170.38   12.90
  -4   0  -7  157.58   10.00
  -4   0   7  164.88   11.70
   4   0   7  153.48   13.00
   4   0   7  163.88    9.70
  -4   0  -7  156.48   11.30
   4   0   7  169.58   10.30
  -4   0  -7  153.28   19.10
   4   0  -7  169.28   10.30
  -4   0  -7  161.58   14.20
  -4   0   7  167.28   16.50
   4   0   7  151.58   17.00
   4   0  -7  163.98   21.50
   4   0   8   69.69   10.40
   4   0  -8   88.89   12.80
   4   0   8   75.39    7.80
   4   0   8   93.79   11.90
  -4   0  -8   78.49   10.00
  -4   0   8   82.99   14.10
   4   0  -8   68.09    7.90
  -4   0   8   79.59    9.20
  -4   0  -8   87.99   14.60
  -5   0   0    3.00    1.20
   5   0   0    1.80    1.50
  -5   0   0    2.50    1.50
   5   0   0    7.20    1.70
  -5   0   0    1.80    0.80
  -5   0   0    4.40    1.50
  -5   0   0   -0.90    1.30
   5   0   0    3.50    1.60
   5   0   0    0.80    1.10
  -5   0   0    2.20    0.90
   5   0  -1 1167.88   34.20
  -5   0  -1 1208.58   32.50
  -5   0  -1 1179.18   32.50
   5   0  -1 1191.28   32.50
  -5   0   1 1170.78   34.60
   5   0  -1 1199.78   34.20
  -5   0   1 1161.28   32.90
  -5   0  -1 1184.88   34.10
  -5   0  -1 1172.88   34.20
   5   0  -1 1137.69   34.90
   5   0   1 1153.08   34.80
   5   0  -1 1075.99   33.10
  -5   0   1 1207.08   34.90
   5   0   1 1238.38   33.90
   5   0   1 1153.68   34.40
  -5   0   1 1236.48   32.90
  -5   0  -1 1153.28   35.40
   5   0  -1 1180.58   32.40
  -5   0  -1 1168.38   32.60
  -5   0  -1 1180.58   34.50
   5   0   2 1044.90   29.90
   5   0  -2 1052.59   32.00
  -5   0   2 1095.69   30.10
  -5   0  -2 1048.20   31.30
   5   0   2 1047.90   31.00
   5   0  -2 1061.79   29.70
   5   0  -2 1051.99   31.10
  -5   0  -2 1035.70   29.50
   5   0  -2 1123.29   32.00
  -5   0  -2 1039.00   29.50
  -5   0   2  998.10   32.10
  -5   0  -2 1053.39   33.10
  -5   0   2 1047.30   31.60
   5   0   2 1016.90   31.40
  -5   0   2 1043.70   30.20
   5   0   2  992.10   32.10
  -5   0  -2 1013.80   32.00
  -5   0  -2 1052.29   32.40
   5   0  -2 1082.29   29.90
  -5   0  -2 1020.10   31.20
   5   0  -2 1039.80   32.30
   5   0   2 1058.49   32.80
  -5   0   3 4989.30  138.89
  -5   0   3 5287.87  136.09
  -5   0  -3 5045.20  140.69
   5   0  -3 5264.87  135.89
  -5   0  -3 5008.00  135.39
   5   0   3 4828.62  135.69
   5   0  -3 4976.90  135.49
   5   0  -3 5276.77  139.29
   5   0   3 5113.89  138.69
   5   0   3 4864.51  134.29
   5   0   3 5095.99  137.99
  -5   0  -3 4806.22  135.19
   5   0  -3 4867.81  137.59
  -5   0   3 4888.81  136.09
   5   0  -3 5204.88  136.69
   5   0   3 4602.94  138.29
   5   0  -3 5246.77  138.29
  -5   0  -3 4936.01  137.99
   5   0   3 4854.61  134.39
  -5   0  -3 4950.10  137.09
  -5   0   3 5323.17  141.69
  -5   0   3 5138.79  137.49
  -5   0  -3 4986.20  137.79
   5   0  -4  448.56   14.80
   5   0  -4  437.16   16.60
  -5   0  -4  425.96   14.30
   5   0   4  400.66   16.90
  -5   0  -4  396.46   16.80
  -5   0  -4  393.96   15.60
   5   0  -4  397.46   15.80
   5   0   4  380.76   16.70
  -5   0  -4  407.36   16.60
  -5   0   4  434.66   19.50
  -5   0  -4  406.26   14.00
  -5   0  -4  408.96   19.70
   5   0   4  408.56   13.20
   5   0  -4  424.06   16.90
   5   0  -4  414.86   18.10
   5   0  -4  404.26   14.20
  -5   0   4  403.26   14.80
   5   0   4  412.56   14.80
   5   0   4  419.26   13.30
  -5   0   4  395.76   17.50
   5   0  -5  351.06   13.60
  -5   0  -5  318.27   15.40
   5   0  -5  347.37   16.40
   5   0   5  327.37   15.70
  -5   0  -5  333.97   13.20
   5   0  -5  354.76   14.80
   5   0   5  326.67   13.70
   5   0   5  336.27   16.20
   5   0   5  349.87   12.10
  -5   0   5  307.37   13.40
   5   0   5  345.47   16.00
   5   0  -5  341.87   18.00
  -5   0  -5  343.57   17.00
  -5   0  -5  327.87   12.80
   5   0  -5  335.27   13.00
  -5   0   5  318.57   13.40
  -5   0  -5  353.96   19.90
  -5   0  -5  324.17   14.70
  -5   0   5  330.87   16.80
  -5   0   6   -6.00    5.30
   5   0   6    1.40    6.10
  -5   0  -6    7.80    6.60
   5   0  -6    0.60    4.30
   5   0  -6    0.10    3.30
  -5   0   6    6.40    3.70
  -5   0  -6    0.80    2.80
   5   0   6   -1.10    5.50
   5   0   6    4.90    4.80
   5   0   6    1.60    3.30
   5   0   6    2.20    2.90
  -5   0  -6    4.00    4.20
   5   0  -6    6.70    7.40
  -5   0  -6    2.60    5.00
  -5   0   6   -2.10    6.30
  -5   0  -6   10.60    9.60
   5   0  -6   16.70    9.90
   5   0   7  494.55   25.30
   5   0  -7  494.75   21.20
  -5   0   7  481.65   25.50
   5   0   7  484.25   17.80
  -5   0   7  494.75   19.90
   5   0   7  480.25   17.80
   5   0   7  500.95   23.10
  -5   0  -7  458.05   18.70
  -5   0  -7  448.96   26.70
   5   0  -7  482.05   18.80
   5   0   7  497.55   20.90
  -5   0   7  460.05   19.90
  -5   0  -7  469.55   23.30
  -5   0  -8   51.59    7.40
  -5   0   8   59.19    8.50
  -5   0   8   40.00   12.90
   5   0  -8   53.29    7.00
   5   0   8   62.79   10.40
   5   0   8   65.39   11.70
  -5   0  -8   55.39   11.10
   5   0  -8   55.29   10.50
   5   0   8   62.89    7.20
   6   0   0 7108.49  203.68
  -6   0   0 7579.44  202.08
   6   0   0 7403.76  204.18
   6   0   0 8444.96  204.08
  -6   0   0 6996.10  203.18
  -6   0   0 7743.33  202.38
  -6   0   0 7489.15  204.08
   6   0   0 7900.81  203.18
  -6   0   0 7606.44  205.28
  -6   0   1  752.72   27.20
  -6   0  -1  697.13   25.80
  -6   0  -1  791.52   24.40
  -6   0  -1  815.72   22.80
   6   0  -1  796.32   24.70
   6   0   1  865.51   24.30
  -6   0  -1  793.12   26.10
   6   0  -1  836.52   24.60
  -6   0  -1  807.52   22.70
   6   0  -1  748.03   25.30
  -6   0   1  781.02   25.00
  -6   0   1  801.32   23.10
   6   0  -1  830.12   25.40
   6   0   1  782.42   24.90
  -6   0  -1  832.62   24.70
  -6   0  -1  676.33   27.00
   6   0  -1  813.42   22.40
   6   0  -1  799.12   23.40
   6   0  -1  807.12   22.40
   6   0   1  766.12   25.10
  -6   0   1  843.62   23.10
  -6   0  -2  796.32   22.50
  -6   0   2  759.02   24.80
  -6   0  -2  749.73   25.30
   6   0   2  746.93   24.50
   6   0  -2  770.12   22.30
   6   0  -2  753.92   25.20
   6   0   2  734.03   25.30
  -6   0  -2  795.82   24.40
   6   0   2  794.22   24.00
   6   0   2  758.72   22.60
  -6   0   2  813.42   23.00
  -6   0   2  747.93   23.00
  -6   0  -2  791.52   26.00
   6   0  -2  784.72   22.50
   6   0  -2  795.52   25.50
   6   0  -2  707.33   23.90
  -6   0  -2  775.52   22.40
   6   0  -2  761.52   25.20
  -6   0   2  747.73   25.30
  -6   0  -2  751.62   24.30
   6   0   3    5.70    2.20
   6   0  -3    5.80    2.00
  -6   0  -3    3.80    1.90
  -6   0   3    5.60    2.00
  -6   0  -3    7.50    4.80
   6   0   3    4.80    2.80
   6   0  -3    5.80    1.70
   6   0   3    8.60    3.30
  -6   0   3    9.50    2.70
   6   0  -3    6.30    3.30
  -6   0  -3   11.20    3.30
  -6   0  -3    1.10    2.60
   6   0  -3    1.90    2.50
  -6   0  -3    7.30    2.90
   6   0  -3    6.80    3.80
  -6   0   3    4.20    3.30
  -6   0   3    3.70    1.80
   6   0   3   -2.80    3.10
  -6   0  -3    5.50    1.90
  -6   0  -3    6.60    1.80
  -6   0   4  876.21   32.20
   6   0  -4  822.62   29.70
   6   0   4  796.92   25.80
  -6   0  -4  806.82   25.30
  -6   0  -4  781.52   28.20
   6   0   4  806.82   28.30
  -6   0   4  807.72   29.60
   6   0  -4  874.71   26.00
   6   0  -4  849.02   28.80
   6   0   4  823.62   24.00
  -6   0  -4  784.82   28.30
   6   0  -4  856.31   27.10
  -6   0  -4  831.82   27.60
  -6   0  -4  840.32   31.60
   6   0  -4  876.41   28.30
   6   0   4  809.92   24.00
  -6   0   4  813.42   26.30
   6   0  -4  840.72   25.60
  -6   0   4  889.01   26.40
  -6   0  -4  851.31   25.60
   6   0   4  822.52   29.20
   6   0   5  281.77   10.30
  -6   0  -5  281.47   12.00
  -6   0   5  299.27   12.60
  -6   0   5  277.07   12.40
  -6   0   5  278.07   16.00
  -6   0  -5  255.07   14.10
   6   0  -5  285.07   12.40
  -6   0  -5  294.17   18.90
   6   0  -5  290.47   11.70
  -6   0  -5  270.57   13.70
  -6   0  -5  274.87   15.20
   6   0   5  282.57   10.20
   6   0  -5  285.37   14.70
  -6   0  -5  286.67   11.60
   6   0   5  271.37   15.40
   6   0  -5  285.67   17.00
   6   0  -5  290.07   13.80
   6   0   5  277.47   12.60
   6   0   5  273.47   14.60
  -6   0  -6 1543.35   52.79
  -6   0   6 1546.95   49.99
   6   0   6 1593.64   46.40
   6   0  -6 1511.95   54.89
   6   0   6 1695.53   53.49
  -6   0   6 1650.53   55.09
   6   0   6 1614.94   49.50
  -6   0  -6 1609.14   52.69
   6   0   6 1668.33   46.70
   6   0  -6 1766.72   52.69
   6   0  -6 1740.23   51.39
  -6   0  -6 1618.04   48.80
  -6   0  -6 1640.44   48.40
   6   0   6 1572.24   52.29
  -6   0   6 1620.74   49.40
  -6   0   7  189.48   19.10
   6   0  -7  181.68   13.90
   6   0   7  195.78   15.50
   6   0   7  183.48   10.20
   6   0   7  181.08   17.00
  -6   0  -7  155.08   18.60
   6   0   7  150.18   12.90
  -6   0   7  170.48   12.10
  -6   0  -7  165.58   15.40
   6   0   7  181.88   10.00
  -6   0  -7  164.78   10.70
   6   0  -7  179.48   11.00
  -6   0  -8   62.79   13.00
   6   0  -8   61.69   10.70
  -6   0   8   52.49   14.40
   6   0   8   66.99    7.40
   6   0  -8   46.00    7.40
   6   0   8   69.49   10.60
   6   0   8   52.79    9.60
  -6   0  -8   47.00    7.20
  -6   0   8   71.69    9.00
   7   0   0   -1.10    2.40
  -7   0   0    1.90    1.30
  -7   0   0   -1.40    1.60
  -7   0   0    2.30    2.20
  -7   0   0    6.00    2.90
  -7   0   0    1.40    1.30
  -7   0   0   -3.00    1.70
   7   0   0    1.80    2.00
   7   0   0    3.20    1.90
   7   0   0    2.80    1.90
  -7   0   1 1565.84   47.20
  -7   0  -1 1582.34   45.80
   7   0   1 1539.75   47.30
   7   0  -1 1647.14   47.60
   7   0  -1 1605.34   48.20
  -7   0  -1 1624.14   44.40
  -7   0  -1 1608.94   44.50
   7   0   1 1690.43   46.20
  -7   0  -1 1583.44   44.50
   7   0  -1 1633.24   47.10
  -7   0   1 1612.94   47.90
  -7   0   1 1679.43   44.90
   7   0  -1 1709.13   46.80
   7   0  -1 1574.64   45.40
  -7   0  -1 1583.24   48.10
   7   0   1 1590.84   47.20
  -7   0  -1 1543.15   48.50
  -7   0  -1 1612.74   46.90
  -7   0   1 1592.24   45.00
  -7   0  -1 1570.44   46.80
  -7   0  -2  293.47   10.20
   7   0   2  288.17   13.10
  -7   0  -2  305.07   10.30
  -7   0  -2  310.37   12.50
   7   0   2  291.87   12.60
   7   0  -2  316.67   10.30
   7   0  -2  313.17   13.40
   7   0   2  295.47   11.70
  -7   0  -2  296.97   13.50
  -7   0  -2  301.87   12.40
   7   0  -2  311.47   12.80
  -7   0   2  317.77   11.00
   7   0   2  298.47   10.60
  -7   0   2  317.47   13.10
   7   0  -2  300.67   10.10
   7   0  -2  301.37   12.20
  -7   0   2  303.47   11.00
  -7   0  -2  301.97   13.40
  -7   0   2  294.77   13.30
   7   0  -2  305.67   13.40
   7   0   3 3025.90   84.79
   7   0   3 3067.89   86.59
  -7   0   3 3270.77   85.49
  -7   0  -3 3153.08   89.79
   7   0  -3 3045.80   86.69
  -7   0   3 3148.89   89.19
  -7   0  -3 3026.40   87.19
  -7   0  -3 3053.09   87.09
   7   0  -3 3074.19   86.19
  -7   0  -3 3049.50   84.49
  -7   0   3 3129.99   87.59
   7   0   3 2969.60   88.69
   7   0  -3 3059.89   88.59
   7   0  -3 3094.89   84.59
  -7   0  -3 2956.60   88.09
  -7   0  -3 3142.29   84.89
   7   0  -3 3260.77   88.19
  -7   0   3 3100.59   85.59
   7   0  -3 3072.59   88.09
   7   0  -4  400.96   14.10
  -7   0   4  378.76   14.50
   7   0  -4  377.16   18.10
  -7   0   4  393.86   18.20
   7   0  -4  391.56   14.40
  -7   0  -4  396.36   19.70
   7   0  -4  388.76   16.50
  -7   0  -4  350.96   16.40
   7   0  -4  392.76   17.20
   7   0   4  376.16   14.10
  -7   0  -4  371.86   15.80
  -7   0  -4  356.96   16.60
  -7   0  -4  373.56   13.50
   7   0   4  370.86   17.80
   7   0  -4  375.06   13.50
  -7   0  -4  392.86   13.90
   7   0   4  365.06   15.80
  -7   0  -5  249.18   19.00
   7   0  -5  240.28   13.20
   7   0  -5  259.17   13.60
   7   0  -5  234.88   10.50
   7   0   5  239.78    8.80
  -7   0   5  245.78   11.80
  -7   0   5  239.38   11.80
   7   0  -5  258.57   11.80
   7   0   5  254.87   14.10
  -7   0  -5  209.68   16.90
  -7   0  -5  234.28   11.10
  -7   0   5  181.38   22.60
   7   0   5  221.98   11.50
  -7   0  -5  233.28   10.50
  -7   0  -5  232.78   14.70
   7   0  -5  248.48   17.30
   7   0   5  212.58   16.60
   7   0   6    8.10    3.80
   7   0   6    8.20    3.10
   7   0   6    0.70    4.60
   7   0   6    3.70    5.30
  -7   0   6   -0.10    7.50
  -7   0   6   13.60    4.90
   7   0  -6   11.00    3.90
   7   0  -6   11.10    5.80
  -7   0  -6    1.10    7.40
  -7   0  -6   -0.10    6.50
   7   0  -6    5.40    7.50
  -7   0  -6    8.80    5.60
   7   0  -7  340.27   18.70
   7   0   7  305.67   19.60
  -7   0  -7  305.77   14.80
  -7   0   7  293.87   16.00
   7   0  -7  264.07   23.50
   7   0  -7  312.87   14.70
   7   0   7  294.87   12.50
   7   0   7  321.17   16.90
  -7   0  -7  295.37   19.90
  -7   0   7  331.87   23.40
  -7   0  -8   31.10   11.20
  -7   0   8   37.90   14.70
  -7   0  -8   44.60    8.50
   7   0   8    9.90    9.10
  -7   0   8   41.60    8.60
   7   0  -8   20.60    6.80
   7   0  -8   30.40   11.30
   7   0   8   29.20    9.40
  -8   0   0 4315.37  115.49
  -8   0   0 4316.47  119.49
   8   0   0 4445.35  116.69
   8   0   0 4253.67  118.39
   8   0   0 4099.29  117.49
  -8   0   0 4336.77  117.99
  -8   0   0 4420.16  115.39
   8   0   0 4494.15  117.59
  -8   0   0 4007.90  116.89
  -8   0   0 4073.99  115.39
  -8   0  -1  554.54   16.50
  -8   0   1  516.55   16.90
   8   0   1  546.15   18.20
  -8   0  -1  529.75   20.70
  -8   0  -1  526.45   20.40
  -8   0  -1  532.95   19.20
  -8   0  -1  539.45   16.60
  -8   0  -1  554.84   16.50
   8   0  -1  492.95   20.50
   8   0   1  547.15   19.50
   8   0  -1  539.15   19.40
   8   0  -1  543.35   19.10
   8   0  -1  530.35   17.60
  -8   0   1  568.04   17.10
  -8   0   1  581.74   20.40
  -8   0  -1  533.55   19.00
   8   0   1  535.15   19.50
  -8   0   1  507.55   19.30
  -8   0  -2  716.43   25.90
  -8   0   2  730.43   22.60
   8   0  -2  721.13   25.60
   8   0  -2  725.13   21.30
   8   0  -2  751.02   24.80
   8   0   2  722.93   25.40
   8   0   2  718.53   24.70
  -8   0   2  734.13   25.10
  -8   0  -2  710.73   24.20
  -8   0  -2  683.63   25.50
   8   0  -2  738.23   21.20
   8   0  -2  711.93   25.00
  -8   0  -2  694.73   24.20
   8   0  -2  696.43   24.10
   8   0   2  722.83   23.30
  -8   0   2  719.13   25.60
  -8   0   2  770.52   22.50
  -8   0  -2  705.23   24.60
  -8   0  -2  714.23   21.70
   8   0  -3   -5.10    4.60
  -8   0   3    2.00    4.20
  -8   0  -3    3.70    2.40
   8   0   3    3.30    3.30
  -8   0  -3    5.20    3.20
   8   0  -3   -0.50    2.80
   8   0  -3    3.50    4.10
   8   0   3    0.70    2.50
  -8   0  -3    6.40    3.80
  -8   0  -3    0.20    1.90
  -8   0  -3   -1.10    4.70
  -8   0  -3    5.50    4.20
   8   0  -3   -1.10    4.10
   8   0  -3    3.00    1.90
  -8   0  -3    1.30    3.70
  -8   0   3    1.90    2.50
  -8   0   3    1.10    2.60
  -8   0   3    1.50    4.60
   8   0  -3    8.30    3.10
   8   0   3   -0.60    3.20
   8   0  -4  742.13   25.70
  -8   0   4  768.82   26.80
   8   0   4  740.43   25.70
  -8   0  -4  722.43   26.60
   8   0  -4  695.43   28.00
  -8   0   4  764.42   24.50
   8   0  -4  728.73   23.20
  -8   0  -4  734.33   27.30
  -8   0  -4  708.13   23.20
  -8   0  -4  738.43   23.60
   8   0  -4  759.72   27.10
  -8   0  -4  760.22   29.70
   8   0   4  716.43   27.70
   8   0  -4  763.42   23.60
   8   0  -4  772.22   27.60
  -8   0   4  730.23   24.50
  -8   0   4  715.43   28.50
   8   0   4  732.73   23.80
   8   0   5   63.09    8.20
  -8   0  -5   53.29    8.20
  -8   0  -5   53.59    6.10
   8   0  -5   56.59    6.20
  -8   0  -5   52.29    5.90
   8   0  -5   51.09    9.30
  -8   0   5   56.89    7.00
   8   0   5   63.09    7.40
   8   0  -5   80.29    9.40
  -8   0  -5   71.09   11.70
  -8   0  -5   47.60    8.00
   8   0  -5   63.19    6.20
   8   0   5   67.49    9.30
  -8   0   5   56.99    9.80
  -8   0  -6 1150.18   36.40
   8   0  -6 1199.98   40.40
  -8   0   6 1143.89   37.60
   8   0  -6 1156.58   36.00
   8   0   6 1159.28   37.40
  -8   0  -6 1150.88   41.30
   8   0   6 1136.59   42.00
   8   0   6 1111.29   40.10
   8   0  -6 1264.87   38.90
  -8   0   6 1205.98   44.70
  -8   0  -6 1065.69   41.40
   8   0  -7  107.49   10.30
   8   0   7   96.19   13.20
  -8   0  -7  121.09   15.90
   8   0  -7  125.19   15.20
   8   0   7  133.19   15.60
  -8   0   7  125.79   12.30
  -8   0   7  118.79   15.50
  -8   0  -7  113.69   10.70
   9   0   0   -0.10    2.50
  -9   0   0   -6.10    2.30
   9   0   0   -7.80    3.10
  -9   0   0    1.40    1.90
  -9   0   0    1.30    3.10
   9   0   0    3.80    2.90
  -9   0   0    0.40    3.20
  -9   0   0    5.60    4.10
   9   0   0   -0.10    3.20
  -9   0  -1  651.63   23.00
   9   0  -1  647.74   23.20
   9   0   1  649.64   23.40
   9   0  -1  689.43   23.40
  -9   0   1  700.53   20.80
   9   0   1  626.84   23.30
  -9   0   1  666.73   21.20
   9   0  -1  661.53   21.60
  -9   0  -1  693.93   20.20
  -9   0  -1  654.13   20.40
   9   0  -1  688.43   22.80
   9   0   1  686.23   22.00
  -9   0  -1  670.93   20.30
  -9   0   1  642.94   23.40
  -9   0   1  657.33   20.90
  -9   0  -1  678.03   25.40
  -9   0   2  433.36   14.90
   9   0  -2  430.96   17.00
  -9   0   2  447.66   18.00
  -9   0  -2  429.36   14.10
  -9   0  -2  427.26   16.50
   9   0   2  439.66   15.90
   9   0  -2  446.36   17.60
  -9   0   2  423.66   14.90
  -9   0   2  412.06   18.00
   9   0   2  404.86   17.20
   9   0  -2  412.56   19.70
  -9   0  -2  411.06   18.30
   9   0  -2  410.66   17.90
  -9   0  -2  409.96   14.10
   9   0  -2  421.56   13.20
   9   0   2  403.56   17.50
   9   0  -2  417.36   18.20
   9   0  -3 2285.67   67.09
  -9   0  -3 2174.58   66.79
  -9   0  -3 2308.47   68.39
   9   0  -3 2394.66   68.29
  -9   0   3 2257.57   65.09
  -9   0  -3 2316.27   65.19
   9   0  -3 2275.37   63.59
   9   0   3 2248.48   63.99
  -9   0   3 2406.96   65.09
   9   0  -3 2332.07   68.99
  -9   0  -3 2336.07   64.19
  -9   0   3 2323.57   68.19
  -9   0   3 2274.77   69.39
  -9   0  -3 2280.17   68.89
   9   0  -3 2270.57   63.29
  -9   0  -3 2225.88   63.99
   9   0   3 2263.07   69.09
   9   0   3 2267.17   65.79
   9   0   4  293.87   15.70
  -9   0   4  270.87   12.50
  -9   0  -4  254.87   15.20
  -9   0   4  302.57   13.00
   9   0  -4  285.17   11.10
  -9   0  -4  281.27   17.60
   9   0  -4  281.67   15.30
  -9   0  -4  278.47   12.10
   9   0   4  279.97   11.90
   9   0   4  268.77   14.00
  -9   0  -4  292.97   15.60
  -9   0   4  196.98   24.20
  -9   0  -4  274.07   11.40
   9   0  -4  287.87   14.10
   9   0  -4  274.57   11.50
  -9   0  -4  275.67   11.70
  -9   0   5  166.38   10.90
   9   0  -5  183.58   12.10
   9   0   5  180.08   10.50
  -9   0  -5  171.68   14.30
  -9   0   5  167.88   16.60
   9   0  -5  151.88    9.10
  -9   0  -5  166.78   18.50
  -9   0  -5  173.28   13.50
  -9   0  -5  161.38    9.60
  -9   0  -5  170.58   10.80
   9   0  -5  185.18   13.60
   9   0  -5  187.88   10.60
   9   0   5  160.68   13.70
   9   0   5  182.08   13.80
  -9   0   6   22.60   10.90
   9   0  -6   12.00    7.00
   9   0   6    5.40    6.00
  -9   0  -6   20.10    5.30
   9   0  -6    8.10    7.70
   9   0   6   23.40    9.00
   9   0  -6   24.90    5.50
  -9   0   6   16.60    6.70
  -9   0  -6   21.00    7.80
  -9   0   7  201.28   14.90
  -9   0   7  193.48   24.10
   9   0   7  178.38   15.50
  -9   0  -7  173.68   12.80
  -9   0  -7  208.98   19.10
   9   0  -7  181.78   18.40
   9   0  -7  198.28   12.70
   9   0  -7  191.98   16.40
   9   0   7  196.78   19.50
  10   0   0 2304.57   65.29
 -10   0   0 2352.86   63.19
  10   0   0 2366.76   65.19
  10   0   0 2186.78   66.79
 -10   0   0 2253.97   63.49
 -10   0   0 2160.38   65.59
  10   0   0 2240.08   65.99
 -10   0   0 2330.37   63.29
 -10   0   1  235.88   10.30
 -10   0  -1  220.88    9.10
  10   0  -1  227.08   11.90
  10   0  -1  223.78   12.30
  10   0  -1  217.68   11.70
 -10   0   1  225.08   12.60
  10   0   1  217.18   10.90
 -10   0  -1  208.78    9.10
  10   0  -1  230.48   10.40
  10   0   1  213.48   11.90
  10   0  -1  222.08   11.80
 -10   0   1  238.08    9.60
 -10   0  -1  213.58   13.70
 -10   0   1  215.88    9.50
  10   0   1  222.28   11.80
 -10   0  -2  365.36   15.20
  10   0   2  382.16   17.20
 -10   0   2  385.06   14.10
 -10   0  -2  361.46   16.70
 -10   0   2  371.06   14.00
  10   0  -2  370.76   17.30
 -10   0  -2  387.36   13.50
 -10   0   2  369.56   17.70
  10   0   2  356.66   16.60
  10   0   2  376.56   14.90
  10   0  -2  378.76   16.90
 -10   0  -2  357.86   13.20
  10   0  -2  393.06   16.60
 -10   0  -2  359.16   17.80
  10   0   3   -6.40    5.40
 -10   0  -3    1.70    5.80
 -10   0  -3    2.70    2.80
  10   0   3   -0.60    4.50
  10   0  -3    1.90    2.30
 -10   0   3    1.10    3.30
  10   0  -3    1.40    6.40
  10   0  -3   -1.90    2.70
 -10   0  -3    6.70    5.30
 -10   0   3   -2.10    5.50
 -10   0  -3    0.90    4.80
 -10   0  -3   -2.20    5.80
  10   0  -3  -12.80    7.10
 -10   0   3    0.40    3.50
  10   0   4  331.37   13.90
  10   0  -4  329.37   16.10
 -10   0  -4  343.07   14.30
 -10   0   4  329.07   14.90
  10   0   4  335.57   16.20
  10   0   4  334.87   18.40
  10   0  -4  346.17   12.70
 -10   0  -4  354.56   19.60
 -10   0  -4  358.16   18.30
  10   0  -4  336.37   13.10
 -10   0  -4  324.47   13.40
 -10   0  -4  322.67   14.30
 -10   0   4  356.46   20.60
  10   0  -4  352.86   18.60
  10   0  -5  136.09   12.10
  10   0  -5  134.19   10.30
 -10   0  -5  121.19   15.50
  10   0   5  137.89   10.40
  10   0  -5  134.49    8.50
  10   0   5  152.08   13.90
 -10   0  -5  115.79   13.00
 -10   0  -5  136.49   15.90
 -10   0   5  107.09   10.10
 -10   0   5  162.48   17.50
 -10   0  -5  138.29   11.50
  10   0  -5  121.39   13.40
 -10   0  -5  119.09    9.00
  10   0   6  632.64   29.10
 -10   0  -6  563.14   21.80
 -10   0   6  541.85   23.30
 -10   0  -6  579.64   27.90
 -10   0   6  597.54   31.80
  10   0  -6  598.14   27.20
  10   0   6  562.54   22.90
  10   0  -6  605.34   21.20
  10   0  -6  575.04   24.80
  10   0   7   14.60   15.00
 -10   0  -7   34.80   11.50
  10   0   7   40.40   10.90
 -10   0   7    9.60    8.20
 -10   0   7   15.30   20.50
 -10   0  -7   31.30    8.10
  10   0  -7   26.00   11.10
  10   0  -7   24.30    7.60
  10   0  -7   42.30   12.60
  11   0   0    6.20    4.90
 -11   0   0    0.10    4.70
  11   0   0    4.10    4.70
 -11   0   0    3.00    3.30
  11   0   0    2.60    4.00
 -11   0   0    1.40    2.80
  11   0   0   -3.70    4.50
 -11   0   0    2.10    3.50
  11   0  -1  340.07   14.20
 -11   0  -1  326.47   12.80
 -11   0  -1  348.87   12.90
 -11   0  -1  360.46   18.60
 -11   0   1  328.47   16.80
  11   0  -1  354.46   16.20
 -11   0   1  364.76   13.80
  11   0   1  344.87   14.70
  11   0  -1  345.87   16.20
  11   0  -1  356.06   15.90
  11   0   1  336.37   16.40
 -11   0   1  328.07   13.20
 -11   0   1  358.56   13.40
  11   0   1  335.07   16.00
  11   0  -2  231.08   14.60
  11   0   2  218.68   13.70
 -11   0   2  222.28   10.80
  11   0   2  233.48   13.80
  11   0  -2  243.68   14.60
 -11   0  -2  239.48   10.30
 -11   0  -2  238.38   14.80
 -11   0  -2  225.68   13.80
 -11   0   2  252.27   11.30
  11   0  -2  228.08   13.40
 -11   0   2  230.78   15.20
 -11   0  -2  217.58   10.00
 -11   0  -2  220.28   15.00
 -11   0  -3 1213.38   37.10
  11   0  -3 1235.68   42.70
 -11   0  -3 1136.29   40.50
  11   0   3 1224.98   38.60
  11   0  -3 1237.58   40.90
 -11   0  -3 1259.47   43.20
 -11   0  -3 1264.07   40.70
 -11   0  -3 1273.47   37.20
  11   0  -3 1305.47   43.50
 -11   0   3 1223.58   38.30
 -11   0   3 1266.87   38.40
 -11   0   3 1277.57   44.70
 -11   0  -3 1246.98   39.50
  11   0   3 1275.27   43.20
 -11   0  -4   98.79   12.30
  11   0   4  133.09   12.00
 -11   0  -4  111.99    8.50
  11   0   4  140.79   13.20
 -11   0   4  142.29   16.10
 -11   0  -4  116.29   12.00
  11   0  -4  150.48   13.90
  11   0  -4  123.49    8.20
 -11   0  -4  124.69   13.00
 -11   0  -4  146.09   15.10
  11   0  -4  125.29    7.30
  11   0  -4  117.29   11.50
 -11   0   4  101.19    9.50
 -11   0  -5  100.49    9.50
 -11   0   5  120.49   11.30
  11   0   5  110.59   14.70
  11   0  -5  117.09   12.90
  11   0  -5  114.19   14.80
 -11   0  -5  131.19   14.50
  11   0  -5  109.29    8.30
  11   0   5  114.19   10.80
 -11   0   5   82.89   14.80
  11   0  -6  -13.20    5.70
 -11   0   6   -6.40   13.20
  11   0  -6   -3.50   10.10
  11   0  -6   -9.00    8.10
  11   0   6   -1.70    9.10
 -11   0  -6    4.40    6.40
 -11   0   6   -5.70    7.40
 -11   0  -6   -3.20    9.70
  12   0   0 1105.39   36.00
 -12   0   0 1048.10   40.10
  12   0   0 1050.79   37.00
  12   0   0 1107.59   34.70
 -12   0   0 1077.99   36.10
 -12   0   0 1088.89   33.20
 -12   0   0 1114.59   33.00
  12   0   0 1071.69   34.60
  12   0  -1  260.17   12.50
 -12   0  -1  234.48   10.90
  12   0  -1  251.97   14.70
  12   0   1  245.68   14.40
 -12   0   1  249.88   11.70
  12   0  -1  257.97   14.90
 -12   0  -1  276.47   11.60
  12   0  -1  279.77   15.00
  12   0   1  242.28   15.00
 -12   0   1  225.28   15.70
 -12   0   1  230.08   11.40
 -12   0  -1  247.18   16.80
  12   0   2  175.88   13.30
  12   0  -2  184.68   14.80
 -12   0  -2  162.48    9.20
  12   0  -2  150.88   12.30
 -12   0  -2  159.68   14.70
 -12   0   2  199.48   12.50
 -12   0   2  161.88   10.00
 -12   0  -2  187.48   10.00
 -12   0   2  191.78   11.10
 -12   0  -2  154.28   14.60
  12   0   2  171.88   13.40
 -12   0   2  172.18   15.70
  12   0   3   -4.80    6.10
 -12   0  -3   -1.30    6.90
 -12   0  -3   -2.20    3.90
 -12   0  -3  -12.60    7.90
 -12   0  -3   15.40    7.30
  12   0  -3   -6.10    5.60
 -12   0  -3    5.10    7.90
 -12   0   3    4.90    4.80
 -12   0   3    3.50    9.00
 -12   0  -3   -9.30    4.80
  12   0   4  264.07   18.50
  12   0  -4  283.67   19.20
 -12   0   4  258.47   14.20
 -12   0   4  235.98   21.10
 -12   0  -4  239.18   18.10
  12   0  -4  239.68   16.20
 -12   0  -4  253.37   14.50
 -12   0  -4  237.98   12.60
  12   0  -5   76.99   12.00
 -12   0   5   56.59   15.30
  12   0   5   81.29   13.00
 -12   0   5   60.49    8.30
 -12   0  -5   68.39    8.10
 -12   0  -5   73.49   12.60
  12   0  -5   64.59   10.30
  13   0   0   -6.60    6.50
 -13   0   0    7.10    7.80
 -13   0   0   -7.10    4.20
 -13   0   0   10.10    5.20
  13   0   0    2.60    5.40
 -13   0   0  -10.70    8.00
 -13   0   1  264.17   12.90
  13   0  -1  271.87   14.10
 -13   0   1  302.27   18.90
 -13   0   1  259.57   13.70
  13   0   1  252.47   17.10
  13   0  -1  269.87   16.60
 -13   0  -1  251.37   12.30
  13   0  -1  272.87   17.30
 -13   0  -1  283.07   19.00
  13   0   1  270.07   16.60
 -13   0  -1  285.67   13.10
  13   0  -2   65.89    9.50
 -13   0  -2   78.59    8.20
 -13   0  -2   80.79   11.50
  13   0   2   56.39    8.90
 -13   0   2   77.29   12.70
 -13   0  -2   77.09    9.70
  13   0   2   70.19   10.00
 -13   0   2   70.29    8.90
  13   0   3  690.63   29.90
 -13   0   3  648.34   24.60
 -13   0  -3  685.53   30.40
  13   0  -3  649.34   27.60
 -13   0  -3  710.53   31.10
 -13   0  -3  659.43   23.30
 -13   0   3  665.13   32.30
 -13   0   4   70.09   15.10
 -13   0   4   44.30    8.10
  13   0   4   61.79   11.50
  13   0  -4   39.00    9.10
 -13   0  -4   30.40    9.70
 -13   0  -4   44.10    7.30
 -13   0  -5   35.60   14.20
  13   0  -5   36.40   10.70
 -13   0  -5   48.50    8.10
 -14   0   0  726.13   28.60
 -14   0   0  732.03   30.40
 -14   0   0  749.23   34.20
  14   0   0  760.12   28.60
  14   0   0  703.73   29.90
  14   0   1   89.79   13.10
 -14   0  -1   54.99   12.50
  14   0  -1   89.69   11.20
  14   0   1   89.09   12.40
  14   0  -1   76.69   10.80
 -14   0   1   77.69    8.30
 -14   0   1   82.29   13.10
 -14   0  -1   78.09    9.30
  14   0  -2  119.79   15.10
  14   0   2  124.59   15.20
 -14   0   2  111.99   15.30
 -14   0   2  121.69   11.40
 -14   0  -2  114.19   13.00
 -14   0  -2  128.09   17.30
  14   0   2  118.19   14.70
 -14   0   3    1.40    6.80
 -14   0  -3    3.90    6.40
  14   0  -3   -3.30    9.40
  14   0   3    2.40    9.50
 -14   0   3  -18.00   12.70
 -14   0  -3    8.20   10.30
 -15   0   0    5.10    7.00
 -15   0   0    3.10   12.10
  15   0   0   -0.90    9.70
  15   0   0    2.00    8.60
  15   0  -1  141.79   16.90
 -15   0   1  130.49   13.20
 -15   0   1  102.79   17.00
 -15   0  -1  153.08   20.40
 -15   0  -1  124.59   12.70
  15   0   1   96.49   12.90
  15   0   1  114.69   16.40
 -15   0   1  100.19   15.30
  15   0  -2   41.80   11.80
 -15   0   2   57.99   17.50
 -15   0  -2   66.29    9.30
 -15   0   2   37.60    8.40
  15   0   2   78.89   12.20
 -15   0  -2   61.79   13.80
   0   1   1  180.18    6.60
   0  -1   1  214.38    6.70
   0  -1   1  198.18    6.30
   0   1   1  193.68    6.00
   0  -1  -1  204.48    6.70
   0  -1   1  191.58    7.10
   0  -1   1  210.98    6.90
   0   1   1  199.98    6.80
   0  -1  -1  201.98    6.10
   0   1  -1  210.78    6.70
   0   1  -1  201.78    6.10
   0  -1  -1  198.18    6.40
   0   1  -1  202.88    7.10
   0   1   1  178.98    6.30
   0  -1  -1  193.28    6.60
   0   1  -1  205.48    5.90
   0   1  -1  197.78    6.30
   0  -1   1  208.08    6.20
   0   1   1  203.38    6.10
   0  -1  -1  206.28    6.90
   0  -1   1  213.88    5.90
   0   1   1  204.18    6.60
   0   1  -2 2535.95   68.59
   0  -1  -2 2413.76   67.79
   0  -1   2 2357.56   67.59
   0   1   2 2409.16   67.09
   0   1   2 2479.25   68.79
   0   1   2 2496.45   67.09
   0   1   2 2466.85   68.19
   0  -1  -2 2483.05   68.59
   0  -1  -2 2453.85   67.19
   0  -1  -2 2367.66   67.49
   0   1  -2 2455.95   67.49
   0   1  -2 2626.54   68.99
   0   1  -2 2530.05   69.69
   0   1  -2 2542.75   67.29
   0  -1   2 2544.15   68.89
   0  -1   2 2410.66   66.49
   0  -1   2 2583.04   68.29
   0  -1  -2 2327.67   66.99
   0   1  -2 2507.75   67.19
   0  -1   2 2547.55   67.19
   0   1   2 2532.85   68.09
   0  -1   2 2386.26   67.19
   0  -1  -2 2494.25   68.79
   0   1   2 2618.54   68.39
   0   1  -3   30.50    4.60
   0  -1   3   28.00    3.90
   0  -1   3   27.70    3.10
   0  -1   3   27.70    2.00
   0   1   3   26.30    3.60
   0  -1  -3   21.20    3.10
   0   1   3   28.20    2.50
   0  -1  -3   23.90    2.50
   0   1   3   28.50    2.80
   0   1  -3   27.40    3.90
   0   1  -3   23.50    2.30
   0   1  -3   27.90    3.60
   0  -1  -3   30.80    2.40
   0   1  -3   30.10    2.70
   0  -1   3   26.80    2.50
   0  -1  -3   29.90    4.00
   0  -1   3   23.00    2.60
   0   1   3   25.60    2.40
   0  -1  -3   25.40    3.10
   0  -1   3   24.60    3.30
   0  -1  -3   22.10    2.50
   0   1   3   35.20    4.20
   0  -1   3   25.70    2.50
   0   1   3   28.40    3.60
   0   1  -3   22.10    2.80
   0  -1  -4  897.51   29.60
   0  -1  -4  845.32   29.20
   0   1   4  862.71   26.40
   0   1  -4  923.61   26.80
   0   1  -4  909.51   29.80
   0  -1  -4  896.21   27.20
   0  -1  -4  923.51   27.60
   0  -1   4  907.61   27.10
   0   1  -4  880.41   27.20
   0  -1   4  899.41   26.50
   0  -1   4  848.42   26.50
   0   1  -4  902.61   31.00
   0   1   4  836.12   27.40
   0   1   4  878.71   28.40
   0   1   4  856.21   28.40
   0   1   4  924.01   27.40
   0  -1  -4  919.31   26.80
   0   1  -4  864.31   29.30
   0   1  -4  853.01   26.50
   0  -1   4  862.91   27.80
   0  -1  -4  837.92   26.30
   0  -1   4  903.61   28.50
   0  -1   4  865.91   29.40
   0  -1  -5    0.40    4.30
   0  -1   5    0.40    2.10
   0   1  -5    1.70    1.90
   0  -1   5    3.30    3.90
   0   1   5   -1.60    2.10
   0   1  -5    2.20    2.30
   0   1   5    5.40    4.70
   0  -1   5   -0.80    2.50
   0  -1  -5    1.50    3.90
   0  -1  -5    0.80    1.80
   0  -1   5   -0.50    1.90
   0  -1  -5   -0.30    2.90
   0   1  -5    0.30    5.20
   0   1  -5    1.20    4.00
   0  -1  -5   -0.30    2.30
   0  -1   5    3.10    3.30
   0  -1  -5    2.70    4.00
   0   1   5   -1.30    3.30
   0  -1   5   -2.10    3.90
   0   1   5   -2.30    3.10
   0   1   5   -0.30    2.00
   0   1  -5   -1.60    3.00
   0   1   5   -1.60    1.90
   0  -1  -5    3.90    5.10
   0   1  -5    3.40    3.00
   0   1  -6  403.36   21.20
   0   1  -6  407.56   16.80
   0   1   6  381.06   18.20
   0  -1   6  390.16   18.10
   0   1   6  439.06   20.90
   0   1   6  378.66   18.50
   0  -1   6  397.66   15.50
   0   1  -6  399.86   21.10
   0  -1  -6  386.46   21.80
   0  -1   6  400.96   16.10
   0   1  -6  377.86   19.60
   0  -1  -6  401.96   20.20
   0  -1   6  412.46   20.30
   0   1   6  391.46   15.20
   0   1   6  411.36   15.50
   0  -1  -6  393.06   16.90
   0  -1   6  417.36   15.60
   0   1   6  392.46   16.20
   0  -1  -6  394.96   15.30
   0   1  -7    0.50    3.70
   0  -1  -7   -0.70    3.60
   0  -1   7   -0.30    3.80
   0  -1  -7   10.70    9.80
   0  -1  -7   -3.90    7.50
   0   1   7   -9.80    6.70
   0  -1  -7   -1.40    6.10
   0  -1   7    0.50    6.50
   0   1   7   -0.40    3.70
   0   1   7    1.80    4.60
   0   1  -7    8.40    8.90
   0  -1   7   -0.70    4.20
   0   1  -7    5.80    5.60
   0   1  -7    9.30    7.20
   0  -1   7   -6.10    6.10
   0   1  -8  379.06   30.80
   0  -1  -8  397.46   31.20
   0   1   8  445.56   25.90
   0  -1   8  373.36   26.20
   0   1   8  384.66   17.40
   0  -1   8  384.76   23.20
   0   1   8  411.66   19.20
   0   1  -8  386.86   17.40
   0  -1  -8  386.46   17.40
   0  -1  -8  366.36   25.60
   0  -1   8  406.56   19.10
   0   1  -8  371.86   25.60
   0  -1   8  385.06   17.50
   0  -1   9   -4.90   14.20
   0   1   9    0.70    7.40
   0  -1   9   -5.40    7.30
   0   1  -9   10.00    6.80
   0   1  -9   -0.70   14.50
   0   1   9   -2.30   14.20
   0  -1   9   -9.10    9.10
   0  -1  -9   -9.00   14.90
   0  -1  -9    0.80    7.40
  -1  -1   0   28.50    1.80
   1  -1   1 4130.19  114.09
  -1   1   1 4213.48  113.59
  -1  -1  -1 4137.69  112.79
   1   1  -1 4126.79  113.09
   1   1  -1 4105.49  113.29
   1   1  -1 4482.75  113.59
   1  -1   1 4350.96  113.19
  -1  -1  -1 4305.77  113.09
  -1  -1  -1 4183.78  112.99
   1   1  -1 4236.88  113.89
   1   1   1 4345.87  114.49
  -1   1  -1 4453.15  114.69
  -1   1  -1 4303.27  114.89
  -1  -1   1 4392.76  114.99
  -1  -1   1 4107.79  114.49
  -1  -1   1 4244.58  114.99
   1   1   1 4231.38  114.19
   1  -1  -1 4268.47  114.79
  -1  -1   1 4334.67  115.29
  -1   1  -1 4136.69  115.39
  -1  -1  -2    2.80    1.10
   1  -1   2    1.80    0.90
  -1  -1  -2   -0.50    1.20
   1  -1   2    1.10    0.90
   1   1  -2    2.70    1.20
   1   1  -2    2.00    1.00
   1  -1   2    2.40    1.10
   1   1  -2    2.10    0.90
   1  -1   2    0.90    1.20
  -1   1   2    1.60    0.80
   1   1  -2    3.10    1.60
  -1  -1  -2    1.90    0.70
   1   1  -2    2.40    1.60
  -1   1   2    3.10    1.50
   1  -1   2    3.20    0.90
  -1   1   2    2.40    0.80
   1  -1   2    4.20    1.40
  -1  -1  -2    1.80    1.10
  -1  -1  -2    2.80    0.80
   1   1  -2    1.70    1.50
  -1   1   2    4.60    1.10
  -1   1   2    2.40    1.60
   1  -1  -2    4.10    1.70
  -1  -1   2    3.70    0.90
  -1   1  -2    1.80    1.40
   1  -1  -2    3.30    0.80
  -1  -1   2    3.90    1.00
   1   1   2    5.20    1.00
   1  -1  -2    3.80    1.60
   1   1   2    3.10    0.80
   1   1   2    3.30    1.30
  -1   1  -2    6.00    1.40
  -1   1  -2    3.00    1.00
  -1   1  -2    5.00    1.10
  -1  -1   2    1.80    1.10
  -1   1  -2    3.40    0.90
   1   1   2    2.50    1.10
   1   1   2    3.30    1.20
   1  -1  -2    2.50    1.20
  -1  -1   2    3.70    1.00
   1  -1  -2    6.30    1.10
   1   1   2    2.60    1.20
  -1   1  -2    4.40    1.70
  -1  -1   2    2.00    1.40
   1  -1  -2    3.80    1.00
  -1   1   3  286.37   10.20
  -1  -1  -3  288.97    9.90
   1   1  -3  310.07   11.10
  -1   1   3  311.07   10.20
  -1  -1  -3  295.57   11.90
   1   1  -3  312.57   12.50
  -1   1   3  297.37   11.80
   1   1  -3  292.97   12.80
   1  -1   3  299.67   11.00
  -1   1   3  297.37   11.80
   1   1  -3  295.67   10.20
   1  -1   3  269.87   13.40
  -1  -1  -3  291.27   10.40
   1  -1   3  305.17   10.10
  -1  -1  -3  282.87   10.90
   1  -1   3  294.87   10.10
   1  -1   3  297.77   10.60
  -1  -1  -3  291.17   11.50
  -1   1   3  287.47   10.20
   1  -1   3  308.37   11.40
   1   1  -3  305.27   10.40
   1   1  -3  297.57   12.50
  -1  -1  -3  313.97   10.20
  -1   1  -3  311.07   12.30
   1   1   3  318.97   11.60
   1   1   3  304.77   12.00
   1  -1  -3  297.47   10.20
  -1  -1   3  291.77   12.30
  -1   1  -3  312.27   13.50
  -1  -1   3  287.97   10.30
   1  -1  -3  298.97   10.40
   1  -1  -3  292.07   12.70
  -1  -1   3  298.97   10.10
   1   1   3  288.07   11.10
  -1   1  -3  318.27   10.50
   1   1   3  322.37   10.30
  -1  -1   3  288.77   11.30
  -1   1  -3  291.57   10.30
   1  -1  -3  287.57   11.20
  -1  -1   3  324.27   10.50
  -1   1  -3  299.47   11.80
  -1  -1   3  317.27   12.00
   1  -1  -3  298.87   10.20
   1   1   3  315.27   10.10
   1   1   3  294.67   11.30
  -1  -1   3  307.37   10.00
  -1   1  -3  294.47   10.20
   1   1  -4   40.60    4.60
  -1   1   4   39.80    5.50
  -1   1   4   37.10    3.70
  -1   1   4   33.60    5.20
  -1  -1  -4   44.60    3.90
  -1  -1  -4   40.70    3.40
   1   1  -4   46.90    6.40
  -1  -1  -4   44.10    4.40
   1   1  -4   44.80    5.90
  -1   1   4   45.80    5.40
  -1  -1  -4   41.00    5.10
   1  -1   4   34.00    4.20
   1  -1   4   42.70    4.60
   1  -1   4   39.30    3.50
  -1  -1  -4   45.60    4.60
  -1   1   4   45.00    3.80
   1   1  -4   41.20    4.00
  -1  -1  -4   44.30    6.00
   1   1  -4   36.70    3.40
   1  -1   4   44.00    4.30
   1  -1   4   46.10    5.90
   1  -1   4   48.60    5.00
  -1   1   4   36.70    3.60
   1   1  -4   31.50    5.40
   1   1   4   44.80    3.60
   1   1   4   41.40    4.20
  -1  -1   4   37.40    3.60
  -1  -1   4   46.00    5.10
   1  -1  -4   49.70    5.20
   1   1   4   47.90    6.20
  -1   1  -4   49.20    5.20
  -1   1  -4   55.49    6.80
   1   1   4   41.60    5.10
   1  -1  -4   43.90    5.90
   1  -1  -4   54.89    6.60
  -1  -1   4   37.50    5.30
  -1   1  -4   42.30    4.20
  -1  -1   4   35.80    3.50
  -1   1  -4   45.20    3.90
   1   1   4   42.80    4.90
   1  -1  -4   37.50    3.40
   1   1   4   44.20    3.60
  -1   1  -4   41.60    3.50
  -1  -1   4   38.40    3.70
  -1   1  -4   52.59    7.40
   1  -1  -4   39.00    3.70
  -1  -1   4   41.90    3.50
   1  -1  -4   44.70    3.90
  -1   1   5 1527.85   49.50
  -1  -1  -5 1602.04   45.30
  -1   1   5 1498.25   45.00
   1  -1   5 1548.25   44.80
  -1   1   5 1512.45   48.10
  -1   1   5 1592.34   45.10
   1   1  -5 1586.44   45.40
   1  -1   5 1497.15   44.90
   1  -1   5 1509.45   47.20
   1   1  -5 1594.04   46.50
  -1   1   5 1541.85   45.30
  -1   1   5 1561.84   47.90
   1   1  -5 1617.74   50.69
  -1  -1  -5 1622.34   46.60
   1  -1   5 1583.24   46.40
  -1  -1  -5 1495.05   48.50
  -1  -1  -5 1661.13   52.19
  -1  -1  -5 1471.85   45.90
   1  -1   5 1543.25   48.90
  -1  -1  -5 1475.95   44.80
  -1  -1  -5 1541.75   48.90
   1  -1   5 1540.55   46.70
   1   1  -5 1491.25   49.80
   1  -1  -5 1525.15   50.09
   1  -1  -5 1481.65   45.10
  -1  -1   5 1587.04   45.40
  -1  -1   5 1481.75   43.60
   1  -1  -5 1568.24   45.60
  -1  -1   5 1603.84   45.40
   1  -1  -5 1585.64   51.19
   1   1   5 1531.55   45.00
  -1  -1   5 1499.75   45.30
  -1  -1   5 1575.44   49.60
  -1   1  -5 1625.14   49.70
   1   1   5 1557.14   47.60
  -1   1  -5 1599.04   51.49
   1   1   5 1519.25   47.40
   1  -1  -5 1598.64   46.80
  -1  -1   5 1592.84   48.10
  -1   1  -5 1597.34   45.70
   1   1   5 1530.55   49.00
   1   1   5 1535.75   46.70
   1   1   5 1604.94   45.00
   1  -1  -5 1571.74   49.60
  -1  -1   5 1588.44   47.80
  -1   1  -5 1472.85   48.60
  -1   1   6   27.10    4.50
  -1   1   6   28.00    4.50
  -1  -1  -6   29.50    5.10
  -1   1   6   17.80    6.10
  -1   1   6   32.70    3.70
   1   1  -6   33.10    4.80
   1   1  -6   17.10    6.30
   1  -1   6   23.20    4.40
  -1  -1  -6   16.00    6.00
   1   1  -6   29.40    5.30
  -1  -1  -6   29.30    4.50
  -1   1   6   25.30    6.50
   1   1  -6   22.30    7.00
  -1  -1  -6   24.40    9.60
   1  -1   6   28.60    4.40
  -1  -1  -6   24.10    4.20
  -1   1   6   31.50    5.00
  -1  -1  -6   26.50    7.00
   1   1  -6   38.80    9.70
   1  -1   6   28.40    7.30
   1  -1   6   25.90    5.80
   1  -1   6   20.40    4.20
   1   1   6   32.60    6.30
   1  -1  -6   32.40    6.10
   1  -1  -6   21.60    4.10
   1   1   6   25.30    4.80
   1  -1  -6   22.70    7.30
  -1   1  -6   25.20    4.10
  -1   1  -6   28.40    5.30
   1  -1  -6   23.90    8.10
  -1  -1   6   25.50    4.30
  -1   1  -6   14.10    8.10
  -1  -1   6   24.30    4.30
  -1   1  -6   32.60    7.00
   1   1   6   14.80    5.70
   1   1   6   30.50    7.00
  -1  -1   6   30.10    6.30
   1   1   6   29.00    4.10
  -1  -1   6   16.60    5.70
  -1  -1   6   34.80    5.00
   1  -1  -6   21.40    6.50
   1   1   6   31.80    4.40
   1  -1   7  185.48   14.60
  -1  -1  -7  169.58   18.90
  -1   1   7  190.28   15.90
   1  -1   7  187.18   16.30
   1   1  -7  203.78   10.90
   1   1  -7  184.58   14.20
   1  -1   7  187.78   10.70
  -1   1   7  188.98   11.40
   1   1  -7  197.28   17.40
  -1  -1  -7  190.98   12.90
  -1   1   7  226.38   11.30
  -1  -1  -7  176.48   10.50
   1   1  -7  196.08   19.80
   1  -1   7  204.48   12.40
  -1  -1  -7  186.88   15.90
  -1   1  -7  185.78   10.60
   1  -1  -7  187.78   17.50
   1   1   7  181.98   16.60
   1  -1  -7  160.28   18.60
  -1  -1   7  180.88   17.00
  -1   1  -7  164.18   18.80
  -1   1  -7  186.48   15.70
   1   1   7  192.28   12.20
   1  -1  -7  201.38   10.80
  -1   1  -7  199.38   12.80
   1  -1  -7  167.58   14.00
  -1  -1   7  192.98   11.20
   1   1   7  187.98   15.70
  -1  -1   7  187.78   14.90
   1   1   7  183.98   10.90
  -1  -1   7  191.28   11.10
   1  -1   8   14.80    9.90
   1  -1   8    3.60    5.60
  -1  -1  -8  -11.30    9.60
   1  -1   8   15.90   10.00
  -1  -1  -8   -5.70    8.20
  -1   1   8   -0.50    9.90
   1   1  -8    0.90   14.10
   1   1  -8   -3.40    4.30
  -1  -1  -8   11.00   13.90
  -1  -1  -8   -1.30    4.60
   1   1  -8   -8.40   11.20
  -1   1   8   -3.40    5.80
   1  -1  -8   -0.30   10.10
  -1  -1   8    2.70   10.00
  -1   1  -8   12.00    5.90
   1  -1  -8    2.00    4.50
   1  -1  -8  -13.70   12.50
   1   1   8   -2.40    9.60
  -1  -1   8   -0.40    6.20
  -1  -1   8    3.90    5.10
  -1   1  -8  -14.80    9.50
   1   1   8   -2.50    5.10
   1  -1  -8    7.10    7.00
  -1   1  -8   -0.50   15.80
  -1   1  -8   20.00    9.40
   1  -1   9   69.99   11.60
  -1   1   9   58.29   16.20
  -1  -1  -9   81.79   18.30
   1   1  -9   39.60   17.80
   1   1  -9   45.00    7.40
  -1   1   9   55.09    8.70
  -1  -1  -9   67.39    8.50
   1  -1   9   82.29   16.20
   1  -1   9   74.09    9.50
   1   1  -9   75.69   12.40
   1   1   9   74.79   12.30
   1   1   9   48.70   12.30
  -1  -1   9   88.49   16.30
   1   1   9   80.49   16.70
  -1   1  -9   58.99    8.50
   1  -1  -9   74.89    9.10
   1  -1  -9   75.79   12.60
  -1  -1   9   69.29    9.30
   1   1   9   77.39    9.60
  -1   1  -9   78.19   17.70
  -2  -1   0  381.46   11.50
  -2  -1   0  409.86   11.60
  -2  -1   0  387.86   11.70
   2  -1   0  413.56   11.20
   2   1   0  385.96   11.70
  -2  -1   0  399.86   11.70
   2  -1   0  407.06   11.80
  -2   1   0  395.06   11.20
  -2  -1   0  372.86   12.00
   2   1   0  422.86   11.30
   2   1   0  397.56   11.50
   2  -1   0  395.06   11.20
  -2   1   0  387.96   11.70
  -2   1   0  417.06   12.30
   2  -1   0  395.36   11.60
  -2   1   0  416.36   11.30
   2   1   0  401.16   11.70
  -2   1   0  397.76   11.70
   2   1   0  382.36   12.00
   2   1  -1   49.40    2.10
  -2  -1  -1   45.30    2.80
  -2   1   1   51.69    2.30
   2  -1   1   48.50    2.90
  -2  -1  -1   49.30    1.90
   2  -1   1   51.79    3.00
   2   1  -1   49.70    2.20
   2   1  -1   51.19    3.00
   2   1  -1   47.90    2.40
  -2  -1  -1   48.30    2.70
  -2  -1  -1   49.40    2.40
   2   1  -1   55.29    2.90
   2  -1   1   52.59    2.20
  -2   1   1   47.80    2.50
  -2  -1  -1   49.70    2.20
   2  -1   1   50.99    2.10
  -2   1   1   47.50    2.70
  -2  -1  -1   51.29    1.90
  -2  -1  -1   49.90    2.50
  -2   1   1   47.10    3.10
   2  -1  -1   53.79    3.10
  -2  -1   1   52.99    2.80
  -2  -1   1   54.99    2.30
  -2  -1   1   58.69    3.00
  -2   1  -1   56.59    2.30
   2  -1  -1   53.29    2.80
   2   1   1   53.99    2.60
  -2   1  -1   56.69    3.10
  -2  -1   1   58.69    3.20
   2  -1  -1   56.59    2.50
   2   1   1   51.09    2.50
   2   1   1   51.29    3.00
  -2  -1   1   55.29    2.40
  -2   1  -1   52.99    2.30
  -2   1  -1   52.79    2.70
   2   1   1   56.09    3.00
  -2  -1   1   51.79    2.90
  -2   1  -1   53.69    3.40
   2  -1   2 3486.45   93.89
  -2  -1  -2 3375.36   93.69
   2   1  -2 3566.44   93.89
  -2  -1  -2 3348.57   92.39
  -2  -1  -2 3357.86   93.89
  -2   1   2 3408.76   94.39
   2   1  -2 3584.24   92.79
   2  -1   2 3426.36   94.19
  -2   1   2 3371.06   92.79
  -2   1   2 3446.56   92.79
  -2  -1  -2 3305.27   92.29
   2  -1   2 3577.84   92.49
   2  -1   2 3315.57   92.49
   2  -1   2 3303.87   93.89
   2   1  -2 3349.17   93.49
   2   1  -2 3640.14   94.69
   2   1  -2 3493.55   94.19
  -2  -1  -2 3352.66   92.29
  -2   1   2 3540.05   95.39
  -2  -1  -2 3571.44   93.79
   2  -1  -2 3581.34   93.39
  -2  -1   2 3363.66   94.39
   2  -1  -2 3613.84   94.59
   2  -1  -2 3321.47   93.09
   2   1   2 3027.90   94.19
   2   1   2 3508.55   92.59
   2  -1  -2 3669.23   95.49
  -2  -1   2 3637.94   95.89
  -2  -1   2 3565.04   95.29
  -2   1  -2 3499.75   96.09
  -2  -1   2 3517.35   93.29
  -2   1  -2 3556.34   94.39
   2   1   2 3282.17   92.59
   2   1   2 3408.26   93.49
   2   1   2 3552.24   94.29
  -2  -1   2 3353.06   93.19
  -2   1  -2 3427.66   93.09
   2  -1  -2 3408.06   93.59
  -2   1  -2 3637.84   94.89
  -2   1  -2 3296.57   92.39
  -2   1  -2 3444.36   93.09
  -2   1   3  365.76   13.90
   2  -1   3  353.66   12.00
  -2  -1  -3  354.76   11.80
   2  -1   3  383.16   13.50
   2   1  -3  368.16   12.20
  -2   1   3  369.86   14.30
  -2  -1  -3  357.66   13.70
  -2  -1  -3  359.36   13.20
   2  -1   3  360.26   13.30
   2   1  -3  376.86   14.50
  -2   1   3  367.16   12.20
   2  -1   3  359.86   11.80
  -2   1   3  365.26   12.10
  -2  -1  -3  346.87   13.20
   2   1  -3  348.67   12.70
  -2  -1  -3  370.56   11.90
   2  -1   3  370.36   13.90
   2   1  -3  369.46   13.30
   2   1  -3  377.26   14.40
  -2  -1  -3  349.87   11.70
   2  -1   3  373.96   11.80
  -2   1  -3  383.06   14.50
   2  -1  -3  392.56   15.00
  -2  -1   3  370.26   12.60
   2  -1  -3  385.76   11.90
   2   1   3  387.36   12.00
   2   1   3  373.46   14.00
   2  -1  -3  394.96   13.90
  -2   1  -3  389.86   12.60
   2   1   3  376.96   13.30
  -2  -1   3  380.16   14.00
  -2   1  -3  387.36   15.90
  -2  -1   3  388.96   14.70
  -2   1  -3  386.06   14.00
   2  -1  -3  396.36   12.80
  -2   1  -3  382.76   12.40
   2  -1  -3  382.26   13.00
  -2  -1   3  382.56   11.70
   2   1   3  361.86   13.70
   2   1   3  382.66   13.70
   2   1   3  381.16   12.10
   2  -1  -3  381.36   12.50
  -2   1  -3  379.66   12.10
   2   1  -4  885.01   27.40
  -2  -1  -4  830.62   25.50
   2   1  -4  875.81   26.00
   2  -1   4  862.21   27.40
  -2   1   4  867.51   25.30
   2  -1   4  858.41   25.80
   2  -1   4  842.22   28.50
  -2  -1  -4  856.31   28.00
   2  -1   4  841.02   25.50
   2   1  -4  823.52   25.60
  -2   1   4  837.02   25.90
  -2  -1  -4  827.92   25.60
   2  -1   4  838.02   26.20
  -2  -1  -4  763.72   28.60
   2  -1   4  864.41   27.60
  -2   1   4  856.51   28.50
   2   1  -4  870.01   29.20
  -2  -1  -4  870.61   25.80
  -2  -1  -4  890.81   28.60
   2   1  -4  851.51   30.00
   2  -1  -4  850.81   26.90
   2  -1  -4  863.31   30.70
  -2   1  -4  861.31   28.60
   2   1   4  838.82   25.90
  -2  -1   4  898.31   26.60
   2   1   4  945.71   26.00
   2  -1  -4  892.61   29.90
   2  -1  -4  802.82   32.60
  -2  -1   4  865.41   26.20
   2  -1  -4  910.91   25.90
   2  -1  -4  907.51   26.80
   2   1   4  876.21   28.90
   2   1   4  826.62   27.60
  -2   1  -4  904.21   29.50
  -2  -1   4  835.52   26.50
  -2   1  -4  858.91   26.30
  -2   1  -4  877.21   31.30
   2  -1  -4  888.01   28.10
  -2   1  -4  875.61   26.20
  -2  -1   4  882.31   28.60
  -2  -1   4  921.81   25.80
   2  -1  -4  841.32   26.30
   2   1   4  885.71   28.20
  -2   1  -4  896.21   26.60
   2   1   4  881.71   28.20
   2   1  -5    9.60    5.30
  -2  -1  -5   16.40    3.40
  -2   1   5   12.70    3.40
  -2   1   5   11.60    2.70
   2   1  -5    7.70    4.00
  -2  -1  -5    4.70    4.70
  -2  -1  -5   17.60    4.80
   2   1  -5    9.60    2.90
  -2   1   5    9.60    4.30
  -2  -1  -5   14.30    3.70
  -2   1   5    7.10    4.60
   2   1  -5   10.50    2.20
  -2  -1  -5   13.20    3.10
  -2  -1  -5   10.50    2.60
   2   1  -5   13.10    4.90
   2  -1   5   12.20    4.30
   2  -1   5   12.30    3.60
   2  -1   5    5.80    3.30
   2  -1   5   12.00    3.70
   2   1  -5   15.60    5.70
   2  -1   5   10.90    2.60
  -2  -1  -5   12.10    5.40
  -2   1   5   13.90    2.70
   2  -1   5   12.60    2.80
   2   1   5   10.70    4.50
   2  -1  -5    9.90    5.20
  -2  -1   5    6.00    3.90
  -2  -1   5   12.10    4.00
  -2   1  -5    8.70    4.60
   2  -1  -5   14.90    4.20
   2  -1  -5    7.50    2.80
   2  -1  -5   12.00    3.20
   2   1   5    9.10    3.90
  -2   1  -5    8.30    3.40
   2  -1  -5    4.50    4.50
  -2   1  -5   14.90    3.10
  -2  -1   5    9.70    2.60
   2   1   5   13.40    3.70
   2   1   5    8.70    2.50
  -2  -1   5   12.30    5.10
   2  -1  -5   16.70    6.00
  -2  -1   5    9.60    2.80
   2  -1  -5    9.30    2.70
  -2  -1   5    6.20    2.90
  -2   1  -5   19.20    6.30
  -2   1  -5   15.80    3.30
  -2   1  -5    9.60    3.00
   2   1   5    8.50    3.60
   2   1   5    7.90    2.50
  -2  -1   5   10.10    2.80
  -2  -1  -6   92.89    7.70
   2  -1   6   93.09    9.20
  -2  -1  -6  106.49   10.30
  -2  -1  -6   95.59    8.40
   2   1  -6  108.99    7.00
   2   1  -6  107.79   10.00
  -2  -1  -6  101.99    6.90
  -2   1   6   87.09   10.60
   2   1  -6   99.99    8.10
  -2  -1  -6   91.29   12.90
   2   1  -6   89.89   11.00
   2   1  -6  105.09    8.10
   2  -1   6  107.99    7.10
   2   1  -6  107.89   13.70
  -2   1   6   98.59    7.20
   2  -1   6   87.39    7.10
  -2   1   6   89.19    7.10
   2  -1   6   93.09    8.40
   2   1  -6   95.19   11.50
  -2   1   6   97.09    6.70
   2  -1   6  106.29   11.60
  -2   1   6   94.89    7.80
   2   1   6  103.99    7.10
  -2  -1   6  110.49   10.60
   2   1   6  106.09   11.60
  -2  -1   6   95.39   12.00
  -2  -1   6   96.09    7.10
  -2   1  -6  121.09   10.60
   2   1   6  106.39   10.10
   2  -1  -6  101.09    7.80
  -2   1  -6  103.19   13.00
   2   1   6   91.49    8.40
   2  -1  -6   87.19   11.80
  -2  -1   6   94.79    6.80
   2  -1  -6  107.69    7.20
   2   1   6   93.89   10.50
  -2   1  -6  113.29    8.10
  -2   1  -6  106.89    8.60
  -2  -1   6   91.39    6.70
   2  -1  -6   95.69   10.00
  -2  -1   6  103.19    7.80
   2  -1  -6  117.39   13.90
   2  -1  -6   98.99   13.60
  -2   1  -6   99.39    7.00
   2   1   6  101.49    7.00
  -2  -1  -7    6.20    6.80
   2   1  -7  -11.80    7.70
   2   1  -7   21.20   11.00
  -2  -1  -7   11.70    5.80
  -2  -1  -7    9.90    4.50
   2   1  -7   10.40    3.60
   2  -1   7   20.30    7.10
   2   1  -7   16.80    6.60
   2  -1   7    7.10    6.90
  -2   1   7   -0.70   10.00
   2   1  -7   12.00    5.60
  -2   1   7   12.60    4.50
   2  -1   7   20.30    6.00
  -2   1   7   13.20    4.90
   2  -1   7   18.60    5.20
  -2  -1   7    8.80    4.20
  -2   1  -7    9.70   10.30
   2  -1  -7    8.50    7.30
   2  -1  -7   26.10   10.40
  -2  -1   7   15.80    4.80
  -2   1  -7   13.20    4.60
  -2  -1   7   13.80    9.90
  -2   1  -7   24.60    7.70
   2  -1  -7   15.80    5.40
   2   1   7    9.20    7.70
  -2  -1   7    3.70    4.20
   2   1   7   14.80    4.80
   2   1   7   13.90    4.70
  -2   1  -7   20.00    6.20
   2   1   7   18.30    8.30
   2  -1  -7   15.10    4.00
   2  -1  -7   10.50    9.70
   2   1   7   17.80    5.80
   2  -1   8  342.57   18.90
  -2   1   8  342.57   23.90
  -2  -1  -8  311.07   19.00
  -2   1   8  340.57   16.60
   2  -1   8  286.47   24.20
   2   1  -8  351.26   18.60
   2  -1   8  310.57   21.60
   2   1  -8  341.37   15.90
  -2  -1  -8  318.67   15.80
   2  -1   8  319.37   15.40
  -2  -1  -8  326.67   23.60
  -2   1  -8  314.17   15.60
  -2   1  -8  313.77   30.80
   2   1   8  310.27   18.70
   2   1   8  322.97   22.30
   2  -1  -8  327.97   18.10
   2  -1  -8  291.77   29.20
  -2   1  -8  296.47   22.30
  -2  -1   8  355.26   16.50
   2   1   8  332.77   15.80
   2  -1  -8  330.17   15.70
  -2   1  -8  290.27   19.10
  -2  -1   8  351.46   23.20
   2  -1   9    5.50   14.70
   2  -1   9    2.00    7.90
  -2   1   9   43.70   17.40
   2  -1   9   11.70   10.00
  -2   1   9    5.50    7.90
   2   1  -9    6.80    9.80
  -2  -1  -9   18.60    7.20
  -2  -1  -9  -34.60   14.80
   2   1  -9   14.90    7.00
  -2  -1   9    5.80   14.50
   2   1   9    1.60   10.60
  -2   1  -9   11.00    6.20
   2   1   9   -3.30    9.70
  -2   1  -9   34.30   16.30
   2  -1  -9    7.50    7.90
   2   1   9   -1.10    7.70
   2  -1  -9    8.40    9.90
  -2  -1   9   -5.30    8.30
  -3  -1   0  805.32   23.50
   3   1   0  794.92   24.10
  -3   1   0  840.42   22.90
  -3   1   0  844.32   22.90
  -3   1   0  862.31   24.30
  -3   1   0  792.72   23.40
  -3  -1   0  816.62   24.10
  -3   1   0  845.32   23.70
   3  -1   0  830.72   23.70
   3  -1   0  774.62   23.60
   3  -1   0  856.61   22.80
   3   1   0  807.32   23.60
  -3   1   0  844.82   24.20
  -3  -1   0  864.91   23.70
   3   1   0  826.82   23.30
   3   1   0  792.52   23.60
   3   1   0  899.01   23.30
   3  -1   0  793.92   23.20
   3  -1   0  815.22   22.70
  -3  -1   0  858.71   23.20
  -3  -1   0  804.02   23.20
   3  -1   1 1070.79   30.50
   3   1  -1 1209.08   31.90
   3   1  -1 1093.49   32.00
  -3   1   1 1122.19   31.70
  -3  -1  -1 1124.59   30.10
  -3   1   1 1095.99   30.90
   3  -1   1 1084.39   32.40
   3   1  -1 1142.99   31.90
   3  -1   1 1097.59   30.30
  -3  -1  -1 1106.29   30.20
   3   1  -1 1130.89   30.50
   3  -1   1 1102.79   31.60
   3  -1   1 1079.29   30.40
   3  -1   1 1035.30   32.00
  -3  -1  -1 1136.69   30.90
   3   1  -1 1076.49   31.30
   3   1  -1 1124.59   30.40
  -3  -1  -1 1095.49   32.00
  -3   1   1 1144.09   30.90
  -3  -1  -1 1137.79   31.70
  -3  -1  -1 1172.08   31.10
  -3   1   1 1139.69   32.20
  -3  -1  -1 1130.29   32.10
   3   1   1 1088.99   31.70
   3  -1  -1 1126.09   30.80
   3   1   1 1117.59   32.30
   3  -1  -1 1119.09   31.90
  -3  -1   1 1121.89   31.90
  -3   1  -1 1079.79   32.20
  -3   1  -1 1183.18   32.10
   3   1   1 1144.49   31.00
  -3   1  -1 1117.29   31.60
  -3  -1   1 1139.29   30.70
   3   1   1 1086.69   32.20
   3  -1  -1 1146.09   30.90
   3   1   1 1068.09   31.40
  -3   1  -1 1110.39   32.30
  -3   1  -1 1117.69   30.80
  -3  -1   1 1103.09   32.00
   3  -1  -1 1137.99   32.00
  -3   1   2   19.60    2.30
   3   1  -2   14.00    1.80
   3   1  -2   16.00    2.30
   3  -1   2   18.80    1.70
  -3  -1  -2   17.00    1.60
   3   1  -2   20.00    3.10
   3   1  -2   17.60    2.30
  -3  -1  -2   16.30    1.50
   3  -1   2   19.30    1.70
  -3  -1  -2   16.30    2.30
  -3   1   2   15.20    1.90
  -3   1   2   17.60    2.90
  -3  -1  -2   14.70    1.60
  -3  -1  -2   15.60    2.40
  -3  -1  -2   17.50    2.40
  -3   1   2   15.10    1.90
   3  -1   2   18.60    2.80
  -3  -1  -2   17.30    2.50
   3  -1   2   16.00    2.40
   3   1  -2   19.30    2.50
   3   1  -2   16.30    1.70
   3   1   2   21.30    1.60
   3  -1  -2   17.60    2.50
   3  -1  -2   19.90    2.00
  -3   1  -2   25.60    2.50
  -3   1  -2   23.30    1.90
  -3   1  -2   22.80    2.70
   3   1   2   26.40    3.00
   3  -1  -2   16.10    2.70
  -3  -1   2   23.60    2.10
  -3  -1   2   23.50    3.00
  -3  -1   2   25.30    4.20
  -3   1  -2   22.60    2.00
   3   1   2   21.60    2.80
   3   1   2   20.80    2.30
  -3  -1   2   20.20    3.30
   3  -1  -2   19.10    1.90
  -3   1  -2   23.40    3.00
  -3  -1   2   20.50    2.50
  -3  -1   2   21.70    2.00
   3   1   2   20.00    2.70
   3   1   2   22.80    1.50
  -3   1  -2   23.70    3.60
   3  -1  -2   18.60    2.40
   3  -1   3  188.18    7.00
  -3  -1  -3  179.98    8.40
  -3  -1  -3  188.18    7.00
   3   1  -3  203.48    9.80
  -3   1   3  193.38    7.50
   3   1  -3  181.68    8.90
   3  -1   3  174.58    8.70
  -3   1   3  174.78    9.90
   3  -1   3  186.58    8.70
   3   1  -3  195.68    7.50
  -3   1   3  187.88    7.60
   3   1  -3  191.18    8.70
   3   1  -3  183.28    8.20
   3  -1   3  177.68    7.00
   3  -1   3  180.48    8.70
  -3  -1  -3  158.68    6.60
  -3  -1  -3  190.68    8.90
  -3  -1  -3  196.58    9.00
  -3  -1  -3  188.78    7.00
  -3   1   3  175.58    9.20
   3   1  -3  187.48    7.20
  -3   1  -3  202.18    7.60
   3  -1  -3  191.48    9.80
   3   1   3  202.88    9.00
  -3  -1   3  209.88   10.40
   3   1   3  197.68    6.90
  -3  -1   3  199.48    9.30
   3   1   3  180.98    7.90
  -3  -1   3  201.78    7.70
   3   1   3  199.48    7.00
  -3   1  -3  194.68   10.80
  -3   1  -3  190.38    8.80
  -3  -1   3  186.98    9.80
   3  -1  -3  199.28    7.70
   3  -1  -3  182.48    8.00
  -3   1  -3  195.28    8.20
   3   1   3  175.18    8.70
   3  -1  -3  184.68    8.90
  -3   1  -3  184.28    7.40
   3  -1  -3  189.58    7.50
  -3  -1   3  192.98    7.80
  -3   1  -3  193.28    9.40
   3   1  -4  102.59    7.30
   3   1  -4  116.49    6.20
  -3  -1  -4   98.49    5.50
  -3  -1  -4  104.09    7.20
   3  -1   4  104.19    7.00
  -3   1   4  126.79    8.70
   3   1  -4  106.39    8.70
   3   1  -4  102.59    6.50
   3  -1   4  104.09    5.40
  -3  -1  -4  104.89    5.40
  -3   1   4  102.79    5.90
  -3  -1  -4  104.49    8.00
   3  -1   4  105.79    7.90
  -3  -1  -4  108.09    5.80
   3  -1   4  110.09    5.40
   3  -1   4   98.89    5.80
   3   1  -4  108.49    5.60
   3  -1   4  105.29    7.30
   3   1  -4   98.69    7.90
  -3   1   4   80.59    7.50
  -3  -1  -4  101.49    7.30
  -3  -1   4  105.59    8.50
   3   1   4  103.29    6.70
  -3   1  -4  108.59    5.70
   3  -1  -4   99.69    8.70
   3   1   4  101.89    5.20
   3   1   4  116.09    7.50
   3  -1  -4  116.29    6.20
  -3   1  -4  104.79    8.40
   3   1   4   98.69    6.90
   3   1   4  107.89    5.20
  -3  -1   4  117.49    7.90
  -3   1  -4  101.09    9.60
  -3   1  -4  123.29    5.60
  -3   1  -4  116.39    6.00
  -3  -1   4  122.29    6.20
  -3  -1   4  104.19    6.00
   3  -1  -4  122.19   10.40
   3  -1  -4  111.69    5.80
   3  -1  -4   98.89    7.40
  -3  -1   4  118.09    8.70
   3   1   4   98.19    7.40
  -3   1  -4  100.39    7.20
   3  -1  -4  103.49    6.30
  -3  -1  -5 1131.09   38.50
   3   1  -5 1185.78   37.90
  -3   1   5 1189.48   36.00
  -3   1   5 1164.78   36.10
   3   1  -5 1222.98   40.50
  -3  -1  -5 1211.08   38.30
  -3  -1  -5 1212.28   35.90
   3  -1   5 1166.48   35.30
   3  -1   5 1143.29   38.20
   3   1  -5 1259.77   40.10
   3   1  -5 1219.58   36.20
   3  -1   5 1183.08   36.40
   3   1  -5 1187.58   37.20
  -3  -1  -5 1196.08   42.70
  -3  -1  -5 1158.68   35.20
   3  -1   5 1287.07   38.60
  -3  -1  -5 1202.08   39.50
   3  -1   5 1198.98   35.20
   3   1  -5 1193.38   35.80
  -3  -1  -5 1185.78   35.50
   3  -1   5 1234.48   39.50
  -3   1   5 1152.88   39.70
  -3   1   5 1212.18   39.60
   3  -1  -5 1208.08   36.90
  -3   1  -5 1226.68   42.50
   3  -1  -5 1224.38   36.30
  -3   1  -5 1200.78   39.80
  -3   1  -5 1153.98   35.60
   3   1   5 1161.58   39.90
   3   1   5 1193.18   38.30
  -3   1  -5 1117.39   38.50
   3   1   5 1131.49   34.90
  -3  -1   5 1165.68   36.90
   3  -1  -5 1263.57   41.00
  -3  -1   5 1173.18   40.60
  -3  -1   5 1209.28   36.10
  -3  -1   5 1191.08   36.20
   3  -1  -5 1207.68   35.90
  -3  -1   5 1174.38   39.00
   3   1   5 1219.68   38.50
   3  -1  -5 1196.08   40.40
   3   1   5 1199.38   37.40
  -3   1  -5 1201.18   35.20
  -3  -1   5 1246.28   39.60
   3   1   5 1206.68   35.00
   3  -1  -5 1205.18   38.00
  -3   1  -5 1237.68   36.20
  -3  -1  -6    3.70    4.50
  -3  -1  -6   -1.60    6.20
   3   1  -6   17.90    6.10
   3  -1   6    3.30    4.50
   3  -1   6    6.50    4.30
  -3  -1  -6   14.90    4.00
  -3   1   6    0.10    5.30
   3  -1   6    0.20    2.90
   3  -1   6    4.80    3.50
   3   1  -6    7.00    7.30
   3   1  -6    1.40    7.40
  -3  -1  -6    0.00    2.40
   3   1  -6    3.30    3.90
  -3   1   6   -0.70    3.80
   3   1  -6    0.30    2.70
  -3   1   6    7.30    3.60
   3   1  -6    5.00    3.90
   3  -1   6    1.70    5.50
  -3  -1  -6    9.60    4.20
  -3  -1   6    4.10    5.60
   3  -1  -6   12.10    7.20
   3  -1  -6    8.70    5.30
  -3  -1   6    4.00    3.50
   3   1   6    3.30    3.20
  -3   1  -6    7.90    4.00
   3  -1  -6    4.90    4.20
   3   1   6    8.60    5.30
   3   1   6    3.20    3.60
   3  -1  -6    3.50    2.80
  -3   1  -6    3.20    6.10
  -3   1  -6    8.10    3.40
  -3  -1   6   -5.80    6.10
  -3   1  -6    1.50    4.40
   3  -1  -6    2.50    7.20
  -3  -1   6    8.80    4.10
   3   1   6    2.30    2.80
  -3  -1   6    4.60    2.80
  -3   1  -6   12.40    5.90
   3  -1  -6    7.20    4.30
   3   1   6   -4.40    4.90
   3   1   6    3.90    5.90
  -3  -1  -7  129.29    8.90
  -3  -1  -7  126.59   13.50
   3   1  -7   82.19   12.80
  -3   1   7  130.29    9.50
  -3   1   7  103.19    9.60
   3  -1   7  103.29   12.70
  -3   1   7  116.89   15.00
  -3  -1  -7  120.99   15.10
   3  -1   7  120.49    8.80
   3   1  -7  140.79    9.10
  -3  -1  -7  117.19   10.60
   3  -1   7  109.39   14.70
   3   1   7  146.99   15.70
   3  -1  -7  130.59   10.70
  -3   1  -7  118.39   10.90
  -3  -1   7  122.09   14.50
   3   1   7  124.39   11.50
  -3  -1   7  115.09    9.50
  -3  -1   7  126.59    9.60
   3   1   7  130.69    9.20
   3  -1  -7  100.89   14.00
   3  -1  -7  133.99    9.20
  -3   1  -7  118.99   13.10
   3   1   7  126.99    8.90
  -3   1  -7  125.19    9.10
   3   1   7  123.69   13.70
   3  -1   8    4.70    9.70
   3  -1   8   10.30   12.00
   3   1  -8   15.30    5.20
  -3  -1  -8   15.20    8.90
  -3   1   8   -3.40    6.00
  -3  -1  -8  -11.90    9.70
  -3   1   8    0.70   10.60
  -3  -1  -8   -6.50    4.80
   3  -1   8    0.90    5.20
   3   1  -8    0.50    7.50
   3  -1   8    9.70    7.40
   3   1   8    4.70   10.60
  -3   1  -8   -1.80    9.30
  -3   1  -8    7.90   12.10
   3   1   8    3.40    5.50
  -3  -1   8   -3.50   10.20
   3   1   8    6.20    6.70
   3  -1  -8   -0.40    7.60
  -3  -1   8    2.90    6.00
   3  -1  -8   -3.70    5.10
  -3   1  -8    3.80    5.00
   3   1   8    7.60    8.30
  -3  -1  -9   49.00   15.70
   3  -1   9   56.09    8.80
  -3  -1  -9   38.60    7.20
   3   1  -9   52.89   12.50
   3  -1   9   50.79   11.10
   3  -1   9   46.60   11.00
   3   1  -9   31.50    7.70
  -3   1   9   98.19   18.80
   3   1   9   41.50    8.30
  -3  -1   9   41.10   16.40
   3  -1  -9   52.49    8.50
  -3   1  -9   32.30   15.00
   3  -1  -9   60.99   12.40
  -3   1  -9   41.70    7.60
   3   1   9   61.69   12.20
   3   1   9   55.39   12.90
  -3  -1   9   77.39   10.10
   4   1   0    8.40    1.60
  -4  -1   0    8.60    1.00
  -4  -1   0   12.80    1.90
   4  -1   0    8.70    1.10
  -4   1   0   10.10    2.00
  -4  -1   0   13.20    2.20
   4   1   0   13.00    2.40
   4  -1   0   12.90    1.80
   4  -1   0    6.30    1.40
   4  -1   0   11.50    1.70
   4   1   0    6.70    1.20
  -4  -1   0    9.00    1.50
  -4   1   0    8.80    1.20
  -4  -1   0   10.30    1.50
   4   1   0   10.00    1.50
  -4   1   0    7.60    1.80
  -4   1   0    7.50    1.50
  -4  -1   0    6.50    0.80
   4   1   0    8.90    1.70
  -4   1   0    8.50    1.10
  -4  -1  -1  267.47   10.10
   4   1  -1  263.37    9.60
  -4  -1  -1  282.67    9.10
  -4  -1  -1  264.07    8.60
   4  -1   1  263.07    9.50
  -4  -1  -1  271.07    7.90
  -4   1   1  264.07   10.00
  -4   1   1  281.27    8.60
   4   1  -1  256.97    9.90
   4  -1   1  268.77   12.50
   4  -1   1  248.78    9.80
  -4  -1  -1  270.27    7.90
   4   1  -1  259.87    9.30
   4   1  -1  260.27    8.10
   4  -1   1  264.97    8.10
   4   1  -1  276.37    9.70
  -4  -1  -1  263.27    9.50
   4  -1   1  262.17    8.00
  -4   1   1  269.37    8.70
   4   1  -1  262.07    8.10
  -4   1   1  273.07    9.80
  -4  -1  -1  267.57    9.90
   4  -1   1  248.08    8.20
  -4   1  -1  265.27    8.30
   4  -1  -1  269.97    8.40
  -4   1  -1  257.37    9.60
   4  -1  -1  257.27    9.30
   4  -1  -1  265.77    9.50
   4   1   1  264.17    8.60
  -4  -1   1  247.28    9.60
  -4   1  -1  258.47    9.30
   4   1   1  258.37    9.50
  -4  -1   1  261.57    8.30
   4  -1  -1  248.78    8.20
  -4  -1   1  257.07    9.50
   4   1   1  245.88    9.70
   4   1   1  261.07    8.60
   4  -1  -1  263.87    9.80
  -4   1  -1  271.07    9.70
  -4  -1   1  274.47    8.20
  -4   1  -1  269.67    8.30
   4  -1  -1  264.47    8.40
   4  -1   2 2253.17   62.49
   4  -1   2 2208.18   62.19
   4  -1   2 2293.17   64.99
   4   1  -2 2459.25   65.09
  -4  -1  -2 2266.57   63.69
  -4   1   2 2244.38   63.09
   4   1  -2 2253.77   62.49
  -4   1   2 2305.97   63.99
  -4  -1  -2 2285.57   64.79
   4   1  -2 2479.45   64.79
   4   1  -2 2253.97   64.49
  -4   1   2 2259.27   65.09
   4   1  -2 2393.06   62.69
  -4  -1  -2 2245.28   62.19
   4   1  -2 2326.37   62.99
  -4  -1  -2 2344.37   64.09
   4  -1   2 2179.08   64.79
  -4  -1  -2 2255.47   62.19
  -4  -1  -2 2289.77   64.49
  -4   1   2 2342.67   62.99
   4  -1   2 2284.57   62.09
  -4  -1  -2 2317.07   62.39
   4   1   2 2336.87   65.49
  -4   1  -2 2352.16   64.49
  -4  -1   2 2293.87   63.49
  -4  -1   2 2304.27   64.89
  -4  -1   2 2322.37   63.39
  -4   1  -2 2284.87   63.19
  -4   1  -2 2348.07   66.39
  -4   1  -2 2233.08   65.19
   4  -1  -2 2415.36   65.29
   4   1   2 2282.17   63.59
   4   1   2 2305.57   64.19
   4  -1  -2 2364.16   66.09
   4  -1  -2 2394.96   63.59
  -4   1  -2 2412.96   65.29
   4  -1  -2 2329.57   64.19
  -4  -1   2 2366.16   65.39
   4  -1  -2 2272.87   64.79
   4   1   2 2235.18   65.49
   4  -1  -2 2305.57   63.39
  -4   1  -2 2258.87   63.19
   4   1  -3  150.98    6.40
  -4   1   3  155.58    9.70
  -4  -1  -3  142.69    5.80
   4   1  -3  141.09    7.30
  -4  -1  -3  138.19    7.40
  -4   1   3  128.39    8.10
  -4  -1  -3  135.39    7.50
  -4   1   3  148.89    6.50
   4   1  -3  138.09    6.00
   4   1  -3  144.39    7.40
  -4   1   3  154.78    7.30
   4   1  -3  147.39    7.80
  -4  -1  -3  136.59    5.90
   4  -1   3  139.59    5.70
  -4  -1  -3  127.69    7.40
   4  -1   3  138.49    7.80
   4  -1   3  138.59    6.50
  -4  -1  -3  144.09    7.90
   4  -1   3  142.19    7.80
   4  -1   3  142.89    5.70
   4   1   3  138.99    7.70
   4  -1  -3  145.09    8.80
   4  -1  -3  140.39    6.10
  -4  -1   3  143.09    6.70
   4  -1  -3  145.19    7.10
   4   1   3  129.89    6.40
  -4  -1   3  129.39    7.80
   4  -1  -3  146.29    6.40
  -4  -1   3  130.49    6.20
  -4   1  -3  140.59    7.50
  -4   1  -3  136.39    5.90
  -4   1  -3  141.49    9.40
   4   1   3  142.69    5.20
  -4   1  -3  131.09    7.70
  -4   1  -3  143.79    6.10
   4   1   3  141.79    5.30
  -4   1  -3  132.59    7.00
   4  -1  -3  137.29    7.80
   4  -1   4 1034.20   29.00
  -4   1   4  951.20   33.00
   4   1  -4  983.40   29.50
   4   1  -4 1048.20   32.10
  -4   1   4 1037.90   34.30
   4  -1   4  992.40   32.30
  -4  -1  -4  978.30   32.20
   4   1  -4 1036.70   29.90
  -4  -1  -4  997.90   29.40
   4   1  -4 1027.60   32.30
   4  -1   4  979.30   29.00
   4  -1   4  984.00   32.10
  -4  -1  -4  968.00   29.20
   4   1  -4 1012.70   33.40
   4   1  -4  982.00   31.10
  -4  -1  -4  960.20   28.30
   4  -1   4  955.30   31.90
  -4   1   4  970.00   30.00
  -4  -1  -4  970.70   31.00
  -4  -1  -4  950.40   31.70
  -4  -1  -4  974.50   32.20
  -4  -1   4  954.70   32.60
   4   1   4  999.30   28.70
   4   1   4  919.51   32.10
  -4  -1   4  983.10   30.20
  -4   1  -4  990.00   30.90
   4  -1  -4 1028.50   30.20
   4   1   4  964.40   30.40
   4  -1  -4  975.70   29.80
   4  -1  -4  995.20   31.00
   4   1   4  996.50   32.10
   4  -1  -4 1044.30   33.20
   4   1   4  979.60   28.70
  -4   1  -4  987.00   32.70
  -4   1  -4 1045.90   30.00
  -4   1  -4  980.30   29.60
   4  -1  -4 1032.30   33.80
  -4   1  -4 1000.70   35.10
  -4  -1   4 1062.09   34.30
   4  -1  -4 1051.09   32.30
  -4   1  -4  945.71   31.90
  -4  -1  -5    8.20    5.60
   4   1  -5   -1.50    2.80
   4  -1   5    8.10    3.50
   4  -1   5    3.00    3.40
   4  -1   5    6.50    4.20
   4   1  -5    2.70    2.90
   4  -1   5    4.30    2.20
   4  -1   5    1.90    2.60
  -4   1   5    8.10    3.40
  -4  -1  -5    0.80    2.50
  -4   1   5    0.70    2.40
  -4   1   5    1.50    4.30
  -4   1   5    2.80    5.50
  -4  -1  -5   -0.20    2.50
   4   1  -5    3.40    2.30
   4   1  -5   21.20    6.40
  -4  -1  -5    2.60    2.20
  -4  -1  -5    3.10    3.80
   4   1  -5    3.40    4.90
  -4  -1  -5    2.20    4.50
   4   1  -5    7.80    4.50
   4  -1  -5    9.70    3.20
   4  -1  -5    4.60    4.30
  -4  -1   5    1.90    2.40
  -4   1  -5    4.00    2.80
   4   1   5    3.30    2.20
  -4  -1   5   10.00    5.80
  -4   1  -5    7.60    5.70
   4   1   5    4.00    4.10
  -4  -1   5    5.00    3.00
   4   1   5    2.10    3.00
   4  -1  -5    9.00    5.50
  -4   1  -5   -1.40    2.40
  -4  -1   5   -1.50    3.60
  -4   1  -5    2.90    2.10
   4  -1  -5    4.30    3.00
   4  -1  -5    0.80    2.10
  -4   1  -5   -5.90    4.70
  -4  -1   5    4.70    4.10
   4   1   5    4.40    2.60
   4   1   5    0.10    2.70
  -4   1  -5    6.30    3.30
   4  -1  -5    1.60    5.30
  -4   1  -5    1.10    3.10
   4   1   5    5.70    4.40
  -4  -1  -6   61.39    7.40
   4  -1   6   68.39    6.60
  -4  -1  -6   66.39   11.60
   4  -1   6   65.19    6.20
   4  -1   6   61.99    7.30
   4  -1   6   65.89    8.20
  -4  -1  -6   82.29    9.30
   4   1  -6   77.39    7.90
  -4  -1  -6   60.99    6.80
  -4  -1  -6   70.09    9.80
   4   1  -6   66.49    9.20
   4   1  -6   55.09    9.40
  -4   1   6   55.19    8.80
   4   1  -6   67.89    9.10
  -4  -1  -6   72.09    6.20
   4   1  -6   63.09    6.10
   4  -1   6   55.29    8.10
  -4   1  -6   88.59    9.00
   4  -1  -6   87.19   10.50
   4   1   6   76.19    6.10
   4   1   6   77.49    6.40
  -4   1  -6   63.19    9.60
  -4   1  -6   77.09   13.10
  -4   1  -6   72.29    7.50
   4  -1  -6   69.39    8.70
   4  -1  -6   80.19    7.80
  -4  -1   6   81.29    8.10
   4  -1  -6   76.89    6.70
   4  -1  -6   79.89   12.00
   4   1   6   58.29    8.10
  -4  -1   6   67.19    8.70
  -4   1  -6   77.49    6.40
   4   1   6   61.99    8.20
  -4   1  -6   73.39    7.20
  -4   1  -6   58.89    9.90
  -4   1   7   20.10    6.00
   4  -1   7   20.00    4.80
   4  -1   7   26.90    6.40
   4  -1   7   22.50    6.50
   4  -1   7   15.00    9.30
  -4  -1  -7   27.70    6.00
  -4  -1  -7   25.80   10.00
  -4   1   7   15.00    5.30
   4   1  -7   14.30    4.40
   4  -1   7   15.00    5.50
   4   1  -7   18.70    6.20
  -4  -1  -7   24.30    7.00
   4  -1   7   21.00    7.00
  -4   1   7   34.10    9.40
  -4  -1  -7   20.60    4.60
   4   1  -7   13.50   10.90
   4  -1  -7   33.30    6.40
  -4  -1   7   28.60    5.80
   4   1   7   16.50    6.10
  -4   1  -7   23.10    8.40
  -4  -1   7   29.00    6.30
   4  -1  -7   24.40   11.10
  -4   1  -7   25.80    6.30
  -4  -1   7   11.00    8.60
   4   1   7   37.60    7.70
   4   1   7   28.10    5.40
   4   1   7   27.80    5.00
   4  -1  -7   29.50    4.80
   4   1   7   32.00    9.50
  -4   1  -7   24.80   11.30
  -4   1  -7   21.60    4.80
   4   1  -8  265.27   17.30
  -4   1   8  304.57   24.60
   4  -1   8  276.07   17.80
  -4   1   8  292.27   15.90
   4   1  -8  272.97   14.70
  -4  -1  -8  242.48   20.30
   4  -1   8  272.37   18.50
   4  -1   8  278.47   14.30
  -4  -1  -8  247.58   14.60
   4   1   8  267.17   18.20
  -4   1  -8  257.77   20.60
  -4  -1   8  262.87   15.20
   4   1   8  274.57   14.20
  -4  -1   8  271.57   23.20
   4   1   8  262.77   17.90
   4  -1  -8  297.87   17.50
   4  -1  -8  279.57   14.80
  -4   1  -8  268.97   14.90
  -5  -1   0  126.19    4.40
  -5  -1   0  124.79    6.40
  -5   1   0  128.59    4.90
  -5   1   0  128.49    4.70
   5  -1   0  126.99    4.60
  -5   1   0  122.59    6.40
  -5  -1   0  130.89    5.30
   5  -1   0  135.09    6.40
  -5  -1   0  125.59    5.40
   5   1   0  127.19    5.50
   5   1   0  118.19    5.90
   5  -1   0  118.59    5.90
  -5  -1   0  126.79    5.80
   5   1   0  121.79    5.30
  -5  -1   0  124.79    5.70
  -5   1   0  119.89    5.70
   5  -1   0  121.69    4.40
   5   1   0  118.19    5.60
  -5   1   0  124.59    5.80
   5  -1   0  125.99    5.70
   5  -1   0  121.79    5.20
  -5   1   1 1968.40   52.39
   5   1  -1 1911.21   51.49
  -5  -1  -1 1656.23   51.79
  -5  -1  -1 1974.20   53.79
   5   1  -1 1956.10   53.59
  -5  -1  -1 1977.60   52.99
   5   1  -1 1847.12   54.39
  -5   1   1 1931.71   54.29
   5   1  -1 1897.81   53.59
   5  -1   1 1850.51   54.19
  -5  -1  -1 1918.51   51.59
  -5  -1  -1 1942.01   52.29
   5   1  -1 2009.40   53.79
  -5  -1  -1 1935.71   54.29
   5  -1   1 2035.10   53.89
   5  -1   1 1782.02   51.39
   5   1  -1 1716.83   52.39
  -5  -1  -1 1951.90   54.69
  -5   1   1 1973.60   54.29
   5  -1   1 1960.20   51.69
  -5   1   1 1920.11   52.49
  -5  -1  -1 1886.21   54.69
   5  -1   1 1894.11   53.79
   5  -1  -1 1952.00   53.09
   5   1   1 2044.80   53.59
  -5   1  -1 1956.80   54.59
  -5  -1   1 2009.60   55.39
  -5  -1   1 1928.11   53.09
  -5   1  -1 1946.41   55.99
   5  -1  -1 1920.41   55.19
   5  -1  -1 2063.69   54.79
  -5   1  -1 1924.11   54.29
   5  -1  -1 1715.23   54.09
  -5  -1   1 1997.60   52.99
   5   1   1 1978.70   53.39
  -5  -1   1 1935.21   54.79
   5  -1  -1 1967.60   52.99
  -5   1  -1 2007.30   54.99
   5   1   1 1802.82   54.99
  -5   1  -1 1962.40   53.09
  -5   1  -1 1910.71   52.49
   5  -1  -1 1947.51   54.69
   5   1   1 1933.21   54.89
   5   1  -2  158.38    7.00
  -5   1   2  155.68    6.50
   5   1  -2  154.28    5.90
  -5   1   2  153.28    8.20
  -5  -1  -2  158.28    8.10
   5  -1   2  146.29    8.30
   5   1  -2  157.78    6.00
   5  -1   2  146.79    5.40
   5  -1   2  164.88    7.70
  -5   1   2  164.88    6.40
   5  -1   2  150.78    7.30
   5   1  -2  165.88    7.90
  -5  -1  -2  149.29    7.70
  -5  -1  -2  163.08    5.80
  -5   1   2  152.48    7.30
   5  -1   2  158.98    5.60
   5   1  -2  151.28    8.30
   5  -1   2  142.69    7.80
   5   1  -2  146.59    7.60
  -5  -1  -2  156.28    6.50
  -5  -1  -2  156.88    7.70
   5  -1   2  155.98    6.00
  -5  -1  -2  161.78    5.70
  -5  -1  -2  159.18    7.30
  -5  -1   2  160.58    6.50
  -5  -1   2  166.08    6.40
   5   1   2  158.38    8.30
   5   1   2  154.08    6.60
  -5   1  -2  154.98    7.30
   5  -1  -2  171.18    8.80
  -5   1  -2  159.78    6.20
  -5  -1   2  153.78    7.90
  -5   1  -2  155.88    7.80
  -5   1  -2  153.98    8.00
   5  -1  -2  172.08    8.10
   5  -1  -2  157.98    6.20
  -5  -1   2  161.98    7.80
   5   1   2  156.18    8.10
  -5   1  -2  158.68    6.20
   5  -1  -2  170.08    6.50
  -5   1  -2  160.28    8.70
   5   1   2  161.68    7.00
   5  -1  -2  160.78    7.70
   5  -1   3  111.49    4.90
  -5   1   3  106.59    5.70
   5  -1   3  109.29    5.60
  -5  -1  -3  110.99    7.10
  -5  -1  -3  115.79    5.30
   5   1  -3  112.29    6.90
   5  -1   3  119.39    7.80
  -5  -1  -3  111.09    7.50
   5  -1   3  100.19    7.10
   5   1  -3  104.69    6.30
  -5   1   3  110.79    5.90
   5   1  -3  109.59    5.30
  -5  -1  -3  110.39    4.70
   5   1  -3  120.39    7.70
   5   1  -3  113.49    8.00
  -5   1   3   98.99    7.70
   5   1  -3  112.99    5.60
   5  -1   3  116.29    4.80
  -5  -1  -3  107.69    6.80
  -5  -1  -3  107.39    5.10
  -5  -1  -3  123.29    7.20
  -5   1  -3  112.99    5.30
   5   1   3  102.69    7.30
  -5   1  -3  110.49    6.50
  -5   1  -3  114.99    7.50
  -5   1  -3  104.39    7.00
  -5  -1   3  112.89    5.70
   5  -1  -3  109.29    8.30
  -5  -1   3  106.29    5.70
  -5  -1   3   92.09    7.20
  -5   1  -3  113.79    8.70
   5  -1  -3  122.79    5.60
   5   1   3  101.29    7.00
   5  -1  -3   90.39    6.60
   5   1   3  101.69    5.80
   5  -1  -3  100.69    6.40
  -5   1  -3  113.79    5.50
   5  -1  -3  121.19    6.00
   5  -1  -3  100.39    7.40
  -5  -1   3  111.19    6.70
   5   1   3  105.89    6.60
  -5   1   4   88.09    9.70
   5  -1   4   86.19    7.50
  -5   1   4   78.29    8.20
  -5  -1  -4   77.49    4.90
   5  -1   4   83.09    7.80
   5   1  -4   92.39    7.40
   5   1  -4   81.69    5.10
   5  -1   4   75.79    5.70
  -5   1   4   81.29    5.60
  -5  -1  -4   90.19    5.30
   5  -1   4   88.89    4.80
  -5  -1  -4   82.99    6.70
   5  -1   4   79.59    6.90
   5   1  -4   87.39    5.80
  -5  -1  -4   82.69    7.80
  -5  -1  -4   72.69    6.70
  -5  -1  -4   78.89    7.60
  -5  -1  -4   91.79   10.50
   5   1  -4   83.29    7.40
   5   1  -4   70.59    6.30
   5   1  -4   87.99    8.50
   5  -1   4   83.79    4.70
  -5  -1   4   80.09    9.60
  -5   1  -4   87.99    5.50
   5   1   4   85.69    7.70
   5  -1  -4   90.99    6.70
   5  -1  -4   79.59    5.10
   5   1   4   77.89    4.20
   5  -1  -4   84.19    8.00
  -5   1  -4   79.69    9.90
   5  -1  -4   84.89    9.00
  -5  -1   4   85.59    5.70
  -5  -1   4   91.89    5.80
  -5  -1   4   77.09    7.70
   5   1   4   88.69    4.30
   5   1   4   77.19    6.00
  -5   1  -4   76.09    5.10
  -5   1  -4   81.59    7.80
  -5   1  -4   75.39    6.40
   5  -1  -4   78.89    5.70
  -5   1  -4   75.39    6.80
   5  -1  -4   84.69    7.50
   5   1   4   70.39    6.70
   5   1  -5  653.63   22.80
  -5  -1  -5  599.14   27.50
   5  -1   5  577.54   23.30
   5   1  -5  611.14   20.30
  -5   1   5  616.74   21.10
   5  -1   5  617.24   19.40
  -5  -1  -5  592.64   20.10
   5  -1   5  615.04   19.60
  -5   1   5  597.14   25.00
   5   1  -5  659.53   23.80
  -5  -1  -5  634.14   20.60
   5   1  -5  651.93   21.00
  -5  -1  -5  609.34   22.30
   5  -1   5  567.14   20.80
   5  -1   5  616.14   26.90
  -5  -1  -5  590.54   23.20
   5  -1   5  604.64   23.60
  -5  -1  -5  622.34   24.20
   5   1  -5  568.94   24.90
  -5   1  -5  579.34   24.10
   5   1   5  583.04   23.50
   5  -1  -5  636.04   24.20
  -5  -1   5  607.64   21.90
   5  -1  -5  632.64   21.10
  -5  -1   5  619.24   24.50
  -5   1  -5  592.94   23.20
  -5  -1   5  621.34   21.10
   5   1   5  591.34   23.40
   5  -1  -5  624.54   22.10
  -5   1  -5  607.54   22.00
  -5   1  -5  598.24   20.30
   5   1   5  626.84   19.10
   5   1   5  582.94   21.20
  -5   1  -5  622.74   27.30
   5   1   5  625.74   19.00
   5  -1  -5  622.14   20.50
   5  -1  -5  625.74   25.70
  -5   1  -5  629.34   20.80
   5  -1   6   17.30    4.00
   5   1  -6   16.50    7.10
   5  -1   6   18.50    3.70
  -5   1   6   17.10    7.40
  -5  -1  -6   23.20    4.70
   5   1  -6   18.40    5.50
   5   1  -6   18.90    8.70
   5  -1   6   11.60    7.10
   5  -1   6   18.50    5.20
  -5   1   6   21.50    4.80
  -5  -1  -6   12.00    5.30
  -5  -1  -6   15.10    3.80
  -5  -1  -6   19.60    7.00
   5   1  -6   21.50    4.50
  -5  -1  -6    9.20    9.70
  -5  -1   6   17.30    4.20
  -5   1  -6   17.20    8.10
   5   1   6   25.30    3.90
  -5   1  -6   17.80   10.30
   5   1   6   19.90    3.50
  -5   1  -6   20.00    3.90
   5   1   6   16.20    5.20
   5  -1  -6   23.20    5.80
   5  -1  -6   16.20    7.90
  -5  -1   6   15.20    6.60
   5  -1  -6   17.00    6.50
  -5   1  -6   22.00    6.10
  -5   1  -6   16.50    4.40
   5  -1  -6   13.00    7.50
  -5  -1   6   11.60    5.60
   5   1   6   14.30    6.40
  -5   1   7  128.59   12.10
  -5  -1  -7  139.69   13.50
  -5   1   7  152.28   17.00
   5   1  -7  145.19    9.50
   5  -1   7  122.99    8.90
   5  -1   7  105.49   11.70
  -5   1   7  143.69   10.80
   5  -1   7  107.39   12.10
   5   1  -7  128.39   12.00
  -5  -1  -7  135.79   18.70
  -5  -1  -7  114.39    9.10
  -5  -1  -7  119.99   10.30
   5  -1   7  147.59   16.60
   5  -1   7  142.49    9.70
   5   1   7  116.09    9.00
  -5  -1   7  120.69   12.40
  -5  -1   7  116.09   10.20
  -5   1  -7  121.59   13.20
   5   1   7  127.89    8.70
  -5  -1   7  120.39   15.50
   5   1   7  120.39   11.80
  -5   1  -7  139.69    9.40
   5  -1  -7  143.09    9.90
  -5   1  -7  152.78   19.60
   5  -1  -7  134.49   14.20
   5   1   7  139.09   13.20
   5   1  -8   13.00    8.80
  -5  -1  -8   11.00    6.00
   5  -1   8   23.70    6.10
   5  -1   8   23.20    9.60
  -5   1   8   23.60    7.50
   5   1  -8   12.40    5.80
  -5  -1  -8   -3.60    9.40
  -5   1   8   -8.00   11.30
   5  -1   8    7.00    8.50
   5  -1  -8    3.80    6.20
   5   1   8   10.90    7.80
  -5   1  -8   27.80    9.80
   5   1   8    6.50    5.80
  -5  -1   8    1.00   11.40
  -5   1  -8   11.20    6.50
   5  -1  -8   31.40    9.80
   5   1   8   21.00    9.00
  -5  -1   8   -0.60    6.90
   6   1   0  265.47    9.60
  -6  -1   0  265.37    9.80
   6  -1   0  249.18    9.50
  -6  -1   0  254.17   10.10
   6   1   0  290.67    9.90
   6   1   0  282.27   10.60
   6   1   0  248.68   10.10
  -6  -1   0  263.37   10.30
   6  -1   0  298.67   10.90
  -6  -1   0  258.67   11.50
  -6   1   0  240.18   10.00
  -6  -1   0  264.17    8.60
   6  -1   0  278.47    8.40
  -6   1   0  277.17    9.10
  -6   1   0  261.07   10.60
  -6   1   0  279.87   11.40
   6  -1   0  245.88   10.00
   6  -1   0  263.47    8.30
  -6   1   0  282.27    9.00
  -6  -1   0  283.87    9.50
   6   1  -1   59.39    4.50
   6   1  -1   61.79    4.70
   6   1  -1   49.70    4.80
   6  -1   1   66.09    4.80
  -6  -1  -1   62.19    3.80
  -6  -1  -1   50.89    5.70
   6  -1   1   50.39    4.40
  -6   1   1   64.59    3.50
  -6  -1  -1   60.59    3.00
  -6   1   1   64.59    5.00
   6   1  -1   63.79    5.00
   6  -1   1   53.59    4.60
  -6  -1  -1   53.99    4.50
  -6  -1  -1   61.19    3.00
  -6   1   1   54.09    5.00
  -6   1   1   59.09    3.60
  -6  -1  -1   62.89    4.40
  -6  -1  -1   56.69    4.90
   6   1  -1   50.09    3.40
  -6  -1  -1   58.39    5.10
   6  -1  -1   48.60    3.50
  -6   1  -1   56.29    3.00
  -6   1  -1   48.90    4.00
   6  -1  -1   53.09    4.40
   6  -1  -1   58.09    3.10
  -6   1  -1   51.29    5.20
   6   1   1   61.69    4.00
   6   1   1   52.19    4.40
  -6   1  -1   55.19    5.20
  -6   1  -1   55.69    3.10
  -6  -1   1   57.29    3.30
  -6   1  -1   62.49    5.00
  -6  -1   1   60.59    3.20
   6  -1  -1   60.69    3.10
   6  -1  -1   52.89    4.80
   6  -1  -1   57.69    4.40
  -6  -1   1   48.10    4.50
  -6   1  -1   61.69    3.40
   6   1   1   48.20    4.40
  -6  -1  -2 1337.07   37.10
  -6   1   2 1380.86   38.20
   6  -1   2 1328.07   37.20
   6  -1   2 1291.57   40.50
   6  -1   2 1347.47   39.50
  -6   1   2 1316.17   40.70
   6   1  -2 1414.76   40.10
   6  -1   2 1287.87   36.40
   6  -1   2 1323.87   36.60
   6   1  -2 1310.67   39.10
  -6   1   2 1368.46   40.00
  -6  -1  -2 1361.76   39.60
   6  -1   2 1278.87   39.50
   6   1  -2 1322.77   37.10
  -6   1   2 1321.67   38.10
   6   1  -2 1324.27   40.40
   6   1  -2 1362.96   37.30
  -6  -1  -2 1352.96   37.10
  -6  -1  -2 1267.37   40.20
   6   1  -2 1349.96   40.10
  -6  -1  -2 1330.77   38.90
  -6  -1  -2 1328.87   40.60
  -6   1  -2 1235.18   39.40
  -6   1  -2 1294.27   39.50
  -6   1  -2 1274.77   36.50
  -6  -1   2 1342.97   36.80
  -6   1  -2 1313.77   38.80
   6   1   2 1300.07   36.80
  -6  -1   2 1313.07   39.40
   6   1   2 1300.27   37.30
   6  -1  -2 1300.87   38.30
   6  -1  -2 1290.17   36.50
   6  -1  -2 1339.47   40.00
   6   1   2 1167.78   39.10
  -6  -1   2 1286.07   38.90
   6  -1  -2 1311.97   39.20
   6   1   2 1267.27   38.60
  -6   1  -2 1332.97   36.60
   6  -1  -2 1268.57   39.30
   6  -1  -2 1358.16   36.80
  -6  -1   2 1268.47   36.90
   6   1  -3   10.60    1.90
  -6   1   3    5.00    2.10
   6   1  -3    7.10    2.30
  -6  -1  -3    4.40    1.90
  -6   1   3    9.30    3.20
   6  -1   3   -0.40    2.90
  -6   1   3    9.90    2.50
   6   1  -3    7.60    3.20
   6  -1   3    5.60    2.70
   6  -1   3   11.30    1.90
   6  -1   3   12.80    2.60
  -6  -1  -3    4.20    3.00
  -6  -1  -3   12.00    3.20
  -6  -1  -3   10.40    3.60
  -6   1   3   13.90    3.80
  -6  -1  -3    7.60    2.10
   6   1  -3    5.60    2.00
  -6  -1  -3    6.60    1.80
   6   1  -3    4.00    2.90
   6  -1   3    6.80    1.40
  -6  -1  -3    3.50    2.50
   6   1  -3    7.70    4.00
   6   1  -3   12.60    3.20
   6  -1   3    4.60    2.60
   6   1   3    2.60    3.40
  -6   1  -3    7.20    2.60
  -6   1  -3    5.00    2.80
  -6  -1   3    5.20    2.00
   6  -1  -3    4.70    1.90
  -6  -1   3    6.60    3.10
  -6  -1   3    8.10    2.30
  -6   1  -3    3.40    2.30
   6  -1  -3    2.50    2.20
   6   1   3    3.20    2.80
  -6  -1   3    6.20    3.10
   6  -1  -3   10.00    3.60
   6  -1  -3    0.90    2.30
   6  -1  -3    0.20    3.50
  -6   1  -3   -1.00    4.10
  -6   1  -3    2.50    3.10
   6  -1  -3    3.10    2.50
   6   1   3    3.80    2.20
  -6   1  -3    1.20    1.60
   6   1   3    2.60    2.70
  -6  -1  -4  516.15   19.90
  -6   1   4  583.54   24.00
  -6  -1  -4  536.65   20.80
  -6   1   4  504.55   21.40
  -6  -1  -4  462.65   19.30
  -6   1   4  494.15   17.70
   6   1  -4  510.85   17.00
   6   1  -4  553.44   18.70
  -6  -1  -4  520.15   23.30
   6   1  -4  541.25   20.40
  -6  -1  -4  499.35   16.80
   6  -1   4  498.55   16.00
  -6  -1  -4  487.75   19.00
  -6  -1  -4  513.85   17.00
   6  -1   4  490.35   15.80
   6   1  -4  511.45   19.50
  -6   1   4  530.55   17.90
   6  -1   4  494.95   20.60
   6   1  -4  527.85   17.40
   6  -1   4  506.55   17.40
   6  -1   4  487.85   20.20
   6   1  -4  543.95   21.50
   6   1   4  504.85   17.90
   6  -1  -4  507.15   21.60
   6   1   4  523.05   19.40
   6  -1  -4  539.15   17.50
  -6   1  -4  477.95   17.10
  -6  -1   4  531.75   23.40
   6  -1  -4  531.75   20.50
   6  -1  -4  537.25   19.60
  -6  -1   4  517.95   18.00
  -6   1  -4  515.55   19.10
   6  -1  -4  557.04   19.30
  -6  -1   4  541.05   18.00
  -6   1  -4  487.45   19.80
  -6  -1   4  509.55   21.10
   6   1   4  524.35   20.80
   6   1   4  517.95   20.80
  -6   1  -4  534.05   17.60
  -6   1  -4  515.85   20.50
  -6   1  -4  520.95   22.80
   6  -1  -4  555.74   17.90
  -6   1   5   53.19    8.00
   6   1  -5   59.49    7.30
   6  -1   5   46.70    7.20
   6   1  -5   54.59    5.20
  -6   1   5   62.59    6.30
  -6  -1  -5   60.89    7.90
   6   1  -5   52.29    6.50
   6  -1   5   52.19    7.10
  -6  -1  -5   57.79   10.80
  -6  -1  -5   53.69    7.20
  -6  -1  -5   60.39    8.00
   6   1  -5   59.19    9.80
   6   1  -5   54.29    7.10
   6  -1   5   59.19    6.50
  -6  -1  -5   54.79    6.10
  -6  -1  -5   58.29    5.20
   6  -1   5   61.99    4.80
  -6   1   5   69.29    6.70
  -6  -1   5   56.29    8.00
   6   1   5   60.19    4.40
   6  -1  -5   55.89    6.70
   6  -1  -5   64.59    7.80
   6  -1  -5   75.49   10.50
  -6   1  -5   65.49    7.80
  -6  -1   5   57.19    6.20
   6   1   5   63.59    4.50
   6   1   5   59.49    7.70
  -6  -1   5   55.39    6.40
  -6   1  -5   57.39    6.20
  -6  -1   5   64.99    8.00
  -6   1  -5   58.19    9.30
  -6   1  -5   70.09    9.10
   6   1   5   59.59    8.10
  -6   1  -5   56.99    5.30
   6  -1  -5   51.79    7.20
   6  -1  -5   61.79    5.40
   6   1   5   59.29    6.90
  -6   1  -5   74.29    8.10
  -6   1   6  168.18   15.30
   6   1  -6  180.88   14.50
   6  -1   6  150.28    8.30
   6  -1   6  163.08    8.50
  -6   1   6  176.08   10.90
  -6  -1  -6  177.88   13.30
   6  -1   6  166.78   13.80
  -6  -1  -6  164.28    9.30
   6   1  -6  162.78   11.00
   6  -1   6  175.08   12.80
  -6  -1  -6  169.08   10.50
  -6  -1  -6  147.59   14.10
   6   1  -6  165.88   11.70
   6  -1   6  164.18   10.70
  -6   1  -6  147.09    9.30
  -6   1  -6  162.18   12.60
   6  -1  -6  165.78   11.50
   6   1   6  179.88    8.00
   6   1   6  148.19   10.80
   6   1   6  153.38    8.40
   6  -1  -6  163.28    9.40
  -6  -1   6  150.38   12.10
  -6   1  -6  147.49   14.70
  -6   1  -6  162.78   10.60
   6  -1  -6  159.78   17.90
   6  -1  -6  150.88   14.80
  -6  -1   6  165.48   10.30
   6   1   6  156.88   12.80
  -6  -1   6  159.28   14.60
  -6  -1  -7   44.50   14.50
   6  -1   7   36.50    5.70
   6  -1   7   45.70    9.50
   6  -1   7   44.70   12.30
   6   1  -7   44.60    6.40
   6  -1   7   40.60    5.20
   6  -1   7   32.00    7.00
  -6   1   7   35.20    6.40
  -6   1   7   44.20   11.40
   6   1  -7   48.30    8.50
  -6  -1  -7   50.29   10.20
  -6  -1  -7   34.40    5.60
   6   1   7   43.30    5.20
  -6  -1   7   28.00    6.90
  -6   1  -7   45.60   14.20
  -6   1  -7   49.70    9.60
   6   1   7   35.50    9.30
   6  -1  -7   39.50    7.90
   6   1   7   35.00    7.30
   6   1   7   31.00    7.70
  -6   1  -7   39.90    6.20
   6   1   7   44.90    5.30
  -6  -1   7   44.00   10.90
   6  -1  -7   37.20    6.10
   6  -1   8  255.77   17.60
  -6   1   8  228.08   15.60
   6   1  -8  225.88   14.10
  -6   1   8  253.57   25.30
   6  -1   8  216.68   18.60
   6  -1   8  242.48   19.60
   6   1  -8  248.08   18.90
  -6  -1  -8  245.98   20.90
  -6  -1  -8  236.68   14.70
  -6  -1   8  223.78   23.80
   6  -1  -8  242.58   14.30
  -6   1  -8  265.87   14.70
   6   1   8  195.58   17.10
  -6  -1   8  203.18   15.60
  -6   1  -8  246.98   20.50
   6   1   8  205.38   18.70
   6   1   8  235.68   12.40
   6  -1  -8  246.58   18.10
  -7  -1   0   33.80    4.90
  -7  -1   0   43.50    4.40
   7  -1   0   42.50    3.80
  -7  -1   0   37.50    3.80
  -7  -1   0   40.70    2.90
  -7   1   0   38.70    3.20
   7  -1   0   43.10    4.00
   7  -1   0   36.40    4.20
   7   1   0   35.70    4.30
   7   1   0   42.20    4.00
   7   1   0   41.40    4.30
  -7   1   0   44.60    5.20
   7   1   0   47.80    4.10
  -7   1   0   40.10    3.20
  -7   1   0   40.30    4.30
  -7   1   0   33.50    4.40
   7  -1   0   47.20    5.00
  -7   1   0   41.50    3.10
  -7  -1   0   38.20    4.10
  -7  -1   0   47.60    2.90
   7   1  -1 1341.97   38.00
   7   1  -1 1240.98   39.20
   7   1  -1 1214.78   37.60
  -7  -1  -1 1296.17   35.40
   7   1  -1 1256.47   38.00
  -7   1   1 1299.57   38.90
  -7  -1  -1 1263.47   39.60
  -7  -1  -1 1262.97   35.40
  -7  -1  -1 1262.97   37.60
  -7   1   1 1342.47   36.30
   7  -1   1 1247.78   38.30
   7   1  -1 1292.67   38.20
  -7   1   1 1274.57   36.40
  -7  -1  -1 1238.98   37.90
  -7  -1  -1 1291.47   36.10
  -7   1   1 1264.07   38.60
  -7  -1  -1 1260.67   37.60
   7  -1   1 1216.98   38.40
   7  -1   1 1348.67   38.00
   7   1  -1 1249.28   36.60
  -7  -1  -1 1259.67   39.30
  -7   1  -1 1294.57   38.00
   7  -1  -1 1330.17   37.70
   7  -1  -1 1243.18   36.50
  -7   1  -1 1225.48   36.40
  -7  -1   1 1252.27   35.80
  -7   1  -1 1262.27   35.90
   7  -1  -1 1274.77   35.30
   7   1   1 1338.77   36.50
  -7   1  -1 1227.58   38.20
   7  -1  -1 1303.07   42.60
   7  -1  -1 1236.48   35.30
  -7  -1   1 1298.57   39.00
  -7   1  -1 1287.87   35.80
   7  -1  -1 1241.18   38.00
  -7   1  -1 1238.08   39.60
  -7   1  -1 1255.47   39.30
  -7  -1   1 1250.87   38.10
  -7  -1   1 1345.27   35.80
   7   1   1 1246.18   38.50
   7   1   1 1230.78   38.20
  -7  -1  -2  140.89    8.70
  -7  -1  -2  152.28    8.20
   7  -1   2  139.59    8.60
   7   1  -2  150.18    8.60
   7   1  -2  144.29    7.80
   7  -1   2  136.39    7.90
   7   1  -2  147.39    5.70
  -7   1   2  149.49    8.40
  -7   1   2  151.38    7.00
   7   1  -2  155.78    5.90
  -7   1   2  139.99    9.00
  -7  -1  -2  154.68    6.10
   7   1  -2  145.09    8.80
   7  -1   2  144.89    6.20
   7  -1   2  143.29    8.00
  -7   1   2  157.48    6.80
  -7  -1  -2  148.59    9.40
  -7  -1  -2  152.18    8.00
  -7  -1  -2  146.89    8.80
   7   1  -2  148.99    8.80
  -7  -1  -2  148.09    6.00
   7  -1  -2  149.19    6.10
  -7   1  -2  143.19    8.80
  -7   1  -2  155.58    8.00
   7   1   2  147.39    7.10
   7  -1  -2  138.39    6.10
  -7   1  -2  141.89    8.50
  -7  -1   2  135.59    8.20
   7  -1  -2  146.59    9.30
  -7   1  -2  154.18    6.40
   7   1   2  144.79    6.70
   7   1   2  138.59    8.00
  -7  -1   2  142.29    6.60
   7  -1  -2  136.79    8.40
   7  -1  -2  140.29    7.70
  -7   1  -2  140.89    6.20
  -7   1  -2  157.58    8.50
   7  -1  -2  148.19    8.50
   7   1   2  133.29    8.30
  -7  -1   2  132.59    8.60
  -7  -1  -3  124.39    8.60
   7  -1   3  107.99    8.30
   7   1  -3  126.79    7.60
   7   1  -3  134.89    9.00
  -7   1   3  113.69    9.50
   7   1  -3  123.39    8.60
   7   1  -3  129.79    9.60
  -7  -1  -3  130.59    8.30
  -7  -1  -3  131.99    6.00
  -7  -1  -3  125.09    8.20
  -7  -1  -3  115.39   10.50
   7   1  -3  128.49    6.30
  -7   1   3  124.89    8.10
  -7  -1  -3  128.99    6.70
   7   1  -3  124.09    5.90
   7  -1   3  133.09    8.20
  -7  -1  -3  130.49    6.20
  -7   1   3  136.19    6.90
  -7   1   3  131.79    6.90
   7  -1   3  130.89    6.40
   7   1   3  118.79    6.70
  -7  -1   3  118.69    9.10
   7   1   3  114.69    8.40
   7  -1  -3  118.59    7.60
  -7   1  -3  126.69    6.30
   7  -1  -3  127.09    6.40
   7  -1  -3  122.29    8.80
  -7   1  -3  118.69    8.40
  -7   1  -3  134.59    8.70
  -7   1  -3  108.69    9.70
  -7   1  -3  116.99    6.00
  -7  -1   3  121.69    6.70
   7  -1  -3  118.49    8.30
   7   1   3  128.29    7.50
   7  -1  -3  118.89    9.80
  -7  -1   3  121.09    6.60
  -7  -1   3  107.49    8.00
   7  -1  -3  127.29    6.20
  -7   1  -3  127.19    7.80
  -7  -1  -4   81.09    7.90
   7  -1   4   75.39    7.80
   7   1  -4   62.09    7.20
   7   1  -4   73.69    7.00
   7   1  -4   74.19    6.60
   7  -1   4   85.29    8.10
  -7   1   4   82.29    6.40
   7   1  -4   80.09    5.30
   7  -1   4   72.59    9.20
  -7  -1  -4   80.29    5.80
  -7   1   4   87.49    6.70
   7   1  -4   90.29    6.20
   7  -1   4   82.39    4.30
   7   1  -4   90.99   10.30
  -7  -1  -4   91.69    8.50
  -7  -1  -4   68.49    7.60
  -7   1   4   74.49    9.40
   7  -1   4   78.69    6.00
   7  -1   4   85.49    4.50
  -7  -1  -4   79.89   11.30
   7   1  -4   71.79    7.40
  -7  -1  -4   79.89    5.30
  -7   1  -4   93.09    5.80
  -7   1  -4   87.29   10.20
   7  -1  -4  105.89    6.70
  -7   1  -4   82.79    8.20
   7   1   4  102.39    8.20
  -7  -1   4   94.89    6.60
   7  -1  -4   80.29   10.50
   7  -1  -4   86.59    5.80
  -7   1  -4   95.69    6.30
   7  -1  -4   79.59    7.30
   7   1   4   94.19    6.80
  -7   1  -4   95.09    9.40
   7  -1  -4   83.09    9.50
  -7   1  -4   96.59    8.00
  -7  -1   4  105.49   12.70
  -7  -1   4   91.79    6.60
  -7  -1   4   94.29    9.60
   7   1   4   91.09    9.90
   7  -1  -4   93.39    7.90
   7   1  -5  851.71   29.60
  -7   1   5  786.32   36.70
   7  -1   5  801.62   26.50
   7   1  -5  897.51   28.30
   7   1  -5  815.92   25.90
  -7  -1  -5  841.72   34.60
  -7  -1  -5  773.32   30.00
  -7   1   5  820.72   27.80
   7  -1   5  821.82   24.30
   7  -1   5  814.42   24.40
  -7  -1  -5  785.82   29.60
   7  -1   5  742.53   34.10
   7   1  -5  850.81   26.50
   7   1  -5  791.72   31.70
  -7  -1  -5  829.22   26.30
  -7   1   5  815.72   27.20
  -7  -1  -5  816.52   25.90
   7  -1  -5  831.72   26.20
  -7   1  -5  799.82   26.40
  -7   1  -5  771.02   30.10
  -7  -1   5  835.62   27.10
  -7  -1   5  788.72   34.90
   7  -1  -5  848.42   28.40
   7   1   5  807.92   28.80
   7  -1  -5  831.82   28.90
  -7  -1   5  793.32   29.00
  -7   1  -5  792.92   26.00
   7  -1  -5  859.61   26.90
  -7   1  -5  817.12   33.30
   7   1   5  823.22   27.10
  -7  -1   5  852.51   27.30
   7  -1  -5  743.53   31.70
   7  -1   6    1.30    3.10
  -7  -1  -6   10.70    4.10
  -7   1   6   11.10    5.20
   7  -1   6    2.60    6.50
  -7  -1  -6    5.40    6.00
   7   1  -6    7.20    5.60
   7   1  -6   14.90    5.70
  -7   1   6    0.50    7.30
   7  -1   6   14.30    5.90
  -7  -1  -6    2.50    7.30
   7  -1   6    6.60    3.60
  -7  -1  -6    7.20    5.20
   7  -1   6    7.80    4.80
   7   1  -6    0.40    7.30
  -7   1  -6   11.90    5.60
   7   1   6   10.60    5.80
  -7  -1   6    8.90    4.40
   7   1   6   20.60    7.40
  -7   1  -6   10.30    4.30
   7  -1  -6    9.80    7.80
   7  -1  -6   11.00    7.70
   7  -1  -6    6.80    3.90
  -7  -1   6    5.30    7.80
  -7   1  -6   -0.50    8.10
   7   1   6   12.80    5.40
   7   1  -7  124.09    9.70
   7  -1   7  121.99   14.00
   7  -1   7  104.39   12.00
  -7   1   7  118.69   11.20
  -7  -1  -7  100.99    9.80
   7   1  -7  137.09   14.20
  -7   1   7  154.88   19.40
  -7  -1  -7  129.79   15.20
   7  -1   7  111.29    8.80
   7  -1  -7   93.39    9.50
   7   1   7  101.69   12.00
   7  -1  -7   94.29   13.30
  -7   1  -7   97.99    9.50
  -7  -1   7   95.09   14.00
   7  -1  -7  105.59   13.50
   7   1   7   87.39   13.30
  -7  -1   7  116.49   11.70
  -7   1  -7   85.29   11.40
   7   1  -8   16.70    6.90
  -7  -1  -8   18.80    6.80
  -7   1   8   17.30    8.80
   7  -1   8   22.90    9.00
   7   1  -8   35.90   11.20
  -7   1   8   41.00   15.30
  -7  -1  -8    0.00   11.40
   7  -1   8   19.40   11.40
  -7   1  -8   30.30    7.40
  -7   1  -8    7.20   11.50
   7   1   8   30.30    9.30
  -7  -1   8   23.20   14.00
  -7  -1   8   16.40    7.90
   7   1   8   32.90   11.20
   7  -1  -8   12.80    6.70
   7  -1  -8   23.60   10.30
   8   1   0  322.77   13.10
   8  -1   0  349.57   13.20
  -8  -1   0  322.07   10.30
  -8  -1   0  317.97   11.10
   8  -1   0  283.07   12.00
  -8   1   0  289.17   12.40
  -8   1   0  290.97   13.70
  -8  -1   0  291.77   12.40
  -8   1   0  306.17   10.30
  -8  -1   0  296.97   13.60
   8   1   0  296.57   12.30
   8   1   0  311.47   11.80
  -8  -1   0  310.67   10.40
  -8   1   0  325.67   10.80
   8  -1   0  312.87   11.60
  -8  -1   0  278.77   11.80
  -8   1   0  308.77   12.60
  -8   1   0  314.97   10.90
   8  -1   0  293.97   12.70
   8   1   0  330.57   12.00
  -8  -1  -1  177.08    6.80
  -8  -1  -1  181.68   10.60
  -8  -1  -1  167.58   10.00
  -8  -1  -1  160.78    8.40
   8  -1   1  174.98    9.40
   8  -1   1  167.18    9.30
  -8  -1  -1  170.28    9.40
  -8  -1  -1  189.58    6.90
  -8  -1  -1  179.78    7.50
  -8  -1  -1  168.08    7.50
  -8  -1  -1  185.98    9.20
  -8   1   1  191.18    7.60
   8   1  -1  176.88    9.30
  -8   1   1  180.08    7.60
   8   1  -1  183.78    9.10
  -8   1   1  187.38   10.10
  -8   1   1  174.98    9.90
   8  -1   1  185.48    9.10
   8   1  -1  171.58    7.90
   8   1  -1  179.18    9.20
   8   1  -1  181.68    9.30
  -8   1  -1  202.18    7.70
  -8   1  -1  191.28    9.50
   8  -1  -1  190.18    9.70
   8   1   1  203.58   10.00
  -8  -1   1  200.58    7.80
   8   1   1  207.98    8.60
  -8  -1   1  198.28    9.90
   8   1   1  189.58    9.80
  -8  -1   1  204.38    7.70
  -8   1  -1  193.08   10.20
  -8   1  -1  195.78   10.70
  -8   1  -1  181.48   10.80
   8  -1  -1  214.28   10.70
  -8   1  -1  194.78    7.80
   8  -1  -1  190.18    6.90
   8  -1  -1  180.88    8.30
  -8  -1   1  185.08   10.30
   8   1  -2 1092.49   35.10
  -8  -1  -2 1026.40   33.70
   8   1  -2 1065.39   33.80
  -8  -1  -2 1049.70   33.00
  -8  -1  -2 1116.49   34.90
   8   1  -2 1051.99   35.30
  -8  -1  -2 1124.49   31.10
   8  -1   2 1096.79   33.60
  -8   1   2 1058.29   32.20
   8  -1   2 1020.90   34.10
  -8  -1  -2 1059.69   35.50
   8   1  -2 1169.38   34.70
  -8   1   2 1122.59   34.90
   8   1  -2 1072.39   30.40
  -8  -1  -2 1107.49   34.10
  -8  -1  -2 1081.09   31.00
  -8  -1  -2 1065.99   35.40
   8  -1   2 1040.70   34.90
   8   1  -2 1077.89   30.30
   8   1  -2 1090.79   34.40
  -8   1   2 1153.28   32.20
  -8   1   2 1066.49   35.50
   8   1   2 1024.70   33.70
  -8  -1   2 1118.19   31.30
  -8   1  -2 1014.90   33.50
   8  -1  -2 1076.59   34.70
   8  -1  -2 1039.40   34.40
  -8  -1   2 1107.19   34.50
   8  -1  -2 1046.80   33.40
   8   1   2 1013.20   34.40
   8  -1  -2 1061.19   30.40
  -8   1  -2 1023.70   34.90
  -8   1  -2 1052.69   33.10
   8  -1  -2 1105.29   33.80
  -8   1  -2 1064.79   31.00
  -8   1  -2 1038.40   33.30
  -8  -1   2 1044.20   31.30
   8  -1  -2 1103.39   30.70
   8   1   2 1108.89   31.80
  -8  -1   2 1041.80   34.30
   8  -1   3   20.60    3.10
  -8  -1  -3   25.70    6.20
  -8   1   3   18.00    3.20
  -8  -1  -3   23.40    2.90
   8   1  -3   24.30    5.30
   8   1  -3    6.20    4.80
   8   1  -3   33.60    6.40
  -8  -1  -3   19.30    3.90
  -8   1   3   17.80    3.30
  -8  -1  -3   22.80    4.90
   8   1  -3   15.80    3.80
   8   1  -3   20.20    2.70
  -8  -1  -3   20.60    3.00
  -8   1   3   22.00    5.90
   8  -1   3   14.50    4.00
   8   1  -3   21.00    2.80
  -8  -1  -3   18.70    4.20
  -8  -1  -3   22.50    5.00
  -8   1   3   15.40    4.10
   8  -1   3   18.40    4.60
   8   1   3   22.00    4.00
  -8   1  -3   14.00    4.40
  -8  -1   3   24.10    3.60
   8  -1  -3   18.80    5.70
   8  -1  -3   22.60    4.30
   8  -1  -3   21.30    5.10
  -8  -1   3   22.20    5.10
  -8   1  -3   23.70    5.50
  -8   1  -3   23.40    3.40
  -8  -1   3   15.30    4.20
  -8  -1   3   20.00    3.60
  -8   1  -3   18.60    3.00
  -8   1  -3   18.80    4.60
   8   1   3   13.90    3.70
   8  -1  -3   18.80    2.90
   8   1   3   25.50    3.70
   8  -1  -3   20.20    4.60
  -8   1  -3   14.50    4.50
   8  -1  -3   19.30    3.20
  -8   1   4  289.77   17.20
   8  -1   4  309.97   14.70
   8   1  -4  314.77   15.40
  -8   1   4  309.47   13.10
   8  -1   4  296.67   12.10
   8   1  -4  330.97   12.20
  -8  -1  -4  302.07   15.00
  -8   1   4  317.47   15.10
   8   1  -4  312.27   13.90
  -8  -1  -4  273.67   14.90
   8   1  -4  337.07   11.80
   8  -1   4  313.77   15.80
  -8   1   4  307.87   13.00
  -8  -1  -4  296.37   18.10
   8   1  -4  280.87   15.70
  -8  -1  -4  304.17   11.80
  -8  -1  -4  312.27   12.10
   8  -1  -4  303.77   12.50
  -8  -1   4  320.97   13.20
   8  -1  -4  320.17   14.30
  -8   1  -4  267.27   14.10
  -8  -1   4  351.66   21.30
   8   1   4  314.37   14.20
   8  -1  -4  330.67   17.70
   8   1   4  317.17   16.10
  -8   1  -4  314.97   11.70
  -8   1  -4  317.57   12.20
   8  -1  -4  308.57   15.30
   8  -1  -4  313.27   16.10
  -8   1  -4  303.37   12.40
  -8   1  -4  297.67   15.30
  -8  -1   4  323.87   17.00
   8  -1  -4  310.97   12.10
   8   1   4  310.57   12.90
  -8   1  -4  319.17   17.60
  -8  -1   4  318.07   13.10
  -8   1  -4  287.87   15.30
   8  -1   5   49.90    6.90
  -8  -1  -5   50.69    5.70
  -8  -1  -5   55.69    8.00
  -8  -1  -5   47.90    8.20
   8   1  -5   54.79   14.10
  -8   1   5   53.39    9.70
  -8  -1  -5   47.70    5.60
   8  -1   5   63.99    8.40
  -8  -1  -5   47.70   10.20
   8   1  -5   59.19    8.00
  -8   1   5   49.80    6.20
   8   1  -5   34.30    5.40
   8   1  -5   49.20    5.70
  -8   1  -5   55.59    6.10
   8   1   5   59.39    9.00
  -8   1  -5   58.59    6.60
   8  -1  -5   45.60    7.20
   8   1   5   45.10    7.00
   8   1   5   57.99    7.60
  -8   1  -5   47.90    7.50
  -8   1  -5   59.39    8.80
  -8  -1   5   51.79    6.40
   8  -1  -5   53.39    6.00
   8  -1  -5   59.19    7.60
   8  -1  -5   46.90    7.60
  -8   1  -5   47.90   10.40
  -8  -1   5   53.59    9.50
  -8  -1  -6  173.68   10.70
  -8  -1  -6  165.98   16.70
  -8  -1  -6  175.88   14.30
  -8   1   6  154.98   17.90
   8  -1   6  179.88   14.70
   8   1  -6  196.38   14.50
   8   1  -6  192.48   14.70
  -8   1   6  193.58   12.00
   8  -1   6  176.98   11.80
   8   1  -6  181.08   10.50
   8  -1   6  180.28   20.40
   8   1   6  174.98   12.10
  -8   1  -6  183.08   17.80
   8   1   6  137.79   15.20
  -8  -1   6  186.28   11.80
  -8   1  -6  160.38   14.00
   8  -1  -6  192.98   10.70
  -8   1  -6  178.98   10.70
   8   1   6  163.58   14.80
   8  -1  -6  229.18   15.50
  -8  -1   6  193.88   17.70
   8  -1  -6  198.08   14.20
   8   1  -7   59.79   12.10
  -8   1   7   43.60   13.30
   8  -1   7   60.19    8.60
  -8   1   7   43.00    7.70
  -8  -1  -7   57.39    7.80
   8   1  -7   70.79    9.10
   8  -1   7   53.09   11.30
  -8  -1  -7   45.70   10.20
  -8   1  -7   45.70    6.80
   8   1   7   46.70    9.70
  -8  -1   7   54.79   13.00
   8  -1  -7   48.80    7.50
   8  -1  -7   85.59   11.60
  -8   1  -7   58.19   10.80
   8   1   7   43.20    8.40
  -8  -1   7   46.60    8.00
  -9  -1   0    0.70    3.40
   9  -1   0    2.40    3.60
   9   1   0   -0.60    2.50
   9  -1   0   -1.30    2.90
   9  -1   0   -1.80    2.30
  -9   1   0    0.30    2.90
  -9  -1   0   -0.10    2.60
  -9  -1   0   -0.20    1.80
  -9  -1   0   -6.30    3.40
   9  -1   0   -3.90    2.50
  -9   1   0   -2.40    3.50
   9   1   0    1.90    2.90
   9   1   0   -2.70    3.20
  -9   1   0   -1.00    2.00
  -9   1   0    0.70    2.00
  -9  -1   0    0.70    1.80
   9   1   0   -4.40    3.20
  -9   1   0    6.10    3.40
  -9  -1   0    1.80    2.90
   9   1  -1  783.32   25.20
  -9   1   1  762.92   26.70
   9   1  -1  755.92   23.90
  -9   1   1  742.43   26.20
  -9  -1  -1  775.62   22.30
  -9  -1  -1  747.13   22.70
   9   1  -1  749.82   25.60
  -9  -1  -1  747.53   25.40
  -9  -1  -1  739.73   27.40
  -9  -1  -1  736.53   22.40
   9   1  -1  714.93   24.60
   9  -1   1  766.62   24.90
  -9  -1  -1  745.33   27.00
   9  -1   1  699.83   25.60
   9  -1   1  732.53   25.80
   9   1  -1  785.02   25.30
  -9   1   1  733.83   23.30
  -9   1   1  798.02   23.30
  -9   1  -1  780.32   22.60
   9  -1  -1  719.03   25.20
   9   1   1  715.13   25.50
  -9  -1   1  750.22   26.40
   9  -1  -1  761.32   25.80
   9   1   1  766.82   23.30
   9   1   1  740.03   25.60
   9  -1  -1  734.63   23.50
  -9   1  -1  722.43   25.80
   9  -1  -1  778.92   24.80
  -9  -1   1  738.03   22.60
  -9  -1   1  769.62   22.60
  -9  -1   1  726.03   25.30
  -9   1  -1  695.13   24.90
  -9  -1   1  754.72   23.50
  -9   1  -1  701.53   27.10
  -9   1  -1  723.23   22.60
   9   1  -2   99.89    8.90
   9   1  -2   74.29    7.10
   9   1  -2   93.89    8.90
  -9  -1  -2   89.49    8.70
  -9   1   2   78.29    9.00
  -9   1   2   96.99    6.10
  -9   1   2   91.79    8.40
   9   1  -2  100.79    8.80
  -9  -1  -2   76.79    8.20
  -9  -1  -2   89.19    5.10
   9  -1   2   91.69    7.60
  -9   1   2  104.39    6.30
  -9  -1  -2   88.59    8.10
  -9  -1  -2   91.39    9.00
   9  -1   2   96.39    7.80
   9   1  -2   90.39    8.60
  -9  -1  -2   87.79    7.80
   9  -1   2   83.39    7.70
  -9   1  -2   87.79    5.50
   9  -1  -2   91.89    7.40
   9  -1  -2   90.69    4.90
  -9   1  -2   92.19    7.80
  -9   1  -2   86.79    7.40
   9   1   2   80.49    7.50
  -9   1  -2   68.19    8.20
   9  -1  -2   88.59    8.60
  -9  -1   2   73.99    8.20
   9   1   2   82.29    7.80
   9   1   2   95.59    6.50
  -9  -1   2   83.09    5.80
  -9  -1   2   83.19    5.80
  -9   1  -2   90.89    8.70
  -9   1  -2   87.59    5.40
  -9  -1   2   75.19    8.40
   9  -1  -2   86.59    4.90
  -9  -1  -3  302.47   11.30
   9  -1   3  274.37   14.90
  -9   1   3  325.97   12.80
   9  -1   3  306.17   13.80
  -9   1   3  295.17   14.70
  -9   1   3  306.07   16.80
   9   1  -3  319.47   15.70
  -9  -1  -3  296.07   16.80
   9   1  -3  301.07   13.90
   9   1  -3  289.67   10.50
  -9  -1  -3  292.67   12.90
  -9   1   3  334.87   12.70
   9  -1   3  298.77   11.30
  -9  -1  -3  293.77   15.80
  -9  -1  -3  313.67   11.60
   9   1  -3  307.37   10.80
  -9  -1  -3  303.97   15.50
   9   1  -3  308.87   15.50
  -9  -1  -3  314.07   14.50
  -9   1  -3  286.77   14.90
   9   1   3  290.87   15.40
   9  -1  -3  327.47   15.70
   9  -1  -3  317.77   11.60
   9   1   3  301.47   12.10
  -9  -1   3  338.97   12.80
   9  -1  -3  301.47   11.20
   9  -1  -3  275.87   13.80
  -9  -1   3  308.27   15.20
  -9   1  -3  332.57   12.20
  -9   1  -3  287.17   15.20
   9   1   3  326.97   13.10
  -9   1  -3  298.57   11.70
  -9  -1   3  306.47   16.20
  -9   1  -3  292.07   15.20
   9  -1  -3  309.57   15.30
  -9  -1   3  302.37   12.50
   9  -1   4  154.88   11.60
   9  -1   4  151.78   11.40
   9   1  -4  165.58    8.40
   9   1  -4  166.18   10.70
   9   1  -4  162.38    7.70
  -9  -1  -4  155.58    8.80
  -9  -1  -4  133.59   14.80
  -9   1   4  164.88   10.00
  -9  -1  -4  135.29   11.40
  -9  -1  -4  158.38    8.80
   9   1  -4  137.59   12.10
   9  -1   4  147.39    8.60
  -9   1   4  154.98   20.70
  -9   1   4  163.18    9.70
  -9  -1  -4  156.68    8.10
  -9   1  -4  157.58    8.50
  -9   1  -4  186.68   14.30
  -9  -1   4  166.18    9.90
  -9   1  -4  167.88   12.50
  -9  -1   4  127.59   16.40
   9   1   4  160.08    9.30
   9   1   4  149.59   11.80
  -9   1  -4  173.18    9.50
   9  -1  -4  183.98    9.20
   9  -1  -4  148.99    8.10
  -9   1  -4  164.58    9.10
   9  -1  -4  164.38   12.10
  -9   1  -4  163.28   12.00
  -9  -1   4  177.08    9.70
   9   1   4  157.58   10.90
  -9  -1  -5  448.36   21.70
   9   1  -5  456.15   19.70
  -9  -1  -5  452.45   21.50
   9   1  -5  474.85   16.80
   9   1  -5  496.75   17.80
  -9   1   5  476.25   18.90
   9  -1   5  459.35   22.00
   9  -1   5  460.85   17.70
  -9  -1  -5  466.85   18.00
  -9  -1  -5  485.65   26.50
   9  -1   5  464.65   21.10
   9   1  -5  462.25   21.70
  -9  -1  -5  467.05   17.30
  -9   1   5  484.55   24.80
   9  -1  -5  510.25   21.80
   9   1   5  470.05   18.50
  -9   1  -5  452.95   22.20
   9   1   5  452.05   22.50
   9   1   5  483.95   20.60
   9  -1  -5  471.15   18.00
  -9   1  -5  459.95   18.20
   9  -1  -5  473.15   20.00
  -9   1  -5  473.95   17.60
   9  -1  -5  479.15   17.20
  -9  -1   5  450.65   23.80
  -9   1  -5  435.16   25.10
  -9   1  -5  465.75   21.70
  -9  -1   5  453.75   18.60
  -9   1   6   -2.60   10.20
  -9   1   6    7.40    5.10
   9   1  -6    2.10    6.30
   9   1  -6    4.90    7.10
   9  -1   6    9.40    7.40
   9   1  -6    5.90    4.80
   9  -1   6   -1.40    5.70
  -9  -1  -6    5.50    6.70
  -9  -1  -6   11.20    4.60
   9  -1  -6    6.90    4.90
   9  -1  -6    8.40    7.60
   9   1   6    3.80    6.10
   9  -1  -6   -4.40    6.30
  -9  -1   6   -5.60    9.30
   9   1   6    9.50    7.70
  -9  -1   6    0.80    5.70
  -9   1  -6    9.00    7.50
  -9   1  -6    3.60    4.50
   9   1  -7   58.69    7.50
  -9   1   7   70.79   15.50
   9   1  -7   76.59   12.20
  -9  -1  -7   66.39    8.20
   9  -1   7   77.99   13.40
   9   1  -7   59.39    9.90
  -9   1   7   46.20    9.40
  -9  -1  -7   68.59   11.80
   9  -1   7   50.19    9.30
  -9   1  -7   71.19    9.00
   9  -1  -7   66.09   11.70
   9   1   7   79.49   14.70
  -9  -1   7   51.59   14.10
   9   1   7   67.19   10.00
  -9  -1   7   78.49    9.30
  -9   1  -7   62.99   11.80
   9  -1  -7   59.69    7.70
 -10   1   0  231.58    9.60
  10  -1   0  214.18   10.60
  10  -1   0  250.57   12.20
  10  -1   0  222.88   12.20
 -10  -1   0  233.68   12.10
  10   1   0  231.88   12.20
 -10  -1   0  219.58   11.40
 -10   1   0  237.48   13.70
 -10   1   0  217.48   11.90
 -10  -1   0  251.67    9.40
 -10  -1   0  236.48   10.00
  10   1   0  223.88   11.40
  10   1   0  258.87   11.30
  10  -1   0  225.28   11.20
 -10   1   0  243.68    9.80
 -10  -1   0  223.18    9.20
 -10  -1  -1  205.58   10.30
  10  -1   1  230.38   11.70
 -10  -1  -1  217.98   13.60
  10  -1   1  203.98   11.70
  10   1  -1  209.88   11.70
  10   1  -1  233.18   12.10
 -10   1   1  217.18    9.90
 -10  -1  -1  220.98    9.00
 -10   1   1  226.48   12.90
 -10   1   1  235.18   10.00
 -10  -1  -1  231.08    9.10
  10   1  -1  251.57   12.10
 -10  -1  -1  231.68    9.60
  10  -1   1  228.68   12.30
 -10   1   1  235.68    9.80
  10   1  -1  220.48   10.30
  10   1  -1  227.58   12.10
 -10   1  -1  216.68    9.30
  10  -1  -1  218.38   10.20
 -10  -1   1  224.28    9.30
  10   1   1  215.48   11.90
  10  -1  -1  225.58   11.90
 -10   1  -1  225.48   13.80
 -10  -1   1  210.88   11.20
 -10  -1   1  219.48    9.40
 -10  -1   1  206.68   13.20
 -10   1  -1  229.08    9.30
  10   1   1  216.28   12.20
  10  -1  -1  234.08   11.80
  10  -1  -1  220.78   12.30
 -10  -1   1  209.48   12.00
  10  -1   2  668.23   23.00
 -10  -1  -2  647.64   22.80
  10   1  -2  657.43   24.20
 -10  -1  -2  652.73   25.60
 -10   1   2  662.93   21.70
 -10   1   2  686.03   21.50
  10   1  -2  632.84   23.50
  10   1  -2  649.24   24.30
  10   1  -2  671.73   25.90
 -10  -1  -2  642.94   23.20
 -10   1   2  541.45   24.00
  10  -1   2  635.74   24.60
 -10  -1  -2  627.34   23.20
 -10  -1  -2  662.73   20.30
 -10   1   2  654.93   25.70
 -10  -1  -2  644.14   20.30
  10  -1   2  667.23   24.40
  10  -1  -2  720.33   25.10
 -10   1  -2  665.73   21.60
 -10  -1   2  679.73   25.80
 -10   1  -2  695.73   21.60
  10   1   2  667.93   25.60
 -10  -1   2  706.13   22.10
  10  -1  -2  680.33   24.70
  10   1   2  647.44   24.90
 -10   1  -2  655.53   25.30
 -10   1  -2  656.33   26.30
 -10   1  -2  677.53   22.70
 -10  -1   2  672.03   22.00
  10  -1  -2  707.03   26.00
 -10  -1  -3   35.00    4.40
 -10  -1  -3   37.10    7.90
 -10   1   3   35.50    7.70
  10  -1   3   34.80    5.90
 -10   1   3   31.70    4.80
 -10  -1  -3   38.60    6.30
 -10  -1  -3   34.50    7.40
  10   1  -3   28.50    5.80
  10   1  -3   45.60    7.70
 -10  -1  -3   45.30    7.00
 -10   1   3   43.90    5.60
  10   1  -3   40.90    7.20
  10   1  -3   30.40   10.10
  10  -1  -3   34.60    4.40
 -10   1  -3   37.90    4.40
 -10   1  -3   33.10    4.40
  10  -1  -3   38.20    5.00
 -10  -1   3   36.90    7.10
 -10   1  -3   35.40    6.80
 -10  -1   3   32.40    4.70
 -10   1  -3   27.20    6.50
  10  -1  -3   50.99    8.50
 -10  -1   3   38.20    5.50
  10   1   3   40.00   10.50
  10  -1  -3   24.50    6.90
  10   1   3   36.60    5.50
 -10   1  -3   35.80    7.10
  10  -1  -3   38.40    6.80
 -10  -1  -4  332.67   13.80
 -10  -1  -4  340.27   13.30
 -10   1   4  334.07   20.40
  10   1  -4  316.37   12.60
  10   1  -4  326.57   12.10
 -10  -1  -4  324.37   17.00
 -10  -1  -4  329.27   14.20
 -10  -1  -4  317.67   19.90
  10   1  -4  339.07   18.40
  10  -1   4  332.37   16.60
 -10  -1  -4  328.47   17.90
  10  -1   4  329.37   17.90
 -10   1   4  330.27   14.60
  10  -1   4  316.37   13.10
  10   1  -4  354.66   16.40
 -10   1  -4  305.47   17.40
  10  -1  -4  336.37   17.80
 -10   1  -4  339.97   19.10
  10   1   4  328.37   15.50
 -10   1  -4  281.77   17.50
 -10   1  -4  309.77   13.30
  10  -1  -4  325.27   16.20
 -10   1  -4  329.77   14.50
 -10   1  -4  347.27   14.30
 -10  -1   4  357.76   18.40
  10  -1  -4  338.97   13.40
 -10  -1   4  356.26   19.90
  10  -1  -4  320.57   12.60
  10   1   4  342.77   18.70
 -10  -1  -5   49.99   13.20
  10   1  -5   82.89   11.50
 -10  -1  -5   58.29   10.70
  10   1  -5   65.19    6.70
 -10  -1  -5   53.49    8.90
  10   1  -5   50.49    6.40
 -10   1   5   51.09   12.10
  10  -1   5   66.39    8.60
  10   1  -5   71.29    8.90
 -10   1   5   51.99    6.60
  10  -1   5   40.60    7.50
 -10  -1  -5   72.09    7.50
 -10  -1  -5   56.69    7.20
 -10   1  -5   54.79    8.90
 -10   1  -5   63.89   11.90
  10  -1  -5   75.99    9.60
 -10  -1   5   64.49   11.20
 -10  -1   5   75.09    8.80
  10  -1  -5   54.79    8.10
 -10   1  -5   76.99   11.10
  10   1   5   63.89    7.30
  10  -1  -5   61.09    7.10
  10   1   5   55.89    9.40
  10  -1  -5   83.89   11.30
 -10  -1  -6   94.89   12.40
  10  -1   6  105.79   11.70
  10   1  -6  104.39    9.10
  10  -1   6   93.09   13.90
  10   1  -6  112.39   15.50
 -10   1   6   96.09   11.50
 -10   1   6   99.69   15.70
 -10  -1  -6  114.29   10.10
  10   1  -6  119.99   12.90
  10  -1  -6  132.29   13.40
  10  -1  -6  113.79    9.60
 -10  -1   6  109.29   14.90
 -10  -1   6  114.19   11.50
  10   1   6   92.59   10.00
 -10   1  -6  118.29   10.20
 -10   1  -6  114.39   15.00
  10  -1  -6  112.59   15.60
  10   1   6   93.49   12.70
  10   1  -7   39.50   12.00
 -10  -1  -7   49.80    8.20
 -10  -1  -7   35.10   11.30
  10   1  -7   47.40    7.80
 -10   1   7   57.39    9.30
  10   1  -7   43.60   10.60
  10  -1  -7   51.29   12.60
  10   1   7   52.79   10.20
 -10   1  -7   50.19    8.30
  10  -1  -7   41.50   10.80
 -10  -1   7   44.10    8.90
 -10   1  -7   45.90   11.40
  10  -1  -7   40.60    8.00
 -11  -1   0   28.70    9.20
 -11  -1   0   37.00    6.50
  11   1   0   36.80    6.80
  11  -1   0   24.40    6.00
  11  -1   0   35.20    5.50
 -11  -1   0   38.90    4.90
 -11   1   0   40.70    6.70
 -11  -1   0   31.00    4.10
  11   1   0   37.30    5.60
  11  -1   0   39.10    6.90
 -11   1   0   39.70    4.60
 -11  -1   0   43.00    4.50
 -11   1   0   41.10    5.20
  11  -1   0   41.90    5.60
  11   1   0   31.60    5.70
  11  -1   1  394.86   17.70
 -11   1   1  421.56   15.10
 -11  -1  -1  391.96   14.20
 -11  -1  -1  392.66   18.50
  11   1  -1  418.66   16.10
 -11   1   1  403.56   15.10
 -11  -1  -1  422.76   14.40
 -11   1   1  405.56   14.80
  11   1  -1  431.96   17.70
 -11  -1  -1  409.36   14.50
  11   1  -1  413.66   17.10
  11  -1   1  430.26   17.00
 -11  -1  -1  399.36   21.10
  11  -1   1  392.06   18.00
 -11   1   1  358.16   18.40
  11   1  -1  396.46   18.10
 -11  -1   1  429.16   16.10
  11   1   1  412.46   18.10
  11  -1  -1  402.36   18.00
  11  -1  -1  427.96   17.70
 -11  -1   1  400.76   15.00
 -11   1  -1  397.26   14.90
 -11   1  -1  448.06   15.20
 -11  -1   1  445.26   15.20
  11  -1  -1  404.06   18.10
 -11  -1   1  395.06   18.30
  11  -1  -1  429.56   16.30
 -11   1  -1  396.36   20.20
  11   1   1  419.46   18.60
 -11   1   2  165.08    9.40
 -11   1   2  165.78   13.40
 -11   1   2  134.89    8.80
  11  -1   2  145.09   11.10
  11   1  -2  177.88   13.10
 -11  -1  -2  132.19   12.50
 -11  -1  -2  154.98    8.00
 -11  -1  -2  162.48   12.20
  11   1  -2  154.58   12.50
 -11  -1  -2  160.78    8.40
  11  -1   2  170.68   11.90
  11   1  -2  152.58   11.10
  11  -1   2  171.88   11.30
  11  -1  -2  161.08   11.30
 -11   1  -2  158.78   13.80
 -11  -1   2  137.49   12.40
  11   1   2  149.59   11.40
 -11   1  -2  145.89    8.60
 -11   1  -2  149.29    8.40
  11  -1  -2  167.78   13.20
  11   1   2  145.89   11.50
 -11  -1   2  171.48    9.30
 -11   1  -2  150.28   12.90
  11  -1  -2  159.58   12.50
 -11  -1   2  155.08    8.80
  11   1  -3  241.78   16.30
 -11   1   3  252.97   13.10
 -11  -1  -3  247.78   15.50
 -11   1   3  274.57   13.10
  11  -1   3  266.67   14.40
  11   1  -3  263.17   16.70
  11  -1   3  260.57   15.70
 -11  -1  -3  276.27   15.00
 -11  -1  -3  265.37   11.30
 -11  -1  -3  243.18   15.80
 -11   1   3  264.97   18.70
 -11  -1  -3  279.07   11.80
 -11  -1  -3  272.57   16.50
  11   1  -3  289.47   14.90
 -11  -1   3  283.97   12.80
  11   1   3  263.27   16.20
 -11   1  -3  280.87   15.60
  11  -1  -3  277.27   10.30
 -11  -1   3  300.97   13.50
 -11   1  -3  264.27   16.50
 -11   1  -3  260.07   11.90
  11  -1  -3  270.27   14.80
 -11   1  -3  265.77   17.10
 -11   1  -3  289.57   12.40
 -11   1  -3  275.67   14.80
 -11  -1   3  269.87   17.80
 -11  -1  -4  143.29   14.50
  11  -1   4  132.79   12.70
  11   1  -4  114.39   11.50
 -11  -1  -4  140.69   10.40
  11  -1   4  139.29   13.00
 -11  -1  -4  134.09    8.70
  11   1  -4  132.99   14.00
 -11   1   4  126.89   10.10
 -11  -1  -4  108.79   11.50
 -11   1   4   98.29   13.00
 -11  -1  -4  149.29   16.50
 -11  -1  -4  129.09   13.00
 -11  -1   4  120.89   15.60
  11  -1  -4  122.99   11.60
 -11   1  -4  139.89   12.60
  11  -1  -4  127.29    7.70
  11   1   4  133.19   13.50
 -11  -1   4  140.79   10.10
 -11   1  -4  126.39   15.60
 -11   1  -4  109.89   19.80
  11  -1  -4  138.89    8.90
 -11   1  -4  118.49   13.10
 -11   1  -4  129.79    8.90
  11  -1  -4  104.79   12.80
  11  -1  -4  124.69   13.40
  11   1  -5  292.97   19.50
 -11   1   5  263.27   14.90
  11  -1   5  249.97   18.00
  11   1  -5  277.27   11.80
  11  -1   5  249.88   13.60
  11   1  -5  282.37   16.80
 -11  -1  -5  258.37   18.10
 -11   1   5  275.47   22.90
  11  -1  -5  297.57   12.50
  11  -1  -5  275.57   18.50
  11   1   5  265.57   19.30
 -11   1  -5  279.67   18.60
 -11  -1   5  217.78   21.50
  11  -1  -5  264.17   16.70
 -11  -1   5  257.07   14.70
 -11   1  -5  253.97   13.50
  11   1   5  268.77   14.60
  11   1  -6   21.90    9.20
  11   1  -6    6.30   10.50
  11  -1   6    4.60    9.60
 -11  -1  -6    3.60   10.70
  11   1  -6   20.00    7.60
 -11   1   6    3.60    7.50
 -11   1   6    3.80   14.00
 -11  -1  -6    9.50    6.60
  11   1   6   20.80   10.20
 -11  -1   6  -10.00   12.60
  11   1   6    4.60    8.30
  11  -1  -6   15.00    6.20
  11  -1  -6    6.30   10.80
 -11   1  -6    4.40    9.10
  11  -1  -6   16.70    9.60
 -11  -1   6   -1.30    6.60
 -11   1  -6    4.50    6.30
  12  -1   0  245.78   14.10
 -12   1   0  223.48   16.60
 -12   1   0  242.18   11.20
 -12   1   0  220.18   14.90
  12  -1   0  215.28   12.70
  12  -1   0  233.98   13.90
  12   1   0  222.88   13.90
  12   1   0  212.88   12.80
 -12  -1   0  219.18   10.30
 -12  -1   0  244.88   10.80
 -12  -1   0  229.08   16.70
  12  -1   0  208.78   12.60
 -12   1   0  226.58   10.90
 -12  -1   0  217.98   14.10
 -12  -1  -1  138.29    8.40
 -12  -1  -1  146.39   14.20
  12  -1   1  144.49   11.80
  12  -1   1  139.79   12.00
  12   1  -1  172.78   12.40
 -12  -1  -1  167.08    8.90
 -12   1   1  156.08   14.00
 -12   1   1  162.78    9.80
  12   1  -1  157.38   12.30
  12  -1   1  154.28   11.90
  12   1  -1  144.29   10.00
  12   1  -1  160.48   12.80
 -12   1   1  158.08    9.40
 -12   1  -1  163.48    9.50
  12  -1  -1  152.98   12.40
  12   1   1  146.39   11.60
  12  -1  -1  156.58   13.10
 -12   1  -1  138.49    8.60
 -12   1  -1  154.28   14.00
  12   1   1  159.18   12.10
 -12  -1   1  158.48   10.80
 -12  -1   1  149.39    9.00
  12  -1  -1  136.59    9.50
 -12  -1   1  149.19   13.50
 -12  -1   1  155.48    9.30
  12  -1  -1  131.19   11.40
  12  -1   2  447.66   18.70
  12   1  -2  424.16   20.00
  12  -1   2  449.86   20.90
 -12  -1  -2  426.96   15.90
 -12   1   2  464.25   17.70
 -12  -1  -2  398.16   21.00
 -12  -1  -2  464.45   16.50
 -12   1   2  451.35   17.90
 -12   1   2  435.56   22.70
  12   1  -2  423.96   19.70
 -12   1   2  440.86   17.40
  12  -1   2  467.15   21.30
 -12  -1  -2  470.55   22.60
 -12  -1   2  455.65   22.30
 -12   1  -2  432.46   16.30
  12  -1  -2  453.55   21.20
  12   1   2  431.06   20.80
 -12   1  -2  469.35   16.80
 -12  -1   2  439.36   17.20
 -12   1  -2  473.35   22.80
  12   1   2  446.16   20.70
 -12  -1   2  464.85   19.00
 -12  -1   2  445.46   17.10
  12  -1  -2  415.36   19.90
  12  -1  -2  384.26   20.70
  12   1  -3    7.00    6.60
 -12  -1  -3    9.60    8.20
 -12  -1  -3   10.90    5.30
 -12   1   3   -4.70    8.50
 -12  -1  -3    1.70    7.60
 -12   1   3   16.10    5.30
 -12  -1  -3    7.60    4.10
 -12  -1  -3    8.70    7.40
  12  -1   3   13.80    6.20
 -12  -1  -3    9.70    8.20
  12   1   3   10.30    7.20
 -12   1  -3    6.40    6.90
 -12  -1   3   -6.50    9.60
 -12  -1   3    6.70    5.00
 -12   1  -3    9.00    5.40
 -12   1  -3    3.00    6.50
 -12   1  -3    4.20    7.90
  12  -1  -3    6.50    6.60
 -12   1  -3    1.80    4.00
 -12   1  -3   18.30    9.10
 -12  -1  -4  163.88   10.30
 -12   1   4  149.79   19.60
  12  -1   4  148.39   14.80
 -12  -1  -4  142.19   15.50
  12   1  -4  162.98   14.10
 -12   1   4  143.09   11.80
 -12  -1  -4  163.18   17.30
  12   1  -4  177.58   17.00
 -12  -1  -4  151.18   12.30
 -12   1  -4  122.29   12.50
  12   1   4  142.59   15.50
  12  -1  -4  144.79   13.50
  12  -1  -4  167.38    8.60
 -12  -1   4  142.99   11.60
 -12   1  -4  176.58   15.70
 -12  -1   4  173.28   18.90
  12  -1   5   63.09   10.80
 -12  -1  -5   55.09    7.50
 -12   1   5   51.49    8.00
 -12  -1  -5   62.79   11.00
  12   1  -5   51.99   11.20
  12   1  -5   48.10    9.80
 -12   1   5   57.69   15.40
  12   1   5   71.59   12.80
 -12  -1   5   52.79    8.70
  12  -1  -5   61.69   11.00
 -12   1  -5   53.59    7.50
  12  -1  -5   47.20    7.20
 -12   1  -5   61.59   10.90
  12  -1  -5   53.79   13.20
 -12  -1   5   64.09   14.70
  13  -1   0   47.90    7.80
 -13   1   0   56.49    6.50
  13  -1   0   56.19    8.00
  13   1   0   50.89    8.30
 -13  -1   0   53.99    9.30
 -13  -1   0   63.89    6.80
 -13  -1   0   48.40   10.90
  13   1   0   65.89    8.10
  13  -1   0   52.39    8.70
 -13   1   0   39.50   10.60
 -13   1   0   68.49   10.20
 -13  -1   0   63.09    7.60
 -13   1   0   51.49    6.80
  13   1  -1  313.37   17.80
  13  -1   1  318.47   18.20
 -13  -1  -1  327.97   14.00
 -13   1   1  323.27   20.90
  13   1  -1  333.77   18.80
  13  -1   1  314.37   17.50
  13   1  -1  314.07   15.30
 -13  -1  -1  321.27   13.50
 -13   1   1  329.17   14.40
 -13  -1  -1  308.77   20.00
 -13   1   1  321.57   15.20
 -13  -1   1  311.67   19.30
 -13   1  -1  304.17   19.90
  13  -1  -1  328.47   18.20
  13  -1  -1  333.47   17.70
 -13  -1   1  323.67   15.70
 -13  -1   1  335.07   14.60
  13   1   1  329.47   18.30
  13  -1  -1  303.27   15.00
 -13  -1   1  311.37   13.90
 -13   1  -1  287.07   13.50
 -13   1  -1  296.57   14.10
  13   1   1  298.57   18.30
 -13  -1  -2  111.49   14.50
 -13   1   2   85.69    9.50
  13  -1   2   94.19   12.40
 -13   1   2  101.89   13.60
  13   1  -2   88.49   10.70
 -13  -1  -2  127.09   10.20
 -13  -1  -2  115.39    8.70
  13  -1   2   99.49   12.70
 -13   1  -2  117.79    9.30
 -13   1  -2  127.29   11.30
  13   1   2  129.59   13.40
 -13  -1   2   78.49   13.10
 -13  -1   2  119.79   16.40
  13  -1  -2  109.39   12.80
 -13   1  -2  127.59   15.70
  13   1   2  124.69   13.20
 -13  -1  -3  110.39   13.70
 -13   1   3  119.89   14.60
  13  -1   3   80.09   10.90
 -13  -1  -3  107.79    9.70
  13   1  -3  126.69   13.60
 -13   1   3   87.39   10.40
 -13   1  -3   91.09   13.30
 -13  -1   3   91.29   13.90
 -13  -1   3   96.89   10.40
  13   1   3  103.19   14.10
  13  -1  -3  115.99   13.50
 -13   1   4   96.39   12.20
  13   1  -4   79.29   11.40
 -13  -1  -4   81.59    8.70
 -13  -1  -4   70.09   12.50
  13  -1   4   60.49   10.90
 -13   1   4   89.49   14.90
 -13  -1   4  108.09   16.90
 -13   1  -4   92.09   10.40
 -13   1  -4  104.09   15.10
  13   1   4   87.39   12.80
  13  -1  -4   76.49   11.80
 -13  -1   4   76.49    9.50
 -13  -1  -5  204.18   20.80
 -14   1   0  120.79   13.60
 -14   1   0  146.59   18.60
 -14  -1   0  118.19   15.00
  14   1   0  104.89   13.20
 -14   1   0  150.08   10.90
 -14  -1   0  135.99   17.50
  14  -1   0  124.19   12.80
 -14  -1   0  136.19   10.60
  14   1   0  139.39   14.90
  14  -1   0  135.29   14.60
  14   1  -1  103.99   14.20
  14  -1   1   98.09   11.80
 -14  -1  -1  105.59    9.80
  14  -1   1   91.09   10.90
 -14   1   1   91.39   10.70
 -14  -1  -1   88.59   12.90
 -14   1   1   86.59   14.30
  14   1  -1   98.09   11.50
 -14  -1   1  117.89   14.40
 -14  -1   1   94.59   10.60
  14  -1  -1  109.49   11.80
  14  -1  -1  100.49   11.60
 -14   1  -1   90.19   11.70
 -14   1  -1  123.89   17.30
  14   1   1   95.29   11.30
  14   1   1  112.19   13.90
 -14   1   2  252.37   24.80
  14  -1   2  280.57   19.00
  14   1  -2  264.47   18.60
  14  -1   2  267.37   19.10
 -14  -1  -2  262.57   13.60
 -14  -1  -2  282.67   21.00
 -14   1   2  264.07   14.80
  14   1   2  269.17   18.70
 -14  -1   2  247.08   14.50
 -14  -1   2  243.38   22.80
  14  -1  -2  260.07   18.20
 -14   1  -2  257.87   21.20
  14   1   2  261.97   18.30
 -14   1  -2  269.27   13.80
  14  -1   3    8.40   10.20
 -14   1   3   12.40    7.90
 -14  -1  -3    0.70    8.30
 -14  -1  -3    6.70   11.10
 -14   1   3   14.70   14.90
  14   1  -3   -4.20    8.40
 -14  -1   3  -16.90   12.70
 -14   1  -3    1.50    6.40
 -14   1  -3   -0.70   10.70
 -14  -1   3   -0.50    7.30
  14  -1  -3   -4.50    8.80
  14   1   3   14.20   10.20
  15   1   0   -4.00    8.60
  15  -1   0    9.20    8.90
  15  -1   0   37.90   10.60
  15   1   0    8.20    9.20
 -15  -1   0   -5.90    6.80
 -15   1   0   -7.70   12.30
 -15   1   0    2.00    7.10
 -15  -1   0   -1.40   11.40
 -15  -1  -1  186.38   21.70
  15  -1   1  187.58   17.50
 -15   1   1  217.58   27.30
 -15   1   1  186.78   14.50
  15  -1   1  185.48   18.30
 -15  -1  -1  185.18   13.50
 -15   1   1  196.88   23.10
  15   1  -1  189.98   18.00
  15   1   1  197.18   18.90
 -15  -1   1  199.38   23.30
 -15   1  -1  204.58   14.20
  15  -1  -1  206.58   18.30
 -15  -1   1  212.18   14.50
 -15  -1   1  193.38   25.40
 -15   1  -1  205.28   22.00
  15   1   1  212.78   18.20
  15  -1   2   44.20   11.30
 -15   1   2   53.99    8.90
  15   1  -2    7.40   10.80
 -15   1   2   51.39   17.60
 -15  -1  -2   39.00   12.80
  15  -1  -2   39.70   14.40
 -15   1  -2   65.89    9.10
 -15  -1   2   28.70   15.50
 -15   1  -2   58.89   17.40
 -15  -1   2   41.80    8.50
   0  -2   0   45.20    1.90
   0  -2   1 2629.44   74.19
   0   2   1 2734.53   73.49
   0   2   1 2801.72   73.49
   0   2  -1 2821.62   73.69
   0  -2  -1 2771.62   74.19
   0  -2   1 2761.62   73.49
   0   2  -1 2891.01   74.19
   0   2  -1 2647.14   73.39
   0  -2   1 2671.73   73.09
   0  -2   1 2851.71   74.09
   0  -2  -1 2550.74   72.99
   0  -2  -1 2605.04   73.59
   0   2  -1 2666.43   73.09
   0  -2  -1 2738.33   73.69
   0   2  -1 2671.23   74.09
   0   2   1 2595.04   72.89
   0   2   1 2803.32   74.29
   0   2  -1 2857.71   73.09
   0  -2   1 2812.62   72.99
   0  -2   1 2746.23   73.39
   0  -2  -2  184.98    6.90
   0   2   2  176.38    7.50
   0  -2   2  182.58    6.50
   0  -2  -2  190.28    6.40
   0  -2   2  196.08    7.30
   0  -2   2  182.48    6.80
   0  -2  -2  182.28    7.20
   0   2   2  172.98    6.80
   0   2  -2  188.68    6.50
   0   2  -2  186.48    6.00
   0  -2  -2  184.68    7.70
   0   2  -2  193.38    6.90
   0   2   2  177.58    6.30
   0   2  -2  199.38    7.60
   0   2   2  181.98    6.30
   0  -2   2  187.18    6.00
   0   2  -2  183.38    7.80
   0  -2   2  194.88    6.50
   0   2  -2  181.28    8.00
   0   2   2  199.28    7.40
   0  -2   2  183.38    8.50
   0  -2   2  172.88    8.00
   0  -2  -2  173.78    6.30
   0  -2  -2  178.88    7.50
   0   2   3   59.99    4.80
   0   2  -3   60.89    5.30
   0   2  -3   62.19    3.60
   0  -2   3   61.79    4.10
   0   2   3   59.89    4.00
   0  -2   3   64.79    3.00
   0  -2  -3   56.49    5.10
   0  -2  -3   64.99    3.70
   0  -2   3   65.89    4.60
   0  -2  -3   63.49    4.00
   0   2  -3   56.79    5.60
   0   2  -3   60.89    4.80
   0  -2   3   62.19    3.90
   0  -2  -3   59.19    4.40
   0   2   3   50.09    6.30
   0  -2   3   61.09    3.70
   0  -2   3   67.49    3.70
   0  -2  -3   60.49    4.90
   0  -2  -3   62.89    3.50
   0   2   3   61.59    4.60
   0   2   3   64.99    3.60
   0   2  -3   64.59    3.80
   0   2  -3   63.79    4.10
   0   2   3   63.69    3.50
   0  -2   4  788.82   25.30
   0   2  -4  764.72   24.00
   0  -2  -4  759.82   23.40
   0  -2  -4  743.53   26.00
   0  -2   4  753.22   23.80
   0   2  -4  734.93   23.20
   0   2   4  734.83   25.40
   0   2   4  789.92   24.30
   0  -2  -4  745.23   23.90
   0  -2   4  765.12   21.70
   0   2  -4  753.42   26.10
   0   2  -4  765.42   27.30
   0   2  -4  779.82   23.60
   0   2   4  708.73   23.10
   0  -2  -4  722.73   23.10
   0  -2  -4  765.82   24.40
   0  -2   4  753.62   26.20
   0  -2   4  778.82   23.40
   0  -2   4  750.42   24.40
   0   2   4  768.32   25.10
   0   2   4  773.22   26.60
   0  -2  -4  781.72   26.40
   0  -2   4  777.62   23.50
   0   2  -4  805.22   26.70
   0   2   5  342.47   13.90
   0  -2  -5  350.76   14.40
   0   2  -5  339.07   13.00
   0  -2  -5  321.67   15.50
   0  -2  -5  367.66   17.10
   0   2  -5  362.66   14.20
   0  -2   5  347.47   13.60
   0   2   5  366.96   15.50
   0   2  -5  342.77   16.30
   0  -2  -5  335.27   16.40
   0   2   5  362.76   17.20
   0   2  -5  353.66   17.20
   0  -2  -5  332.57   12.90
   0  -2   5  368.56   15.50
   0   2   5  331.07   15.60
   0  -2   5  351.46   16.60
   0   2   5  331.17   12.90
   0  -2   5  330.57   13.00
   0  -2   5  354.76   13.20
   0   2  -5  368.16   17.90
   0  -2   5  349.27   14.70
   0   2   5  361.16   13.00
   0  -2  -5  351.46   13.30
   0   2  -5  356.86   13.50
   0   2   6   -5.50    3.20
   0   2   6   -5.60    3.30
   0  -2   6   -0.70    2.80
   0  -2   6   -3.60    6.00
   0  -2   6    1.30    3.20
   0  -2  -6    4.30    6.70
   0   2  -6    0.10    3.80
   0   2   6   -1.50    5.30
   0  -2  -6    2.10    5.20
   0   2  -6    5.40    6.90
   0  -2   6   -6.90    4.40
   0   2   6   -4.00    5.80
   0  -2  -6   -1.20    3.90
   0   2  -6    4.20    5.60
   0  -2  -6   -6.40    6.70
   0  -2   6    1.20    3.30
   0   2  -6    7.20    6.40
   0  -2  -6    6.80    3.90
   0   2  -6   -1.30    2.40
   0  -2  -6   -2.50    2.20
   0   2   6    4.10    3.30
   0   2  -7  626.64   30.90
   0  -2  -7  615.14   24.90
   0  -2   7  667.63   24.10
   0   2   7  656.93   28.60
   0   2   7  611.54   23.50
   0  -2   7  634.64   26.60
   0   2   7  702.13   24.60
   0  -2  -7  595.14   30.10
   0  -2   7  656.53   29.00
   0   2  -7  627.74   29.40
   0   2  -7  639.84   25.00
   0   2  -7  645.64   23.10
   0  -2  -7  618.24   29.40
   0  -2  -7  639.94   22.80
   0  -2   7  663.33   23.20
   0   2  -8  153.28   18.80
   0   2  -8  144.09   10.70
   0  -2   8  106.59   14.90
   0   2   8  141.19   11.50
   0  -2  -8  135.59   19.50
   0  -2   8  144.89   17.10
   0   2   8  147.19   13.10
   0   2  -8  128.49   18.60
   0   2   8  117.89   15.70
   0  -2  -8  143.79   19.80
   0  -2   8  140.29   11.20
   0  -2   8  137.19   12.60
   0   2  -9   33.00    6.70
   0   2   9   33.10    8.40
   0   2   9   37.40   15.30
   0  -2   9   29.40    9.90
   0  -2   9   12.80   13.50
   0  -2   9   37.20    8.90
   0  -2  -9   29.00    8.80
   0  -2  -9   57.79   16.60
   0  -2  -9   28.80   10.70
   0   2  -9   19.60   14.90
  -1  -2   0  263.97    7.80
   1  -2   0  267.67    7.20
   1  -2   0  268.27    8.30
   1   2   0  239.88    7.70
  -1  -2   0  250.47    7.90
  -1   2   0  264.77    7.20
   1  -2   0  254.17    7.50
  -1   2   0  268.97    7.60
   1   2   0  247.28    7.90
  -1  -2   0  253.17    7.70
   1   2   0  260.97    7.80
  -1   2   0  255.37    7.50
   1  -2   0  271.97    7.60
   1  -2   0  240.28    7.60
   1   2   0  254.67    7.50
   1  -2   1  132.39    5.30
   1  -2   1  127.69    4.30
   1  -2   1  127.59    5.40
  -1  -2  -1  134.79    4.10
  -1   2   1  123.49    4.10
  -1  -2  -1  132.99    4.70
   1   2  -1  131.89    4.30
  -1   2   1  119.19    4.50
   1  -2   1  134.89    4.40
   1   2  -1  133.19    4.70
  -1  -2  -1  124.49    4.00
  -1  -2  -1  130.49    5.00
   1   2  -1  127.09    5.00
  -1  -2  -1  134.49    4.60
  -1   2   1  109.79    5.50
  -1  -2  -1  128.59    4.00
   1  -2   1  138.59    4.90
   1   2  -1  137.89    5.00
   1   2  -1  126.79    5.30
   1   2  -1  125.99    4.90
   1  -2   1  127.59    4.40
  -1  -2  -1  122.99    4.70
   1   2  -1  135.79    4.30
   1   2   1  132.19    4.70
  -1  -2   1  139.29    5.30
  -1  -2   1  132.89    4.40
  -1   2  -1  125.39    5.30
   1   2   1  127.89    4.80
  -1   2  -1  137.39    4.50
   1  -2  -1  134.79    4.30
  -1  -2   1  132.49    5.20
  -1  -2   1  143.79    4.80
   1   2   1  130.89    4.00
  -1  -2   1  132.99    4.40
  -1   2  -1  129.09    4.50
   1   2   1  130.89    4.20
   1  -2  -1  131.59    4.50
   1   2   1  130.09    4.00
  -1   2  -1  134.39    4.90
   1  -2  -1  137.69    5.50
  -1  -2   1  133.59    5.30
  -1   2  -1  137.29    4.50
   1   2   1  130.59    5.10
  -1   2  -1  141.69    5.40
  -1  -2   1  129.49    5.00
  -1   2   2 1495.15   43.00
  -1  -2  -2 1447.06   42.60
   1   2  -2 1608.04   45.10
   1  -2   2 1538.75   45.90
  -1   2   2 1524.25   44.70
  -1  -2  -2 1604.14   42.90
   1  -2   2 1606.14   44.00
  -1  -2  -2 1588.04   44.00
   1   2  -2 1527.65   43.80
   1   2  -2 1579.04   43.10
   1  -2   2 1673.13   43.10
   1  -2   2 1589.44   44.00
  -1   2   2 1594.74   44.60
   1   2  -2 1552.24   44.70
  -1  -2  -2 1552.94   43.70
  -1  -2  -2 1499.35   43.90
  -1  -2  -2 1535.95   44.20
  -1   2   2 1566.54   43.00
   1   2  -2 1654.03   44.90
   1  -2   2 1523.65   43.00
   1  -2   2 1658.03   44.90
   1  -2   2 1486.45   43.00
  -1   2  -2 1578.44   46.10
  -1   2  -2 1651.13   43.90
   1   2   2 1589.64   45.10
   1  -2  -2 1590.74   46.00
  -1  -2   2 1634.94   45.30
   1   2   2 1613.24   45.00
   1  -2  -2 1611.94   45.10
   1   2   2 1539.05   43.50
   1   2   2 1606.64   43.40
  -1   2  -2 1557.34   43.90
  -1  -2   2 1642.74   46.30
   1  -2  -2 1514.95   43.90
  -1  -2   2 1584.34   43.80
   1  -2  -2 1587.04   43.90
  -1   2  -2 1539.65   43.80
  -1   2  -2 1650.13   45.70
   1  -2  -2 1506.65   43.80
  -1  -2   2 1539.25   44.60
  -1   2  -2 1640.54   45.00
  -1  -2   2 1541.05   43.90
  -1  -2   2 1665.83   43.90
   1   2   2 1717.73   44.80
   1   2  -3   55.49    5.10
  -1  -2  -3   54.79    4.80
  -1  -2  -3   50.89    3.30
   1   2  -3   54.59    3.50
  -1   2   3   55.29    3.60
  -1   2   3   42.60    4.70
   1  -2   3   53.49    3.40
   1  -2   3   58.19    3.40
   1   2  -3   55.89    4.10
  -1  -2  -3   51.19    4.00
   1   2  -3   58.19    3.40
  -1  -2  -3   56.79    4.60
  -1   2   3   55.49    4.80
  -1   2   3   55.99    3.40
   1   2  -3   56.89    5.30
  -1  -2  -3   55.29    3.20
  -1  -2  -3   60.09    4.20
   1  -2   3   64.09    4.20
  -1   2   3   49.40    3.30
   1   2  -3   51.79    5.00
   1  -2   3   58.39    4.30
   1  -2   3   51.89    3.60
   1  -2   3   47.20    4.80
  -1   2  -3   54.29    3.60
  -1   2  -3   47.70    3.30
   1   2   3   53.49    4.10
  -1   2  -3   46.00    5.30
  -1  -2   3   52.69    5.00
   1   2   3   54.59    4.20
   1  -2  -3   48.80    5.00
  -1  -2   3   49.40    3.40
   1   2   3   50.79    4.60
   1   2   3   49.60    3.10
  -1   2  -3   52.39    3.30
   1  -2  -3   52.39    4.40
  -1  -2   3   49.80    4.30
  -1  -2   3   52.09    3.30
   1  -2  -3   50.09    3.40
   1  -2  -3   47.90    5.00
  -1  -2   3   55.99    3.40
  -1  -2   3   50.09    3.90
  -1  -2   3   51.49    3.20
   1   2   3   41.60    4.50
   1  -2  -3   51.59    3.40
  -1   2  -3   50.49    4.90
  -1   2  -3   54.09    4.40
   1   2   3   50.89    3.00
  -1   2   4 1378.96   40.20
   1   2  -4 1375.96   41.40
   1  -2   4 1401.96   39.90
  -1  -2  -4 1359.86   40.40
  -1   2   4 1444.56   42.30
   1  -2   4 1411.26   41.00
   1  -2   4 1406.36   39.70
  -1   2   4 1351.96   39.90
  -1  -2  -4 1382.56   39.80
   1  -2   4 1339.57   40.50
  -1  -2  -4 1401.86   42.80
   1   2  -4 1379.96   39.90
  -1  -2  -4 1326.67   42.20
   1  -2   4 1386.16   41.60
  -1  -2  -4 1402.56   41.10
  -1   2   4 1363.56   42.60
  -1   2   4 1397.96   39.80
   1   2  -4 1391.56   43.60
   1   2  -4 1414.26   40.10
  -1  -2  -4 1346.07   39.60
   1  -2   4 1379.06   42.90
   1   2  -4 1379.76   43.50
  -1  -2   4 1399.66   39.60
  -1   2  -4 1338.07   39.60
   1  -2  -4 1272.27   39.40
  -1  -2   4 1360.56   39.80
   1   2   4 1432.36   39.30
  -1  -2   4 1390.96   43.00
   1   2   4 1381.96   41.10
  -1  -2   4 1359.16   41.20
  -1  -2   4 1434.76   39.80
   1   2   4 1317.17   41.70
  -1   2  -4 1434.56   40.00
   1  -2  -4 1400.56   43.10
   1  -2  -4 1304.47   43.20
   1   2   4 1360.46   44.80
  -1   2  -4 1370.06   42.10
   1  -2  -4 1348.27   39.70
   1   2   4 1354.16   39.30
   1   2   4 1428.86   41.50
  -1   2  -4 1412.26   40.00
   1  -2  -4 1400.96   39.90
  -1   2  -4 1362.86   44.10
  -1  -2   4 1447.36   42.10
  -1  -2   4 1344.47   38.70
  -1   2   5  311.87   12.80
   1   2  -5  316.47   13.70
   1  -2   5  319.37   13.40
   1  -2   5  328.77   14.60
   1  -2   5  320.77   12.30
  -1  -2  -5  337.27   13.50
  -1   2   5  319.37   14.90
   1   2  -5  334.87   12.50
   1   2  -5  343.07   13.00
  -1   2   5  332.87   12.60
  -1  -2  -5  297.87   15.00
  -1   2   5  299.77   15.20
  -1  -2  -5  342.47   13.90
   1   2  -5  329.47   16.50
   1  -2   5  334.17   16.10
   1  -2   5  331.97   13.80
  -1  -2  -5  332.47   12.70
  -1  -2  -5  338.47   16.50
  -1   2   5  317.27   12.40
   1  -2   5  316.47   12.40
  -1  -2  -5  312.77   12.30
   1   2  -5  340.07   16.60
   1   2  -5  336.37   16.60
   1   2   5  315.87   14.20
   1   2   5  316.07   13.40
  -1   2  -5  318.87   12.40
  -1   2  -5  324.37   17.00
   1   2   5  323.77   11.80
   1  -2  -5  302.07   13.50
  -1  -2   5  312.67   12.20
  -1  -2   5  304.87   14.30
  -1   2  -5  295.47   11.90
  -1   2  -5  296.17   14.70
  -1  -2   5  306.27   10.80
  -1  -2   5  299.87   12.10
  -1   2  -5  261.47   13.70
   1  -2  -5  319.37   16.10
   1  -2  -5  322.17   12.40
   1   2   5  306.27   14.80
  -1  -2   5  322.87   12.10
   1  -2  -5  313.17   12.40
  -1  -2   5  325.67   14.20
  -1   2  -5  309.57   16.00
   1  -2  -5  293.47   15.80
  -1  -2   5  318.07   15.70
   1   2   5  297.07   11.60
  -1  -2  -6  144.99   13.30
   1  -2   6  138.69    9.00
  -1  -2  -6  139.89   11.70
  -1  -2  -6  142.69    9.70
   1   2  -6  124.09   13.00
   1   2  -6  106.19   13.80
  -1   2   6  132.69    8.60
  -1  -2  -6  141.09    8.80
  -1   2   6  141.39   11.50
   1   2  -6  134.89    7.90
  -1   2   6  146.19    8.40
  -1   2   6  136.59    8.20
  -1  -2  -6  166.08   20.60
  -1   2   6  153.48   12.30
  -1  -2  -6  125.39    7.70
   1  -2   6  106.09   11.90
   1  -2   6  139.89    8.40
   1  -2   6  131.19   10.30
   1   2  -6  136.89   10.20
  -1  -2  -6  133.99    9.20
   1  -2   6  128.89    8.00
  -1   2  -6  148.89   11.60
   1  -2  -6  142.69    8.20
  -1  -2   6  148.69    8.50
   1  -2  -6  131.09   14.90
  -1  -2   6  147.89    8.50
   1   2   6  141.19    8.30
  -1   2  -6  125.39   13.90
   1  -2  -6  153.58   14.70
   1   2   6  132.59   10.80
  -1  -2   6  137.99   10.70
   1   2   6  134.79    9.20
   1  -2  -6  142.29   13.00
   1   2   6  121.99   12.80
   1  -2  -6  129.59   10.10
  -1  -2   6  137.99    8.70
   1   2   6  134.69    8.00
   1   2   6  136.59   12.10
  -1   2  -6  137.69    9.50
   1   2  -7  296.07   22.40
  -1   2   7  305.67   20.30
   1   2  -7  292.97   16.80
   1  -2   7  328.77   20.80
   1  -2   7  326.27   14.20
  -1  -2  -7  303.77   13.70
  -1  -2  -7  297.87   16.00
   1   2  -7  308.87   13.90
   1  -2   7  300.57   17.40
  -1  -2  -7  341.97   22.20
   1  -2   7  335.07   15.70
  -1   2   7  318.17   14.30
   1   2  -7  292.27   20.40
  -1  -2  -7  291.87   19.50
   1  -2  -7  299.07   17.20
  -1  -2   7  307.77   14.30
   1  -2  -7  307.97   22.30
  -1  -2   7  315.17   18.30
   1  -2  -7  293.97   20.70
   1   2   7  322.07   13.90
  -1  -2   7  309.67   20.20
  -1  -2   7  290.17   14.00
  -1   2  -7  305.07   13.90
  -1   2  -7  315.47   16.20
   1   2   7  315.37   19.30
  -1   2  -7  323.87   22.00
   1  -2  -7  315.27   14.00
  -1   2  -7  290.87   18.80
   1   2   7  309.57   15.80
  -1  -2  -8   79.99   11.30
   1   2  -8   87.09   17.60
  -1  -2  -8  147.39   11.00
  -1   2   8  169.78   20.50
  -1  -2  -8   99.99   16.30
   1  -2   8  102.79   14.50
   1  -2   8  153.38   18.90
   1   2  -8  125.29   10.30
  -1  -2  -8  136.09   17.90
   1  -2   8  122.19   10.70
   1   2  -8  145.79   19.30
  -1   2   8  118.99   10.90
  -1   2  -8  117.29   13.10
  -1  -2   8  141.99   11.20
  -1  -2   8  153.48   17.90
   1  -2  -8  127.09   10.70
   1  -2  -8  115.39   16.30
   1  -2  -8   92.69   15.60
   1  -2  -8  149.88   12.80
  -1  -2   8  102.79   14.30
  -1   2  -8  115.49   10.30
   1   2   8  112.19   17.90
   1   2   8  116.59   13.50
  -1   2  -8  130.09   18.10
  -1  -2   8  147.39   11.90
   1   2   8  130.99   10.60
  -1   2  -8   77.09   16.40
   1  -2   9   -3.20    9.10
  -1  -2  -9   17.20   15.30
   1   2  -9    2.40   10.00
   1  -2   9   15.30   14.10
   1   2  -9   11.50    6.80
  -1   2   9    2.50    8.30
   1   2  -9  -22.20   14.10
   1  -2   9   -6.00    7.50
  -1   2   9   22.00   15.70
  -1  -2  -9   -6.00    5.90
  -1  -2   9    4.40   13.20
  -1   2  -9  -26.80   13.50
   1   2   9    1.50    7.60
   1  -2  -9   -3.40    9.40
   1   2   9  -12.40   11.40
  -1  -2   9   19.90    8.20
  -1  -2   9  -18.10   13.90
   1  -2  -9   13.20    7.10
  -1   2  -9   -3.70    7.10
   2  -2   0   39.80    1.80
   2  -2   0   38.00    2.10
   2  -2   0   35.00    1.80
  -2  -2   0   35.60    2.10
   2   2   0   34.60    2.20
   2   2   0   36.50    2.30
  -2   2   0   42.40    2.80
  -2  -2   0   41.40    2.30
  -2   2   0   39.50    1.80
   2   2   0   38.20    2.00
   2   2   0   37.30    2.20
  -2  -2   0   34.40    2.10
  -2  -2   0   43.70    2.10
  -2  -2   0   34.80    2.00
  -2  -2   0   40.50    2.20
  -2   2   0   40.70    1.90
   2  -2   0   35.40    2.30
  -2   2   0   39.00    2.10
   2  -2   0   44.30    2.70
  -2   2   0   40.40    2.40
   2  -2   0   41.10    1.90
  -2   2   0   37.20    1.80
  -2  -2   0   38.80    2.10
  -2  -2  -1 2028.50   52.69
   2   2  -1 2007.00   52.69
  -2   2   1 1971.30   52.79
   2  -2   1 1999.50   52.59
   2  -2   1 2043.50   53.79
   2   2  -1 1945.71   52.39
   2  -2   1 1717.43   55.39
  -2   2   1 1971.20   54.19
   2   2  -1 2042.70   53.49
   2   2  -1 1999.00   52.99
  -2  -2  -1 1999.70   52.99
  -2  -2  -1 1984.00   53.29
   2   2  -1 2015.20   53.59
   2   2  -1 1818.42   53.39
  -2  -2  -1 1725.73   54.29
  -2   2   1 1958.20   52.89
   2   2  -1 1925.51   52.29
  -2  -2  -1 1939.31   52.49
  -2  -2  -1 1907.31   53.69
  -2   2   1 1964.60   52.79
   2  -2   1 2118.89   54.09
   2  -2   1 1765.42   53.19
  -2  -2   1 1962.20   53.19
  -2   2  -1 1925.91   52.59
  -2   2  -1 1917.81   52.39
  -2  -2   1 1963.50   52.79
  -2   2  -1 2010.20   53.59
   2   2   1 1818.22   53.39
  -2  -2   1 2069.89   53.09
  -2  -2   1 1920.91   52.09
  -2  -2   1 1963.50   52.09
  -2   2  -1 1927.21   52.29
   2   2   1 1914.81   52.29
   2  -2  -1 1920.01   52.59
  -2   2  -1 1930.51   53.19
  -2  -2   1 1870.01   53.09
   2   2   1 1913.51   52.89
   2  -2  -1 2022.10   53.59
   2  -2  -1 1914.21   52.39
  -2  -2   1 1958.60   53.09
   2   2   1 1896.01   52.19
  -2   2  -1 1868.91   53.39
   2  -2  -1 1935.51   52.39
   2  -2   2    8.80    1.80
   2  -2   2   12.60    1.60
  -2   2   2   10.30    2.40
   2   2  -2   13.30    1.60
   2  -2   2   13.00    1.60
   2   2  -2   14.40    2.50
  -2  -2  -2    9.90    2.10
  -2  -2  -2   11.20    1.30
   2  -2   2   13.70    2.40
   2  -2   2   13.40    2.20
   2   2  -2   11.40    1.90
  -2  -2  -2   11.10    1.90
   2   2  -2    9.50    1.70
   2  -2   2   12.00    1.40
  -2   2   2   14.70    1.70
  -2   2   2   13.50    1.70
  -2  -2  -2   12.70    1.80
  -2  -2  -2   15.40    2.40
   2   2  -2   11.60    1.40
  -2   2   2   13.10    2.70
  -2  -2  -2   13.90    1.50
   2   2  -2   12.00    1.90
  -2   2  -2   10.00    2.20
  -2   2  -2   10.10    2.00
   2   2   2   10.40    1.20
   2  -2  -2   12.10    2.40
   2   2   2   12.00    2.20
   2  -2  -2   13.40    1.80
   2   2   2   10.70    1.40
  -2   2  -2   10.50    1.40
  -2  -2   2   11.80    1.80
   2  -2  -2   11.80    1.50
  -2   2  -2   14.40    1.80
  -2  -2   2    8.40    2.10
  -2  -2   2    7.40    1.50
   2  -2  -2    8.90    1.30
   2  -2  -2   12.90    1.70
  -2   2  -2   12.80    1.70
   2   2   2    6.60    1.60
  -2  -2   2    9.80    1.50
  -2  -2   2    8.70    2.10
  -2  -2   2   12.90    2.60
  -2   2  -2    9.50    2.40
  -2   2  -2   10.40    1.50
   2   2   2    9.80    1.80
  -2  -2   2   13.50    1.70
   2  -2  -2   10.80    2.60
  -2  -2  -3  413.56   13.10
   2  -2   3  419.16   13.20
  -2  -2  -3  397.46   14.90
  -2   2   3  444.16   15.90
  -2   2   3  388.06   13.30
  -2   2   3  394.06   15.40
   2  -2   3  426.06   14.70
   2   2  -3  395.86   15.20
  -2  -2  -3  426.86   14.70
   2  -2   3  382.96   14.40
   2  -2   3  425.86   13.20
  -2  -2  -3  406.36   13.40
  -2  -2  -3  404.06   14.60
   2  -2   3  393.86   16.90
   2   2  -3  434.96   15.80
   2   2  -3  413.76   13.30
   2  -2   3  393.56   13.00
   2   2  -3  417.56   14.50
   2   2  -3  417.06   13.20
   2   2  -3  389.86   16.10
  -2  -2  -3  395.66   12.80
  -2   2  -3  367.06   12.10
  -2  -2   3  383.66   14.90
   2  -2  -3  389.26   15.10
   2  -2  -3  393.16   12.10
  -2  -2   3  368.56   13.80
  -2   2  -3  374.36   13.90
   2   2   3  368.96   13.50
   2  -2  -3  378.96   13.90
   2  -2  -3  384.76   12.80
  -2  -2   3  402.76   12.80
  -2  -2   3  392.76   12.60
   2   2   3  372.36   13.60
  -2  -2   3  389.86   11.80
  -2  -2   3  381.06   12.70
  -2   2  -3  391.96   12.60
   2   2   3  352.36   13.80
   2   2   3  381.36   14.10
   2   2   3  378.86   12.00
   2  -2  -3  391.66   12.80
   2   2   3  392.26   12.00
  -2   2  -3  393.26   12.60
   2   2   3  375.56   13.20
   2  -2  -3  369.76   12.50
  -2   2  -3  392.86   14.80
  -2   2  -3  384.26   15.80
   2   2  -4  377.76   19.90
  -2  -2  -4  412.96   15.70
   2   2  -4  459.95   17.90
   2   2  -4  438.76   14.70
  -2   2   4  424.06   14.50
   2   2  -4  421.86   14.30
  -2  -2  -4  408.36   14.00
   2  -2   4  412.06   15.70
  -2   2   4  436.46   14.70
  -2  -2  -4  439.06   17.00
   2  -2   4  436.96   14.70
   2  -2   4  404.86   16.80
  -2  -2  -4  423.46   14.30
  -2  -2  -4  424.46   14.60
  -2   2   4  404.56   17.00
   2   2  -4  427.56   15.90
  -2  -2  -4  404.56   16.10
  -2   2   4  443.76   17.10
   2  -2   4  448.06   14.40
   2  -2   4  427.46   16.10
   2  -2   4  405.06   14.20
  -2   2  -4  420.76   17.20
   2  -2  -4  443.16   14.70
  -2  -2   4  458.85   17.00
   2  -2  -4  416.36   14.60
  -2  -2   4  402.06   16.00
   2  -2  -4  437.56   16.10
   2   2   4  399.36   15.70
   2   2   4  412.06   16.00
  -2  -2   4  429.56   13.70
   2   2   4  428.46   13.70
  -2  -2   4  446.76   14.60
   2  -2  -4  423.86   13.90
   2   2   4  419.96   13.80
  -2   2  -4  410.66   14.20
  -2  -2   4  411.86   14.50
  -2   2  -4  436.26   14.50
  -2  -2   4  421.96   14.20
   2  -2  -4  413.46   14.30
  -2   2  -4  398.06   16.20
   2  -2  -4  460.95   17.80
  -2   2  -4  412.46   14.10
   2   2   4  402.76   15.80
   2   2   4  395.46   16.40
  -2   2  -4  422.46   18.50
   2  -2   5  466.55   17.00
   2   2  -5  469.55   20.10
   2  -2   5  427.76   17.80
   2   2  -5  453.85   16.30
  -2  -2  -5  458.55   16.10
   2   2  -5  429.66   15.80
  -2   2   5  477.65   16.40
   2  -2   5  453.75   17.60
  -2  -2  -5  458.65   19.50
  -2  -2  -5  444.66   15.80
   2  -2   5  444.36   15.80
  -2   2   5  448.96   16.20
  -2  -2  -5  422.96   18.50
   2   2  -5  455.15   20.30
   2   2  -5  422.96   20.30
  -2  -2  -5  467.35   17.90
   2  -2   5  452.65   19.50
  -2  -2  -5  476.35   16.60
   2   2  -5  478.05   18.00
  -2   2   5  462.25   19.70
   2  -2   5  454.95   15.80
  -2   2   5  473.35   19.00
   2  -2  -5  358.56   22.00
   2  -2  -5  471.35   16.50
   2  -2  -5  458.15   15.60
   2   2   5  462.55   18.40
  -2  -2   5  449.06   18.30
  -2   2  -5  457.75   16.10
   2   2   5  437.36   15.30
  -2   2  -5  460.25   16.30
  -2   2  -5  443.36   15.80
   2   2   5  463.95   17.80
   2  -2  -5  451.35   16.40
   2   2   5  476.95   19.60
  -2  -2   5  422.96   16.00
  -2   2  -5  469.85   21.10
   2  -2  -5  481.05   18.20
  -2  -2   5  450.05   18.60
  -2  -2   5  461.15   15.40
  -2  -2   5  437.76   15.30
   2  -2  -5  425.36   15.70
   2  -2  -5  447.36   20.80
  -2   2  -5  441.56   19.70
  -2   2  -5  433.46   18.40
   2  -2  -5  480.85   21.50
  -2  -2   5  471.65   16.30
   2   2   5  455.15   18.00
   2   2   5  456.75   15.30
  -2  -2  -6   13.60    6.00
  -2   2   6    8.40    4.00
   2   2  -6   13.40    3.00
  -2  -2  -6   11.30    5.90
   2  -2   6    3.90    4.40
  -2  -2  -6    7.80    4.00
   2  -2   6   10.80    5.60
   2   2  -6   10.70    4.20
  -2  -2  -6    7.90    2.90
   2   2  -6    8.60    6.80
   2   2  -6   19.30    8.20
  -2  -2  -6   12.40    5.00
   2   2  -6   10.90    4.60
  -2   2   6   12.30    3.50
  -2  -2  -6   10.70    4.40
  -2   2   6   16.10    6.10
   2   2  -6    7.60    7.40
   2  -2   6   14.60    3.40
   2  -2   6   10.90    3.80
   2  -2   6   17.70    3.90
  -2   2   6    5.70    6.20
  -2   2  -6    1.90    6.40
  -2   2  -6   16.60    4.60
  -2   2  -6   16.00    3.70
   2  -2  -6    2.90    4.90
  -2  -2   6    5.20    5.60
   2   2   6   10.00    3.40
   2   2   6   16.50    6.30
   2  -2  -6   22.00    7.50
   2   2   6    8.20    4.40
  -2  -2   6    9.10    4.70
  -2  -2   6   15.40    3.80
   2  -2  -6   11.80    4.00
   2  -2  -6   12.40    3.70
  -2   2  -6   12.00    4.60
  -2   2  -6   13.20    4.50
   2   2   6   13.90    3.70
   2   2   6    9.70    5.60
  -2  -2   6   15.20    3.60
   2   2   6    3.10    5.30
  -2  -2   6   16.70    3.60
   2  -2  -6   20.90    8.20
   2  -2  -6   -0.50    5.40
   2  -2   7  587.34   22.90
   2   2  -7  533.45   28.10
  -2   2   7  573.24   21.00
  -2  -2  -7  529.65   27.90
   2   2  -7  554.84   23.80
  -2   2   7  532.35   26.80
  -2  -2  -7  539.35   20.40
   2  -2   7  578.04   26.90
  -2  -2  -7  556.04   26.00
   2  -2   7  571.64   23.50
  -2   2   7  529.85   18.80
  -2  -2  -7  587.94   22.20
   2   2  -7  551.74   29.00
   2  -2   7  521.95   20.80
  -2   2  -7  534.35   25.30
  -2   2  -7  527.05   28.10
   2   2   7  556.04   26.60
   2  -2  -7  543.15   28.90
   2   2   7  554.84   19.80
   2  -2  -7  547.25   26.50
   2  -2  -7  580.04   21.80
  -2  -2   7  440.16   29.50
   2   2   7  544.35   19.90
  -2  -2   7  495.45   18.50
   2   2   7  580.64   23.10
   2   2   7  525.45   24.80
  -2  -2   7  589.64   27.70
  -2  -2   7  571.34   20.10
   2  -2  -7  554.74   20.40
  -2   2  -7  561.84   21.70
  -2  -2   7  541.75   20.60
  -2   2  -7  541.15   20.40
  -2   2   8  156.28   12.30
   2  -2   8  165.38   20.10
   2   2  -8  193.78   12.00
   2  -2   8  194.38   18.10
   2  -2   8  171.38   14.70
   2   2  -8  173.68   14.60
  -2  -2  -8  199.48   20.00
  -2  -2  -8  159.38   15.70
  -2   2   8  157.48   21.10
   2  -2   8  180.38   11.90
  -2   2  -8  177.68   12.00
  -2   2  -8  173.18   17.10
   2  -2  -8  198.18   12.40
  -2  -2   8  188.08   19.10
   2  -2  -8  184.28   14.10
  -2  -2   8  175.68   12.90
  -2   2  -8  227.38   25.20
   2   2   8  173.08   15.70
   2   2   8  196.18   12.40
  -2  -2   8  192.88   12.70
  -2   2  -8  176.48   18.60
   2   2   8  223.38   16.20
  -2  -2  -9   32.80   15.10
  -2   2   9   51.39   17.40
   2   2  -9   74.39   12.70
  -2   2   9   36.00    8.80
  -2  -2  -9   46.50    7.50
   2  -2   9   34.50   15.10
   2  -2   9   42.90   10.70
   2  -2   9   30.40    8.00
   2  -2  -9   47.80    9.20
  -2   2  -9   34.10    7.00
   2   2   9   50.79   12.90
   2   2   9   45.00    8.20
   2  -2  -9   56.89   11.30
  -2  -2   9   43.40    8.90
   2   2   9   53.09   11.90
  -2  -2   9   25.60   13.90
  -2   2  -9   35.40   15.60
  -3   2   0    1.10    0.50
  -3  -2   0    1.60    0.80
   3   2   0   -0.20    0.90
  -3  -2   0    1.60    1.00
   3  -2   0    2.60    1.00
   3  -2   0    0.90    0.60
   3   2   0    1.60    0.90
  -3  -2   0    2.10    0.90
  -3  -2   0    1.10    0.90
   3  -2   0    0.20    1.10
  -3   2   0    0.10    0.60
  -3  -2   0    1.90    0.90
  -3   2   0    1.30    1.20
   3   2   0    1.70    0.80
  -3   2   0   -0.30    1.00
  -3   2   0    0.30    0.90
   3   2   0    1.90    1.30
  -3  -2   0    1.70    0.90
   3  -2   0    1.40    1.00
   3  -2   0    0.30    0.60
  -3  -2   0    0.70    0.70
   3   2  -1 1175.08   31.70
   3  -2   1 1157.98   33.90
  -3   2   1 1157.08   32.50
   3  -2   1 1156.58   32.20
  -3   2   1 1226.88   32.50
  -3  -2  -1 1203.18   32.20
   3  -2   1 1205.18   32.20
  -3   2   1 1177.98   33.10
  -3  -2  -1 1177.68   32.60
   3   2  -1 1175.08   32.70
   3  -2   1 1172.58   33.00
   3  -2   1 1091.39   34.10
  -3  -2  -1 1137.59   33.30
   3   2  -1 1164.28   31.70
  -3   2   1 1140.19   33.90
  -3  -2  -1 1119.39   33.50
  -3  -2  -1 1218.08   33.20
   3   2  -1 1101.59   33.50
   3   2  -1 1173.98   33.10
  -3  -2  -1 1181.88   32.60
   3   2  -1 1179.28   32.20
   3   2  -1 1201.98   33.40
  -3  -2   1 1096.59   31.10
   3  -2  -1 1176.78   31.50
  -3  -2   1 1170.18   32.40
  -3   2  -1 1113.39   31.30
  -3   2  -1 1124.49   32.70
   3   2   1 1141.99   32.20
  -3   2  -1 1178.28   32.90
   3   2   1 1057.09   32.60
  -3  -2   1 1129.19   31.00
  -3   2  -1 1110.29   32.40
   3  -2  -1 1146.69   32.20
  -3  -2   1 1098.29   31.40
  -3  -2   1 1140.69   32.30
   3  -2  -1 1137.39   31.40
   3  -2  -1 1133.79   32.60
   3   2   1 1138.29   31.70
  -3   2  -1 1143.79   31.90
  -3   2  -1 1142.19   31.40
  -3  -2  -2  757.22   22.10
   3  -2   2  757.92   23.80
   3  -2   2  790.72   23.80
   3   2  -2  785.62   22.00
   3   2  -2  792.92   23.60
  -3  -2  -2  753.72   21.40
  -3  -2  -2  769.72   23.10
  -3  -2  -2  768.12   21.60
   3  -2   2  785.82   23.90
  -3   2   2  759.12   22.60
  -3  -2  -2  758.02   23.20
  -3   2   2  747.53   24.40
   3   2  -2  698.83   23.10
   3   2  -2  764.42   21.90
  -3  -2  -2  767.22   22.90
   3   2  -2  785.32   23.90
   3   2  -2  775.62   22.90
  -3  -2  -2  763.52   21.50
   3  -2   2  755.02   22.00
   3  -2   2  769.72   21.90
  -3  -2  -2  759.92   23.80
  -3   2   2  754.52   22.40
  -3   2  -2  791.02   22.80
   3  -2  -2  803.52   23.10
  -3  -2   2  805.62   22.90
  -3  -2   2  812.82   24.80
  -3  -2   2  775.12   24.30
  -3   2  -2  772.32   23.30
  -3   2  -2  803.62   25.30
  -3  -2   2  771.12   24.00
   3   2   2  767.02   23.40
   3  -2  -2  825.72   24.60
   3   2   2  788.82   23.30
  -3  -2   2  841.22   26.00
  -3   2  -2  778.32   24.50
   3  -2  -2  802.42   23.00
  -3   2  -2  775.12   22.80
  -3  -2   2  752.62   24.10
  -3   2  -2  775.82   24.20
   3  -2  -2  808.42   23.50
   3   2   2  761.62   24.00
  -3  -2   2  805.62   22.80
   3  -2   3   17.00    2.80
  -3  -2  -3   14.90    2.60
   3   2  -3   16.60    3.00
   3   2  -3   22.80    2.70
  -3  -2  -3   10.90    2.60
  -3   2   3   16.10    2.20
   3   2  -3   23.40    3.50
  -3   2   3   13.90    3.30
  -3  -2  -3   23.60    2.90
   3  -2   3   17.20    2.20
   3  -2   3   19.60    2.40
  -3  -2  -3   16.60    2.10
  -3  -2  -3   19.10    3.30
   3  -2   3   18.50    3.20
   3   2  -3   15.10    3.10
   3   2  -3   14.40    2.60
   3   2  -3   18.10    2.30
   3  -2   3   21.70    3.60
  -3  -2  -3   19.60    2.30
   3  -2   3   23.30    2.40
  -3   2   3   25.20    4.40
   3  -2  -3   17.90    2.30
  -3   2  -3   20.50    3.10
   3  -2  -3   18.10    3.70
  -3  -2   3   24.10    4.50
  -3  -2   3   16.80    2.80
  -3  -2   3   15.90    2.20
   3   2   3   16.50    2.90
   3   2   3   16.20    1.90
  -3  -2   3   12.20    1.90
  -3   2  -3   17.60    2.40
  -3  -2   3   17.70    2.90
  -3  -2   3   18.60    3.80
  -3   2  -3   18.80    2.30
   3  -2  -3   18.10    2.30
   3  -2  -3   12.80    2.20
   3   2   3   16.00    1.80
  -3   2  -3   20.30    4.20
   3   2   3   10.10    2.30
  -3   2  -3   15.80    3.20
  -3   2  -3   11.00    2.20
   3   2   3   12.60    2.30
   3  -2  -3   17.10    3.30
   3   2  -4 1135.99   32.30
   3  -2   4 1081.29   34.20
  -3  -2  -4 1044.50   34.00
   3  -2   4 1085.19   31.80
  -3   2   4 1115.39   35.70
   3  -2   4 1072.29   35.00
   3   2  -4 1101.79   34.00
   3   2  -4 1126.69   35.60
  -3  -2  -4 1060.79   31.60
  -3  -2  -4 1088.39   31.90
  -3  -2  -4 1059.59   31.60
   3   2  -4 1054.39   33.40
  -3   2   4 1052.39   35.50
   3  -2   4 1055.89   31.70
  -3   2   4 1025.00   32.20
   3  -2   4 1086.69   34.20
  -3  -2  -4 1138.19   34.40
   3   2  -4 1114.19   35.70
   3   2  -4 1098.29   32.00
  -3  -2  -4 1095.69   34.60
   3  -2  -4 1096.19   31.70
  -3  -2   4 1085.29   31.60
   3  -2  -4 1047.60   31.30
  -3  -2   4 1033.80   31.60
   3   2   4 1029.10   32.10
  -3  -2   4 1111.89   35.00
   3   2   4 1072.29   33.70
  -3   2  -4 1031.10   30.50
   3   2   4  986.90   33.40
   3  -2  -4 1065.09   32.00
   3  -2  -4 1064.39   35.10
  -3   2  -4 1071.79   36.30
  -3  -2   4 1060.79   31.70
  -3   2  -4 1066.39   34.50
  -3   2  -4 1074.09   31.50
  -3   2  -4 1047.60   33.50
  -3  -2   4 1047.10   33.60
   3   2   4 1059.69   30.30
   3   2   4 1034.00   30.40
   3   2   4 1058.49   33.20
  -3   2  -4 1044.90   31.30
   3  -2   5   59.29    5.00
  -3  -2  -5   65.99    5.50
  -3  -2  -5   66.49    5.90
   3   2  -5   60.39    6.10
   3   2  -5   64.39    7.90
  -3   2   5   44.90    7.20
   3  -2   5   64.69    8.30
   3  -2   5   66.69    6.50
  -3   2   5   78.59    6.10
   3   2  -5   71.99    5.80
  -3  -2  -5   58.39    7.00
   3   2  -5   62.89    7.20
  -3   2   5   66.89    5.60
   3  -2   5   74.59    7.60
   3  -2   5   62.39    6.10
   3  -2   5   73.49    5.30
  -3  -2  -5   63.79    4.90
   3   2  -5   76.39    5.40
   3   2  -5   68.69    9.30
  -3  -2  -5   66.19    8.90
  -3  -2  -5   58.89    7.10
  -3   2   5   65.79    8.50
  -3  -2   5   78.19    5.80
   3  -2  -5   75.69    6.00
   3   2   5   80.79    7.10
   3   2   5   77.09    5.10
   3   2   5   70.69    4.90
   3  -2  -5   78.49    5.50
  -3  -2   5   59.99    7.70
   3  -2  -5   73.59    9.00
  -3   2  -5   80.69    5.60
  -3  -2   5   69.09    5.90
  -3   2  -5   70.69    8.40
  -3   2  -5   75.29   10.50
   3   2   5   63.59    7.20
   3   2   5   66.69    8.00
   3  -2  -5   91.99    8.30
  -3  -2   5   65.69    8.60
   3  -2  -5   83.39    6.20
   3  -2  -5   69.29    8.40
  -3  -2   5   70.79    8.40
  -3   2  -5   60.79    7.20
   3   2   5   67.49    6.70
  -3   2  -5   76.09    5.80
  -3   2  -5   73.09    5.90
   3  -2   6   74.49    6.60
  -3  -2  -6   62.99    7.40
  -3  -2  -6   77.49    9.30
   3   2  -6   77.09    9.70
   3   2  -6   74.89    9.50
  -3  -2  -6   65.19    7.20
   3  -2   6   80.89    6.30
   3   2  -6   86.39    7.90
  -3  -2  -6   70.69    6.10
  -3   2   6   73.29    6.90
   3  -2   6   66.99    7.90
   3   2  -6   86.49    6.50
   3   2  -6   86.19   11.30
   3  -2   6   78.09    8.40
   3  -2   6   68.99    8.70
  -3  -2  -6   58.49    8.70
  -3   2   6   62.09    8.80
   3   2  -6   64.79    7.40
   3   2   6   75.89    8.30
  -3  -2   6   76.79    5.80
   3   2   6   69.29    6.30
   3   2   6   85.09   11.30
  -3  -2   6   73.29    7.00
   3  -2  -6   89.69   11.40
  -3   2  -6   76.09    6.40
   3  -2  -6   67.79    7.20
  -3  -2   6   81.19   10.00
  -3   2  -6   78.09    9.10
  -3  -2   6   77.89    7.30
  -3   2  -6   78.99   10.80
   3  -2  -6   74.59   10.60
  -3   2  -6   80.99    9.80
  -3  -2   6   62.49    9.20
   3   2   6   78.09    6.20
  -3   2  -6   68.49    7.20
   3   2   6   78.89    8.50
   3  -2  -6   70.59    9.50
   3  -2  -6   73.49    6.40
  -3   2   7  229.08   12.50
   3   2  -7  243.68   21.80
   3   2  -7  223.68   13.80
  -3  -2  -7  203.88   19.10
  -3  -2  -7  219.18   13.10
  -3   2   7  206.68   11.60
   3  -2   7  233.88   15.10
  -3  -2  -7  212.78   16.00
  -3  -2  -7  210.88   11.70
  -3   2   7  240.08   18.10
   3  -2   7  274.57   18.80
  -3   2  -7  242.78   21.20
   3  -2  -7  243.98   22.00
   3   2   7  218.48   11.20
   3  -2  -7  222.28   11.60
  -3   2  -7  206.98   13.30
  -3   2  -7  200.98   15.40
   3  -2  -7  215.88   13.10
   3   2   7  218.58   18.40
  -3   2  -7  209.18   11.30
   3   2   7  230.68   11.30
   3   2   7  200.88   13.70
  -3  -2   7  230.58   12.20
  -3  -2   7  227.78   16.70
   3   2   7  179.38   17.50
  -3  -2   7  209.88   11.50
   3  -2   8  119.69   13.20
  -3  -2  -8  100.99   10.40
   3   2  -8  112.79   10.30
  -3   2   8  107.19   11.20
   3  -2   8  106.89   10.60
   3  -2   8  128.89   16.70
   3   2  -8  119.89   13.50
  -3  -2  -8  144.19   17.90
  -3  -2  -8   97.79   11.60
  -3   2   8  116.49   15.70
   3  -2   8  123.59   13.70
   3   2   8  116.69   14.20
  -3   2  -8  141.09   16.80
  -3  -2   8  114.99   14.50
  -3   2  -8  100.29   10.40
   3  -2  -8  118.49   10.50
   3  -2  -8  125.79   13.30
  -3  -2   8  107.79   11.00
   3   2   8  115.79   10.50
   3   2   8  120.39   14.20
   3  -2   9   -9.40   10.50
   3  -2   9   10.30    9.60
   3   2  -9   -8.30    6.90
   3   2  -9   -2.00   10.10
  -3   2   9  -26.70   16.90
  -3  -2  -9   13.30    8.30
  -3   2   9   15.70    8.50
   3  -2   9    0.30    7.50
  -3  -2  -9   -1.10   14.20
  -3   2  -9   -6.90   14.10
   3  -2  -9    9.30    7.00
  -3  -2   9   13.60    8.70
  -3   2  -9    3.70    7.80
   3   2   9    2.70    9.80
   3   2   9   13.30    7.60
   3   2   9    3.40    9.60
   3  -2  -9   -0.40   10.00
  -3  -2   9  -15.60   13.70
   4   2   0   78.69    4.60
  -4   2   0   87.99    5.00
  -4   2   0   76.49    4.40
  -4  -2   0   78.29    4.00
   4  -2   0   80.49    3.40
   4   2   0   76.89    3.90
  -4  -2   0   85.09    4.20
  -4  -2   0   79.39    3.90
   4  -2   0   79.89    3.90
  -4   2   0   82.39    4.20
   4   2   0   76.49    4.10
   4  -2   0   87.39    3.40
  -4   2   0   80.59    3.60
   4  -2   0   81.19    4.20
  -4  -2   0   88.29    4.00
  -4   2   0   84.09    3.50
  -4  -2   0   80.19    4.50
   4   2   0   76.99    4.10
   4   2  -1 1179.28   33.60
  -4  -2  -1 1202.98   34.00
  -4  -2  -1 1126.39   32.50
   4  -2   1 1133.39   34.40
   4   2  -1 1168.18   34.60
  -4  -2  -1 1169.38   34.40
  -4   2   1 1184.08   33.00
  -4   2   1 1181.08   34.90
  -4  -2  -1 1193.88   33.50
   4   2  -1 1221.68   34.20
  -4  -2  -1 1158.58   34.50
   4   2  -1 1195.38   32.00
   4  -2   1 1188.58   32.60
  -4  -2  -1 1195.38   33.20
   4   2  -1 1193.38   33.70
  -4   2   1 1185.48   33.10
  -4  -2  -1 1245.88   32.80
  -4  -2  -1 1108.99   34.30
  -4   2   1 1222.98   34.20
   4  -2   1 1151.68   32.60
   4  -2   1 1180.58   33.90
   4   2   1 1096.19   31.20
  -4   2  -1 1099.69   31.70
  -4  -2   1 1108.69   32.00
  -4   2  -1 1127.69   30.90
  -4   2  -1 1107.39   32.90
  -4  -2   1 1099.09   30.50
  -4  -2   1 1133.39   32.50
   4   2   1 1067.59   32.50
   4  -2  -1 1105.19   30.90
  -4  -2   1 1100.89   30.40
   4   2   1 1055.99   31.90
   4  -2  -1 1145.39   31.00
   4  -2  -1 1084.59   31.90
   4  -2  -1 1098.09   32.10
  -4   2  -1 1077.09   31.80
   4  -2  -1 1149.98   32.30
  -4   2  -1 1108.99   32.50
  -4  -2   1 1117.59   30.60
  -4   2   2   54.59    3.70
   4   2  -2   59.89    3.10
  -4  -2  -2   54.49    2.70
   4  -2   2   56.49    4.60
   4  -2   2   52.99    3.10
  -4  -2  -2   47.00    4.30
   4  -2   2   53.09    3.90
  -4   2   2   50.29    4.90
  -4  -2  -2   52.49    3.80
   4   2  -2   54.99    3.50
  -4  -2  -2   53.69    3.10
  -4  -2  -2   52.09    4.00
   4  -2   2   60.29    3.00
   4   2  -2   57.79    3.00
  -4  -2  -2   52.49    4.10
   4   2  -2   57.09    4.70
   4   2  -2   61.49    4.60
   4  -2   2   51.79    3.00
  -4  -2  -2   61.89    2.80
  -4   2   2   59.89    3.40
   4  -2   2   48.50    4.20
   4   2  -2   51.49    4.10
  -4   2   2   58.79    3.50
  -4  -2   2   49.99    3.20
  -4  -2   2   57.99    4.30
   4  -2  -2   49.80    3.90
  -4   2  -2   66.29    4.80
   4   2   2   55.49    3.70
  -4   2  -2   50.39    3.70
   4  -2  -2   55.99    3.20
   4  -2  -2   50.99    3.30
  -4   2  -2   51.29    3.10
   4  -2  -2   52.99    4.50
  -4  -2   2   51.29    3.10
  -4   2  -2   51.29    4.20
  -4   2  -2   53.79    3.10
  -4   2  -2   61.69    5.10
  -4  -2   2   53.79    4.20
  -4  -2   2   47.50    4.20
   4   2   2   50.09    3.50
   4   2   2   43.20    4.10
   4   2   2   55.99    4.40
   4  -2   3   77.29    6.00
   4   2  -3   88.79    5.90
  -4  -2  -3   89.49    6.00
  -4   2   3   81.99    7.90
   4   2  -3   91.29    6.20
  -4   2   3   83.79    4.80
   4   2  -3   86.99    4.60
   4  -2   3   87.39    4.30
  -4  -2  -3   86.29    5.80
  -4  -2  -3   86.29    4.30
   4   2  -3   86.49    7.10
   4   2  -3   84.99    5.60
  -4  -2  -3   86.09    5.70
  -4  -2  -3   80.59    6.00
  -4  -2  -3   80.69    4.20
   4  -2   3   93.49    6.40
   4  -2   3   83.99    4.30
   4   2  -3   87.09    4.40
  -4   2   3   83.59    4.90
   4  -2   3   82.99    6.00
  -4   2   3   76.29    6.70
   4   2   3   84.49    5.80
  -4   2  -3   84.79    6.00
   4  -2  -3   86.29    6.30
   4  -2  -3   85.79    4.60
  -4  -2   3   83.39    6.10
   4  -2  -3   81.29    5.20
  -4   2  -3   87.79    4.60
  -4   2  -3   97.89    6.90
   4   2   3   83.79    5.10
  -4   2  -3   79.19    4.60
  -4  -2   3   82.69    6.80
  -4   2  -3   79.99    5.20
  -4  -2   3   87.99    4.80
   4  -2  -3   91.59    7.30
   4   2   3   87.49    3.60
   4   2   3   80.79    3.60
   4  -2  -3   88.39    5.10
  -4   2  -3   91.49    7.60
   4   2  -4  211.18   10.70
  -4  -2  -4  202.68    8.40
   4   2  -4  223.68    9.00
   4   2  -4  222.88   12.00
  -4  -2  -4  185.78   10.20
  -4  -2  -4  187.38    7.90
  -4  -2  -4  216.78   11.00
   4  -2   4  215.98    8.60
  -4  -2  -4  201.18    8.20
   4   2  -4  209.48   10.10
   4  -2   4  197.08   10.50
  -4   2   4  189.88   11.70
  -4   2   4  211.28    9.20
  -4   2   4  210.98    9.00
   4   2  -4  228.38   11.00
   4  -2   4  209.88   11.20
  -4  -2  -4  210.48   10.90
   4   2  -4  203.48    8.50
   4  -2   4  208.68    8.30
   4  -2   4  210.98   10.80
  -4   2   4  222.58   12.80
  -4   2  -4  203.68   11.20
  -4  -2   4  199.28    8.70
   4  -2  -4  191.68   10.50
  -4  -2   4  207.48   11.90
   4  -2  -4  202.58    8.50
   4   2   4  190.18   10.20
  -4   2  -4  203.38    8.60
   4   2   4  200.28    7.40
  -4   2  -4  196.68   12.70
  -4   2  -4  188.38    9.20
   4   2   4  182.78   10.30
  -4  -2   4  188.08    9.50
  -4  -2   4  214.48    8.80
  -4   2  -4  203.08    8.40
   4  -2  -4  205.48   12.20
  -4  -2   4  207.28   10.90
  -4   2  -4  198.58   10.30
   4   2   4  182.68    9.00
   4  -2  -4  204.98   11.70
   4   2   4  200.88    7.30
  -4  -2   4  197.38   11.60
   4  -2  -4  202.88    8.80
   4  -2  -4  201.08    9.20
   4   2  -5  361.26   13.60
  -4  -2  -5  335.57   16.30
  -4   2   5  339.87   13.60
   4  -2   5  312.97   15.50
  -4   2   5  350.86   13.60
   4   2  -5  341.07   17.90
   4  -2   5  332.87   15.30
   4   2  -5  370.46   16.80
  -4   2   5  351.96   17.60
   4   2  -5  342.27   14.80
   4   2  -5  342.57   13.00
   4  -2   5  348.57   12.80
  -4   2   5  358.86   17.40
   4  -2   5  348.27   12.70
  -4  -2  -5  333.37   12.70
  -4  -2  -5  333.87   12.40
   4   2  -5  384.06   16.10
  -4  -2  -5  338.87   15.70
   4  -2   5  346.87   16.60
  -4  -2  -5  313.77   15.40
  -4  -2  -5  338.37   13.10
  -4   2  -5  338.87   12.60
  -4   2  -5  339.37   13.40
  -4  -2   5  345.57   14.30
   4  -2  -5  359.16   14.00
   4   2   5  360.26   12.40
  -4  -2   5  361.06   14.00
  -4   2  -5  376.36   19.30
   4   2   5  351.46   16.30
  -4   2  -5  343.47   17.60
  -4  -2   5  361.46   14.00
   4  -2  -5  377.86   18.20
  -4  -2   5  356.06   18.10
   4  -2  -5  367.76   16.30
  -4  -2   5  372.96   17.60
   4   2   5  347.97   12.40
   4   2   5  352.76   16.10
   4  -2  -5  357.66   14.40
   4  -2  -5  368.26   18.50
   4   2   5  339.07   14.50
  -4   2  -5  369.36   16.20
  -4   2  -5  365.66   13.90
   4  -2  -5  365.26   13.60
  -4   2  -5  371.26   14.80
  -4  -2   5  369.16   16.70
   4   2   5  347.77   16.00
  -4  -2  -6   19.40    4.40
   4  -2   6   15.50    5.10
   4   2  -6   26.50    4.60
  -4  -2  -6   23.80    4.20
  -4  -2  -6   28.50    6.40
   4  -2   6   16.10    5.00
   4   2  -6    6.80    4.30
   4   2  -6    8.30    6.10
  -4  -2  -6   15.30    4.00
   4   2  -6   25.70    5.30
  -4  -2  -6   20.90    8.30
   4   2  -6    5.50    7.50
   4  -2   6   19.70    4.00
   4  -2   6   22.20    3.80
  -4   2   6   23.60    7.40
  -4  -2  -6   19.40    6.80
   4  -2   6   24.80    6.40
   4   2  -6   -0.60    7.40
  -4   2  -6   21.50    4.40
  -4   2  -6   17.40    7.40
   4   2   6   12.10    4.60
  -4   2  -6   23.70    9.30
   4  -2  -6   15.60    6.50
   4   2   6   26.10    3.90
  -4   2  -6   32.00    5.50
   4  -2  -6   24.10    5.00
  -4  -2   6   21.90    6.50
   4   2   6   17.80    4.80
   4  -2  -6   22.30    3.80
   4   2   6   23.30    6.30
  -4   2  -6   16.60    4.00
   4  -2  -6   21.30    8.30
   4   2   6   18.60    3.70
  -4   2  -6   25.00    4.50
  -4  -2   6   11.70    4.80
   4  -2  -6   18.50    6.60
   4   2  -7  432.56   17.60
   4  -2   7  449.06   20.90
   4  -2   7  448.86   19.90
   4  -2   7  461.35   17.30
  -4  -2  -7  448.66   22.50
   4   2  -7  441.26   29.10
  -4   2   7  417.16   18.20
  -4  -2  -7  426.56   17.50
  -4   2   7  427.26   24.10
  -4   2   7  440.26   18.20
   4   2  -7  481.95   20.50
  -4  -2  -7  376.26   24.70
   4  -2   7  462.05   23.90
  -4  -2  -7  430.96   17.90
  -4  -2   7  446.96   18.30
   4   2   7  451.85   16.60
   4   2   7  528.35   24.80
   4   2   7  421.56   19.60
  -4  -2   7  438.76   23.10
  -4   2  -7  385.36   21.40
  -4  -2   7  424.96   17.90
   4  -2  -7  394.76   27.10
   4   2   7  465.85   16.90
   4   2   7  438.56   21.10
  -4   2  -7  432.46   17.60
  -4   2  -7  405.16   17.60
   4  -2  -7  428.66   17.70
  -4   2  -7  402.76   26.80
   4  -2  -7  475.05   19.30
  -4  -2  -8  162.08   11.80
   4   2  -8  159.58   11.60
   4  -2   8  136.19   11.40
   4   2  -8  173.68   14.80
  -4   2   8  173.58   13.10
   4  -2   8  151.88   15.30
   4  -2   8  158.38   15.40
  -4   2   8  163.68   22.10
  -4  -2  -8  156.78   18.70
   4  -2  -8  141.79   14.00
  -4   2  -8  141.69   17.90
  -4  -2   8  162.68   12.70
   4   2   8  182.08   16.00
   4  -2  -8  140.69   11.80
   4   2   8  166.18   15.70
  -4   2  -8  189.88   12.20
  -4  -2   8  156.28   20.20
   4   2   8  169.58   15.10
  -5   2   0    9.50    2.30
  -5  -2   0    6.60    1.50
  -5   2   0    9.40    2.10
  -5   2   0    7.30    2.10
  -5  -2   0    7.20    1.80
   5  -2   0    9.10    1.70
  -5  -2   0   11.70    2.50
  -5   2   0    7.80    1.50
   5   2   0    4.50    1.60
  -5   2   0    8.50    1.30
  -5  -2   0    9.20    1.80
   5  -2   0    7.60    2.00
   5   2   0    7.00    2.10
   5   2   0    8.20    1.90
   5   2   0    8.20    1.90
   5  -2   0    6.80    1.20
  -5   2   0    6.90    2.00
  -5  -2   0    7.30    1.70
   5  -2   0    5.10    1.60
   5  -2   1  147.49    5.30
   5  -2   1  137.99    6.90
  -5  -2  -1  133.89    7.10
   5  -2   1  143.99    6.70
  -5  -2  -1  141.19    7.20
   5  -2   1  145.49    5.10
  -5  -2  -1  133.59    6.40
   5   2  -1  150.58    6.50
  -5   2   1  154.28    5.70
  -5  -2  -1  144.99    5.90
  -5  -2  -1  129.09    5.30
   5   2  -1  133.79    6.30
  -5   2   1  132.79    7.20
   5   2  -1  147.09    7.30
   5   2  -1  144.79    6.60
  -5  -2  -1  145.69    6.60
  -5  -2  -1  139.39    6.90
  -5   2   1  140.89    5.80
  -5   2   1  140.79    6.80
  -5   2  -1  145.19    5.50
  -5  -2   1  132.09    5.30
   5  -2  -1  137.89    6.40
   5  -2  -1  136.69    7.50
   5   2   1  135.59    5.80
   5   2   1  135.19    6.50
   5   2   1  128.69    6.70
   5  -2  -1  134.69    6.80
  -5   2  -1  141.79    6.40
  -5  -2   1  147.69    7.00
  -5   2  -1  133.59    5.30
  -5  -2   1  130.79    6.50
  -5  -2   1  138.99    5.00
  -5   2  -1  129.29    7.10
  -5   2  -1  129.09    6.00
  -5   2  -1  129.39    6.90
   5  -2  -1  131.69    6.40
  -5  -2   1  133.99    5.10
   5  -2  -1  139.29    5.40
   5  -2  -1  139.79    5.30
   5  -2   2  658.63   19.40
  -5  -2  -2  700.73   22.50
  -5  -2  -2  670.23   20.70
   5  -2   2  646.04   22.20
   5   2  -2  652.33   22.10
  -5   2   2  659.03   22.80
   5  -2   2  650.13   19.30
  -5  -2  -2  671.83   20.40
  -5   2   2  693.13   21.50
  -5  -2  -2  670.03   19.20
  -5   2   2  725.33   20.50
   5   2  -2  667.53   19.40
  -5   2   2  660.33   20.40
  -5  -2  -2  660.43   19.10
  -5  -2  -2  616.94   21.60
   5   2  -2  681.63   19.50
   5   2  -2  671.13   20.90
   5  -2   2  668.23   19.60
   5   2  -2  693.93   19.80
  -5  -2  -2  667.93   20.20
   5  -2   2  660.33   21.30
   5   2  -2  707.63   22.10
  -5   2  -2  677.53   22.30
  -5   2  -2  656.83   19.90
   5   2   2  660.83   20.40
  -5  -2   2  698.83   20.00
   5  -2  -2  676.43   21.70
  -5  -2   2  655.63   20.00
  -5   2  -2  688.33   20.10
   5  -2  -2  702.33   22.10
  -5  -2   2  639.34   21.80
  -5   2  -2  666.43   22.10
  -5   2  -2  662.93   21.10
   5  -2  -2  667.33   20.10
  -5  -2   2  679.23   22.00
   5   2   2  673.53   20.20
   5   2   2  646.64   22.30
   5   2   2  668.63   22.40
  -5   2  -2  645.34   22.10
   5  -2  -2  697.73   20.30
   5  -2   3   67.49    6.00
   5   2  -3   67.29    5.50
   5   2  -3   71.59    6.90
  -5  -2  -3   72.79    3.90
  -5  -2  -3   65.79    5.70
  -5   2   3   63.09    6.90
  -5  -2  -3   65.49    3.90
   5   2  -3   68.99    4.30
  -5   2   3   70.29    4.60
   5   2  -3   71.29    4.00
   5   2  -3   73.09    6.30
  -5   2   3   68.49    4.70
   5  -2   3   67.99    4.40
   5  -2   3   68.49    3.90
   5   2  -3   67.69    5.20
   5  -2   3   78.79    6.60
   5  -2   3   70.79    3.90
  -5  -2  -3   69.69    5.70
  -5  -2  -3   64.19    5.70
  -5  -2  -3   68.79    3.80
  -5   2   3   74.99    5.40
  -5  -2  -3   64.39    6.00
   5  -2  -3   69.89    4.30
   5   2   3   57.69    5.70
  -5   2  -3   63.79    8.20
  -5  -2   3   63.09    6.00
   5  -2  -3   80.69    6.80
   5  -2  -3   69.19    4.60
   5   2   3   63.99    4.90
   5   2   3   73.49    5.50
  -5   2  -3   69.99    4.30
  -5   2  -3   70.49    5.90
   5   2   3   70.99    6.20
  -5  -2   3   74.29    4.60
  -5   2  -3   67.89    4.70
  -5   2  -3   73.09    6.70
  -5  -2   3   67.19    7.90
  -5   2  -3   69.09    5.30
   5  -2  -3   71.09    7.30
   5  -2  -3   77.59    5.40
  -5  -2   3   77.09    4.60
   5  -2  -3   73.89    6.20
   5  -2   4  957.90   28.60
  -5   2   4  938.11   29.70
   5   2  -4  995.60   33.10
   5  -2   4  948.21   28.40
   5   2  -4 1008.20   29.30
  -5  -2  -4  959.40   31.50
   5   2  -4 1008.90   31.10
   5  -2   4  947.11   32.10
  -5   2   4 1015.10   35.00
   5   2  -4  930.61   31.20
   5  -2   4  955.20   32.00
  -5  -2  -4  935.41   28.60
   5  -2   4  965.60   32.30
  -5   2   4 1004.80   29.90
  -5  -2  -4  924.61   31.40
   5   2  -4 1005.30   32.00
   5  -2   4  938.51   29.20
  -5  -2  -4  951.70   28.80
  -5   2   4  975.20   33.70
   5   2  -4  961.80   28.90
  -5  -2  -4 1012.70   32.60
  -5  -2   4  958.50   32.40
   5  -2  -4 1015.30   32.30
  -5  -2   4  968.70   29.70
   5  -2  -4 1030.70   29.80
   5   2   4  934.51   27.20
  -5   2  -4  999.50   29.40
  -5   2  -4  973.90   34.20
   5   2   4  948.51   27.30
   5  -2  -4  998.10   32.10
   5   2   4  953.10   31.80
   5  -2  -4  951.00   29.30
  -5   2  -4  933.81   31.70
   5  -2  -4  967.10   33.50
   5   2   4  977.90   32.50
  -5   2  -4  910.81   29.00
   5   2   4  966.10   31.10
   5  -2  -4  970.20   30.60
  -5  -2   4 1024.40   29.70
  -5  -2   4 1044.50   34.70
  -5  -2   4  944.31   30.80
  -5   2  -4  933.51   32.30
   5   2   4  923.11   29.80
  -5   2  -4  954.60   30.40
  -5  -2  -5   89.59    5.90
   5   2  -5  100.09    7.00
   5   2  -5   84.59    9.70
  -5  -2  -5   96.49    6.70
  -5  -2  -5   86.69    8.40
   5  -2   5   98.19    8.60
   5  -2   5   87.59    7.50
   5  -2   5   97.59    6.00
  -5   2   5   96.89    7.10
   5   2  -5   89.99   11.40
   5   2  -5  100.89    6.40
  -5   2   5  103.09   10.50
   5   2  -5   98.29    7.90
  -5  -2  -5  109.69   13.90
  -5  -2  -5   87.19    8.30
  -5  -2  -5   96.19    9.20
  -5  -2  -5  109.39   10.30
   5  -2   5  109.89    6.20
   5  -2   5   88.99    9.60
   5  -2  -5   96.29    7.30
   5  -2  -5  100.39   11.90
  -5  -2   5   94.39    7.00
   5   2   5   86.79    8.50
   5  -2  -5   90.99    7.30
  -5  -2   5  101.99    7.20
   5  -2  -5   90.69    6.20
   5  -2  -5  101.59   11.00
  -5   2  -5   82.99    7.80
  -5   2  -5  100.19    8.50
  -5   2  -5   88.89   10.00
  -5  -2   5  102.89   11.10
  -5   2  -5   98.29    6.80
   5   2   5   88.49    7.60
   5   2   5   81.19    8.90
  -5  -2   5   90.29    9.30
  -5   2  -5   91.69   11.80
   5   2   5   93.19    5.30
   5   2   5   96.29    5.10
  -5  -2   5   92.79    8.40
  -5   2  -5   90.19    6.20
   5  -2   6   56.39    8.40
  -5   2   6   57.99    7.20
  -5  -2  -6   42.00   11.90
  -5  -2  -6   41.40    8.40
  -5  -2  -6   46.30    8.20
   5   2  -6   43.40   10.00
   5   2  -6   53.79    8.90
   5   2  -6   52.29    7.60
   5  -2   6   49.20    6.30
   5  -2   6   56.09    6.00
  -5   2   6   60.29    9.90
   5  -2   6   60.79    7.30
  -5  -2  -6   51.69    5.60
   5   2  -6   46.50    5.90
  -5  -2  -6   63.19    7.40
  -5   2  -6   59.29    6.10
   5   2   6   50.49    5.50
   5   2   6   56.09    8.00
  -5   2  -6   64.39   10.40
  -5  -2   6   57.39    9.00
   5  -2  -6   61.79    7.60
   5  -2  -6   59.89    9.60
  -5   2  -6   60.49    7.20
   5  -2  -6   44.40    6.30
  -5   2  -6   30.50    9.50
   5   2   6   50.09    5.50
  -5  -2   6   47.00    7.00
   5   2   6   51.99    7.00
  -5  -2   6   57.39    7.00
  -5   2  -6   52.89    7.30
   5  -2  -6   49.10   10.80
  -5   2  -6   43.60    6.90
   5   2  -7  220.18   14.40
   5  -2   7  169.08   11.40
   5  -2   7  209.18   13.90
  -5  -2  -7  206.18   15.70
  -5  -2  -7  201.28   20.20
  -5   2   7  184.58   18.10
   5  -2   7  205.48   14.60
   5  -2   7  215.58   18.60
   5  -2   7  203.68   10.80
  -5  -2  -7  198.58   11.20
   5   2  -7  213.38   11.50
  -5   2   7  207.68   12.30
  -5   2   7  193.98   14.00
  -5  -2   7  197.28   13.70
   5   2   7  174.18   13.50
   5   2   7  188.78   14.80
   5  -2  -7  220.78   13.60
  -5   2  -7  180.68   15.10
  -5   2  -7  190.48   20.50
  -5  -2   7  202.78   12.70
   5  -2  -7  212.88   11.70
  -5  -2   7  171.28   16.80
   5   2   7  191.98   17.30
  -5   2  -7  195.48   11.40
   5   2   7  206.18   10.40
   5   2   7  201.58   10.00
  -5  -2  -8   77.99    8.60
  -5  -2  -8  100.49   15.10
   5  -2   8   71.39   10.10
   5   2  -8  105.99   14.30
   5  -2   8  100.09   14.60
   5   2  -8   82.29   10.20
   5  -2   8   77.29   10.00
  -5   2   8  110.49   12.20
  -5   2   8   97.09   15.40
   5   2   8   85.49    9.50
   5   2   8   79.39   10.30
   5  -2  -8   89.69   10.70
  -5   2  -8   89.49   10.30
   5  -2  -8   99.39   11.90
  -5  -2   8   82.69    9.90
  -5   2  -8  101.09   14.80
  -5  -2   8   96.99   15.20
   5   2   8   99.49   14.60
  -6  -2   0   99.69    5.50
   6  -2   0  101.69    4.20
  -6   2   0  101.99    4.50
  -6  -2   0  104.29    5.20
   6  -2   0   96.29    5.60
  -6   2   0   85.39    5.70
  -6  -2   0   89.99    3.90
  -6  -2   0   97.89    3.70
  -6   2   0   99.99    6.20
  -6   2   0   97.09    4.60
   6  -2   0   94.89    5.00
   6  -2   0   89.29    4.00
  -6  -2   0   99.49    5.20
   6   2   0   96.99    5.20
  -6  -2   0   97.39    5.40
   6  -2   0   92.09    5.30
   6   2   0   88.89    5.30
   6   2   0  112.39    5.00
   6   2   0   98.89    5.70
  -6  -2  -1  891.41   26.90
  -6   2   1  874.81   24.90
  -6  -2  -1  837.52   25.50
  -6  -2  -1  873.21   25.00
   6  -2   1  869.01   24.10
   6   2  -1  856.41   25.00
  -6  -2  -1  876.31   23.70
  -6   2   1  871.11   26.90
  -6  -2  -1  814.72   26.30
   6   2  -1  818.12   27.20
   6  -2   1  851.11   26.40
  -6  -2  -1  860.01   27.50
   6  -2   1  827.62   26.70
   6  -2   1  828.62   23.90
  -6   2   1  814.12   27.00
  -6   2   1  856.71   25.00
   6   2  -1  845.82   26.10
  -6  -2  -1  750.12   28.60
  -6  -2  -1  823.62   24.40
   6  -2   1  870.81   27.10
   6   2  -1  902.71   26.40
  -6  -2  -1  889.61   26.30
  -6   2  -1  867.71   28.80
   6  -2  -1  886.91   26.20
   6   2   1  875.11   28.00
  -6   2  -1  872.91   26.30
  -6  -2   1  918.81   28.30
  -6   2  -1  865.11   28.00
   6   2   1  914.31   27.80
  -6  -2   1  920.21   25.40
  -6   2  -1  906.71   25.70
  -6  -2   1  881.01   25.40
   6  -2  -1  898.41   25.60
  -6   2  -1  869.11   28.40
  -6  -2   1  881.91   27.40
  -6   2  -1  919.61   25.90
  -6  -2   1  927.61   26.10
   6  -2  -1  854.31   27.30
   6  -2  -1  891.41   25.60
   6  -2  -1  913.41   27.30
   6   2  -2    9.80    3.10
  -6  -2  -2    9.80    2.70
   6  -2   2   12.50    1.80
  -6  -2  -2   10.30    2.30
   6  -2   2   10.00    3.10
  -6  -2  -2    5.80    2.30
  -6  -2  -2   10.40    2.50
  -6  -2  -2   10.70    1.50
  -6  -2  -2   11.80    3.20
  -6  -2  -2   12.00    1.60
  -6   2   2    8.00    1.90
   6  -2   2   11.80    1.90
   6  -2   2    7.80    2.30
  -6   2   2   11.60    2.10
   6  -2   2    9.90    1.70
   6   2  -2    9.90    3.10
   6   2  -2   15.90    2.70
   6   2  -2   10.30    1.60
   6   2  -2   15.20    3.70
  -6  -2  -2   11.80    2.70
   6   2  -2   12.40    1.70
  -6   2   2    6.60    3.30
   6  -2  -2    7.40    2.80
  -6  -2   2    8.50    2.40
  -6  -2   2    9.30    2.80
   6   2   2    9.40    2.40
  -6  -2   2    7.30    1.90
   6  -2  -2   11.00    2.90
  -6   2  -2   13.00    3.00
  -6   2  -2    5.20    2.70
   6  -2  -2   11.00    1.90
  -6   2  -2   13.00    3.30
  -6   2  -2    8.90    2.70
   6  -2  -2   12.70    2.50
  -6   2  -2   10.10    2.00
   6  -2  -2    9.90    1.90
   6   2   2   12.00    2.40
  -6   2  -2    7.40    1.80
  -6  -2   2   10.10    2.00
   6   2   2    9.80    2.30
  -6  -2  -3  122.29    5.40
  -6  -2  -3  114.39    5.60
   6  -2   3  105.49    8.30
  -6   2   3  119.69    7.30
  -6  -2  -3  114.49    7.70
   6   2  -3  109.29    7.50
  -6  -2  -3  110.59    8.20
   6  -2   3  112.49    7.90
  -6  -2  -3  109.89    7.40
   6   2  -3  117.29    6.10
  -6   2   3  120.79    6.40
   6   2  -3  132.89    8.30
   6  -2   3  110.39    5.10
   6   2  -3  119.09    5.70
   6  -2   3  114.39    5.70
   6   2  -3  120.89    5.40
  -6  -2  -3  118.09    5.30
  -6   2   3  121.39    9.20
  -6  -2  -3  112.89    7.40
   6  -2   3  114.09    5.20
  -6   2   3  127.39    6.50
   6   2  -3  130.49    8.70
   6   2  -3  116.09    6.60
  -6  -2   3  124.09    8.30
  -6  -2   3  129.79    6.40
  -6   2  -3  129.29    9.20
   6   2   3  129.99    8.80
   6   2   3  124.49    7.00
  -6  -2   3  135.79    8.10
  -6   2  -3  120.89    7.20
  -6   2  -3  126.69    6.20
  -6  -2   3  125.89    6.30
   6  -2  -3  112.89    9.20
  -6   2  -3  107.09    8.20
  -6   2  -3  114.19    7.90
   6  -2  -3  128.99    6.10
   6  -2  -3  122.79    7.00
   6  -2  -3  117.89    6.40
   6  -2  -3  128.59    8.50
   6  -2  -3  127.99    7.60
  -6   2  -3  124.19    6.10
   6   2   3  120.89    6.60
  -6  -2  -4  315.17   11.80
   6   2  -4  335.87   14.70
  -6   2   4  335.47   16.80
   6  -2   4  327.87   11.50
   6   2  -4  320.07   15.90
   6   2  -4  358.46   12.70
  -6  -2  -4  327.87   15.60
   6  -2   4  332.27   15.90
  -6  -2  -4  327.07   14.80
  -6   2   4  357.86   13.30
   6  -2   4  330.87   12.50
   6  -2   4  336.77   15.50
  -6   2   4  333.97   13.20
   6  -2   4  350.46   11.80
  -6   2   4  348.07   18.60
  -6  -2  -4  332.77   14.70
   6   2  -4  345.27   12.20
   6   2  -4  346.07   13.70
  -6  -2  -4  315.67   14.40
  -6  -2  -4  346.97   12.30
  -6  -2   4  378.56   18.40
   6  -2  -4  331.27   12.50
   6  -2  -4  333.47   14.10
   6  -2  -4  330.27   16.90
   6   2   4  340.07   15.50
  -6  -2   4  346.67   15.90
  -6  -2   4  323.77   12.80
  -6   2  -4  324.17   13.80
  -6   2  -4  332.77   12.60
   6  -2  -4  351.66   15.50
   6  -2  -4  346.57   14.70
  -6   2  -4  352.76   17.30
   6   2   4  320.17   15.40
   6   2   4  326.57   14.00
   6  -2  -4  339.67   12.90
  -6   2  -4  329.77   14.90
  -6   2  -4  315.17   15.50
  -6   2  -4  315.37   12.20
  -6  -2   4  349.07   14.90
   6   2   4  317.67   13.10
  -6  -2  -5  235.48   10.10
   6   2  -5  232.78   10.20
   6   2  -5  247.68   12.90
  -6  -2  -5  234.08   13.90
   6  -2   5  230.78   11.00
   6  -2   5  235.38    9.60
  -6  -2  -5  240.98   10.60
  -6   2   5  243.88   11.30
   6  -2   5  235.58    9.60
   6   2  -5  239.38   11.00
   6  -2   5  235.48   13.90
  -6  -2  -5  221.68   13.10
  -6  -2  -5  201.98   12.30
   6  -2   5  228.98   13.20
   6   2  -5  255.77   13.40
  -6   2   5  222.58   15.30
   6   2  -5  254.67   16.30
  -6  -2  -5  226.98   17.70
   6   2   5  220.38   11.40
  -6   2  -5  232.88   12.30
  -6   2  -5  256.57   16.60
  -6  -2   5  238.08   11.20
   6   2   5  227.38   13.10
   6  -2  -5  227.68   12.00
   6  -2  -5  241.88   14.10
  -6   2  -5  228.98   13.20
   6  -2  -5  238.18   10.50
   6   2   5  231.68   13.60
   6  -2  -5  242.08   11.20
  -6  -2   5  237.28   11.20
  -6   2  -5  231.48   14.80
  -6   2  -5  245.08   11.10
   6   2   5  217.38   13.90
   6  -2  -5  218.98   16.10
  -6  -2   5  240.58   16.30
  -6  -2   5  236.88   12.90
  -6  -2   5  234.98   14.40
  -6   2  -5  226.78   10.20
  -6   2   6    1.10    3.80
  -6  -2  -6    2.90    5.80
  -6   2   6    5.90    7.40
   6  -2   6    2.50    3.30
   6  -2   6    1.00    3.70
   6  -2   6    1.40    4.80
   6   2  -6   14.80    7.30
  -6  -2  -6   -2.40    6.90
   6  -2   6    1.20    8.60
  -6  -2  -6    3.30    3.20
   6  -2   6    1.40    4.20
  -6  -2  -6    0.60    4.40
   6   2  -6    7.00   10.30
   6   2  -6    0.10    3.30
  -6   2  -6    5.80    5.00
   6  -2  -6    3.40    4.90
   6  -2  -6   -9.50    8.30
   6   2   6    3.10    2.90
  -6   2  -6    2.00    7.30
  -6  -2   6    3.70    6.90
   6   2   6    1.00    5.10
  -6  -2   6   -2.10    4.00
  -6   2  -6   -0.50    6.40
  -6  -2   6   19.10    6.70
   6   2   6   -1.00    2.70
   6  -2  -6   -1.70    3.40
   6   2   6    0.00    4.90
   6  -2  -6    6.10    7.70
   6  -2   7  355.66   14.50
   6  -2   7  322.37   14.90
  -6  -2  -7  331.47   15.30
   6  -2   7  351.36   17.20
   6  -2   7  352.56   22.30
  -6   2   7  347.17   16.70
   6  -2   7  339.17   19.50
  -6  -2  -7  340.07   20.00
   6   2  -7  369.46   15.60
   6   2  -7  375.76   19.10
  -6   2   7  353.36   23.30
  -6   2  -7  386.96   40.40
  -6  -2   7  352.46   22.30
   6   2   7  350.06   20.10
   6   2   7  319.67   17.40
   6   2   7  337.97   16.60
  -6   2  -7  309.47   15.20
   6  -2  -7  345.37   15.50
  -6  -2   7  355.56   16.60
   6   2   7  329.17   13.00
  -6   2  -7  307.57   19.70
   6  -2  -7  361.36   18.30
  -6  -2  -8   85.89    9.50
   6  -2   8   70.49   10.00
   6  -2   8  110.69   14.50
   6   2  -8   88.79   12.20
  -6  -2  -8   61.99   11.70
  -6   2   8   97.99   12.50
  -6   2   8   52.69   15.90
   6  -2   8  108.79   11.10
   6   2  -8   87.29   10.50
  -6   2  -8   89.39   10.00
  -6  -2   8   93.09   15.80
   6   2   8  117.89   15.40
  -6   2  -8   90.99   13.60
   6   2   8   82.89   12.00
  -6  -2   8   79.79   10.10
   6  -2  -8   78.19    9.40
   6  -2  -8   91.79   12.40
   7   2   0   48.10    4.30
  -7  -2   0   46.60    4.30
  -7  -2   0   51.49    2.90
  -7  -2   0   51.79    4.60
   7  -2   0   58.89    3.20
  -7   2   0   58.69    5.50
  -7   2   0   50.49    5.00
   7  -2   0   51.69    3.00
   7  -2   0   50.49    4.70
  -7   2   0   53.39    3.60
   7  -2   0   48.00    4.20
   7  -2   0   46.30    4.00
   7   2   0   48.40    4.60
   7   2   0   57.59    4.20
  -7   2   0   46.60    4.60
  -7  -2   0   56.99    5.60
  -7  -2   0   48.60    4.30
   7  -2   0   54.39    5.50
  -7   2   0   46.70    3.60
  -7  -2   0   47.80    2.90
   7   2   0   50.79    4.40
  -7  -2   0   51.69    4.60
   7   2  -1  163.48    8.20
  -7   2   1  175.48    7.20
   7   2  -1  165.48    7.90
   7  -2   1  163.08    8.40
  -7  -2  -1  170.08    7.30
  -7  -2  -1  163.58    9.20
  -7  -2  -1  168.78    7.70
   7  -2   1  178.08    8.80
   7  -2   1  157.68    5.80
   7  -2   1  155.78    8.40
   7   2  -1  157.38    9.00
   7   2  -1  166.78    8.20
  -7  -2  -1  166.18    5.90
  -7  -2  -1  156.68    8.20
   7  -2   1  169.28    5.90
  -7  -2  -1  168.78    9.00
   7   2  -1  167.48    8.20
  -7   2   1  178.38    8.90
   7   2  -1  161.98    7.20
  -7   2   1  172.68    7.00
  -7  -2  -1  161.78    9.20
  -7   2   1  161.38    9.10
  -7  -2  -1  157.38    6.70
  -7   2  -1  175.38    7.00
   7  -2  -1  166.78    8.40
  -7  -2   1  165.38    8.50
  -7   2  -1  166.68    9.50
   7   2   1  164.18    8.50
   7  -2  -1  162.18    7.20
  -7   2  -1  177.98    8.40
  -7   2  -1  158.98    9.00
  -7   2  -1  157.58    7.00
  -7   2  -1  172.78    6.80
   7  -2  -1  167.48    8.30
   7  -2  -1  171.78    6.50
  -7  -2   1  178.58    6.50
   7   2   1  174.18    8.80
   7  -2  -1  165.98    6.50
  -7  -2   1  167.48    6.50
   7  -2   2  595.94   21.00
   7  -2   2  605.24   21.90
  -7  -2  -2  616.44   18.10
  -7  -2  -2  608.34   19.30
   7  -2   2  586.64   17.80
  -7   2   2  645.84   19.50
  -7   2   2  617.04   22.70
   7  -2   2  619.44   21.10
   7   2  -2  612.94   21.10
  -7  -2  -2  621.44   20.00
  -7  -2  -2  624.84   22.30
   7   2  -2  601.34   20.50
  -7  -2  -2  619.64   19.90
  -7  -2  -2  638.94   22.10
   7   2  -2  628.44   22.20
  -7   2   2  596.84   19.50
   7   2  -2  612.24   17.80
   7   2  -2  605.44   17.90
  -7   2   2  648.34   21.50
   7  -2   2  601.44   17.90
   7   2  -2  663.63   21.60
  -7  -2  -2  603.44   21.80
  -7  -2  -2  593.64   18.10
  -7  -2  -2  598.84   20.90
   7  -2  -2  603.34   18.60
  -7  -2   2  641.84   21.60
   7   2   2  561.24   20.70
  -7  -2   2  623.24   18.80
   7  -2  -2  600.14   20.60
  -7   2  -2  604.24   18.80
   7   2   2  584.44   21.70
  -7  -2   2  608.74   18.90
   7  -2  -2  633.44   21.20
   7  -2  -2  619.14   18.80
   7  -2  -2  606.74   21.40
   7  -2  -2  594.44   22.60
   7   2   2  613.64   19.30
  -7   2  -2  609.64   22.10
  -7   2  -2  610.64   20.80
  -7  -2   2  584.44   21.20
  -7   2  -2  616.44   20.60
  -7   2  -2  601.84   21.30
  -7  -2  -3   33.60    3.30
   7  -2   3   36.80    3.80
  -7  -2  -3   31.30    4.80
   7   2  -3   41.50    6.00
   7  -2   3   27.40    4.60
   7  -2   3   36.50    3.00
  -7   2   3   51.89    6.30
   7  -2   3   34.80    5.00
   7  -2   3   28.90    2.90
   7   2  -3   35.70    5.00
  -7  -2  -3   35.80    3.60
   7   2  -3   37.50    3.30
  -7  -2  -3   37.00    5.60
  -7  -2  -3   38.00    4.10
  -7   2   3   33.20    4.20
  -7   2   3   34.20    6.20
  -7  -2  -3   32.80    4.70
  -7   2   3   36.10    4.40
   7   2  -3   36.60    4.80
   7   2  -3   35.30    3.70
   7   2  -3   47.30    6.70
  -7  -2  -3   28.50    4.80
  -7   2  -3   42.40    4.30
   7   2   3   39.20    6.20
   7   2   3   35.20    4.60
  -7   2  -3   39.50    5.00
   7  -2  -3   38.30    5.10
  -7   2  -3   37.70    5.90
   7  -2  -3   34.20    4.30
   7  -2  -3   40.20    5.60
  -7  -2   3   45.80    5.90
  -7  -2   3   30.40    5.30
  -7   2  -3   30.00    5.20
  -7   2  -3   39.50    5.90
  -7   2  -3   42.20    3.90
   7   2   3   40.70    5.20
  -7  -2   3   33.40    4.10
   7  -2  -3   39.80    6.40
  -7  -2   3   40.10    4.50
   7  -2  -3   30.00    5.00
   7  -2  -3   46.70    4.00
   7   2  -4  564.64   18.20
   7   2  -4  599.54   19.30
  -7  -2  -4  567.64   25.30
   7  -2   4  561.04   18.60
   7   2  -4  576.44   22.00
   7   2  -4  594.24   18.70
  -7   2   4  566.84   24.10
  -7   2   4  545.25   19.60
   7   2  -4  533.15   19.90
  -7   2   4  588.44   19.70
   7   2  -4  601.54   22.60
  -7  -2  -4  558.24   21.60
   7  -2   4  562.74   22.50
   7   2  -4  587.74   23.20
  -7  -2  -4  562.94   18.20
  -7  -2  -4  574.04   18.50
   7  -2   4  555.24   17.30
   7  -2   4  555.44   17.50
  -7  -2  -4  531.55   21.00
  -7  -2  -4  525.45   21.00
  -7   2  -4  538.65   21.90
   7  -2  -4  621.44   22.70
   7  -2  -4  588.84   19.10
   7   2   4  570.24   20.40
  -7   2  -4  538.75   18.80
  -7   2  -4  553.34   20.70
   7  -2  -4  570.04   19.30
   7   2   4  572.24   22.90
  -7   2  -4  573.04   19.20
  -7  -2   4  556.94   22.80
  -7   2  -4  568.74   23.70
  -7  -2   4  619.04   26.30
   7  -2  -4  576.44   19.90
   7   2   4  576.94   22.90
  -7  -2   4  603.24   19.60
  -7  -2   4  553.24   19.50
   7  -2  -4  587.14   21.50
   7  -2  -4  562.04   23.80
   7   2   4  570.04   19.80
  -7  -2   4  541.65   21.60
  -7   2  -4  524.35   22.20
   7   2  -5  150.08    8.10
  -7   2   5  126.49   14.30
   7   2  -5  147.89   11.10
  -7  -2  -5  156.88    8.80
  -7  -2  -5  138.29   16.50
   7  -2   5  139.49    8.90
   7   2  -5  161.48    9.20
   7  -2   5  154.08   11.80
   7  -2   5  143.29    8.20
  -7   2   5  134.89    9.30
   7   2  -5  136.49   14.60
  -7  -2  -5  168.18   11.60
  -7  -2  -5  134.59   11.50
   7  -2   5  160.78    7.40
  -7  -2  -5  146.79    7.90
   7   2  -5  170.48   10.90
   7   2   5  126.29    9.50
   7  -2  -5  137.69    8.20
   7   2   5  146.99   11.80
  -7   2  -5  161.68   13.20
   7  -2  -5  142.29    9.50
   7   2   5  144.09   11.30
  -7  -2   5  185.38   16.70
  -7  -2   5  145.79    9.40
  -7   2  -5  120.19   14.70
  -7  -2   5  143.59    9.00
   7  -2  -5  147.49   10.50
  -7   2  -5  140.89   11.60
  -7   2  -5  146.09    9.00
   7  -2  -5  124.99   15.10
  -7  -2   5  149.69   13.30
  -7  -2   5  135.69   11.70
   7  -2  -5  138.39   11.70
  -7   2  -5  155.48    8.40
   7  -2   6   85.69    6.70
  -7  -2  -6   90.19   11.20
  -7   2   6   77.29    8.60
   7  -2   6  100.29   13.50
   7  -2   6   79.29    8.80
  -7  -2  -6   76.29   10.00
   7   2  -6   74.79    8.50
   7  -2   6   85.79   10.20
  -7  -2  -6   80.49    9.00
   7   2  -6   95.99   13.00
  -7  -2  -6   86.79    7.60
   7  -2   6   90.49    7.00
  -7   2   6   73.99   11.50
   7   2  -6  103.59   11.30
  -7   2  -6   81.49    7.50
  -7  -2   6   81.99   11.30
   7  -2  -6   89.79   10.50
  -7   2  -6  113.79   13.80
   7  -2  -6   79.89    7.70
  -7  -2   6   72.49    8.50
   7  -2  -6   89.49   10.30
   7   2   6   82.89   10.00
   7   2   6   81.19   11.20
   7   2   6   92.79   10.00
  -7   2  -6  102.99   10.90
  -7   2   7  177.38   12.90
   7  -2   7  194.68   13.70
   7   2  -7  200.28   11.50
  -7  -2  -7  186.08   16.80
   7  -2   7  193.18   16.30
   7  -2   7  193.88   10.50
  -7   2   7  226.38   21.30
  -7  -2  -7  194.38   11.60
   7   2  -7  191.78   15.60
   7  -2  -7  182.88   15.50
  -7  -2   7  199.18   13.40
   7  -2  -7  191.08   19.30
   7   2   7  191.78   16.60
  -7   2  -7  202.28   16.90
  -7   2  -7  183.88   11.90
   7   2   7  187.08   14.40
   7  -2  -7  200.18   12.10
  -7  -2   7  186.48   19.70
  -7   2   8   64.69    9.80
   7  -2   8   74.59   10.70
   7  -2   8   65.39   11.20
  -7  -2  -8   92.59   12.20
   7   2  -8   73.19   13.20
  -7   2   8   46.70   16.30
   7   2  -8   66.79    8.40
  -7  -2  -8   80.29   13.80
   7   2   8   54.39   10.40
   7   2   8  100.19   15.10
  -7   2  -8   83.09   11.10
   7  -2  -8   80.09   13.30
  -7   2  -8   83.99   13.40
   7  -2  -8   65.49    8.70
  -7  -2   8   53.69   10.00
  -7  -2   8   42.30   15.00
  -8  -2   0   45.80    5.90
   8   2   0   57.99    5.50
   8  -2   0   43.30    4.60
   8  -2   0   56.69    5.50
   8  -2   0   46.80    4.70
   8   2   0   40.20    4.90
  -8  -2   0   41.20    5.10
  -8   2   0   46.00    5.40
   8  -2   0   50.89    3.10
   8   2   0   31.80    4.50
   8  -2   0   52.99    6.10
  -8  -2   0   48.30    4.80
  -8   2   0   55.99    4.10
  -8  -2   0   40.30    4.80
  -8  -2   0   39.80    3.20
  -8   2   0   46.80    5.20
  -8  -2   0   49.99    3.30
   8  -2   1  616.34   22.10
  -8   2   1  642.64   20.30
  -8  -2  -1  667.23   20.20
   8   2  -1  639.84   20.60
   8   2  -1  607.04   23.20
   8   2  -1  622.74   20.90
   8  -2   1  632.14   22.40
   8   2  -1  667.13   21.90
  -8   2   1  675.93   20.20
  -8  -2  -1  640.44   18.90
  -8  -2  -1  640.94   22.00
  -8  -2  -1  632.04   19.80
  -8   2   1  599.64   22.60
  -8  -2  -1  645.74   23.30
  -8  -2  -1  636.54   22.00
  -8  -2  -1  686.73   22.70
   8   2  -1  648.54   22.10
   8   2  -1  660.33   21.50
   8  -2   1  662.83   22.10
  -8  -2  -1  642.14   23.60
  -8  -2  -1  668.23   18.90
  -8   2  -1  627.24   23.60
  -8   2  -1  634.94   19.70
   8   2   1  638.04   22.20
   8  -2  -1  636.24   21.90
  -8   2  -1  659.63   21.80
   8  -2  -1  566.24   23.00
  -8  -2   1  632.24   21.70
  -8  -2   1  634.34   19.30
  -8   2  -1  634.94   22.60
   8   2   1  626.94   22.30
  -8  -2   1  634.44   22.70
  -8   2  -1  644.14   23.20
  -8  -2   1  659.13   19.20
   8  -2  -1  618.74   18.90
   8  -2  -1  643.94   20.40
   8  -2  -1  653.93   18.90
  -8  -2  -2   54.89    6.90
  -8  -2  -2   56.89    3.70
   8   2  -2   57.69    5.70
  -8  -2  -2   50.69    6.10
   8   2  -2   58.79    6.80
  -8  -2  -2   59.19    3.90
  -8   2   2   47.80    6.70
   8  -2   2   62.89    6.40
  -8   2   2   59.59    4.80
  -8  -2  -2   62.69    6.40
  -8  -2  -2   64.79    7.20
  -8  -2  -2   52.09    6.60
   8   2  -2   56.39    6.70
  -8   2   2   56.89    4.80
  -8  -2  -2   56.59    5.20
   8   2  -2   48.90    6.70
   8  -2   2   47.90    6.00
  -8  -2  -2   56.49    6.00
   8  -2   2   55.49    5.90
  -8   2   2   56.99    6.60
  -8  -2   2   59.69    4.40
  -8   2  -2   63.99    6.10
   8  -2  -2   54.79    7.50
  -8  -2   2   59.79    4.50
  -8   2  -2   59.09    7.00
   8   2   2   66.29    6.40
   8  -2  -2   64.59    4.60
  -8  -2   2   62.99    6.90
   8  -2  -2   51.19    6.50
   8  -2  -2   60.09    4.10
  -8   2  -2   59.49    4.40
  -8   2  -2   74.59    7.30
  -8   2  -2   54.89    6.20
  -8  -2   2   71.79    6.90
   8  -2  -2   51.39    6.70
   8   2   2   53.29    6.30
   8   2   2   53.39    5.10
  -8   2  -2   54.59    4.40
   8  -2  -2   68.39    6.10
  -8  -2  -3   60.39    8.40
  -8  -2  -3   52.49    7.70
  -8  -2  -3   54.39    9.40
  -8   2   3   62.39    7.00
  -8   2   3   69.69    5.70
  -8   2   3   58.89    5.30
  -8  -2  -3   49.90    6.90
  -8  -2  -3   57.39    5.90
   8  -2   3   57.29    4.70
  -8  -2  -3   59.59    4.20
   8  -2   3   48.60    6.40
   8   2  -3   57.09    4.30
   8   2  -3   45.60    5.90
  -8   2   3   50.39    7.60
  -8  -2  -3   50.79    7.00
   8   2  -3   53.19    7.00
   8  -2   3   62.09    7.30
  -8  -2  -3   62.49    4.60
   8   2  -3   63.89    6.40
   8   2  -3   49.99    3.90
   8  -2  -3   46.30    5.10
   8   2   3   55.69    5.90
  -8  -2   3   46.50    6.90
   8   2   3   52.39    5.60
  -8   2  -3   47.80    6.60
  -8  -2   3   49.70    7.00
  -8   2  -3   54.19    6.80
   8  -2  -3   51.89    7.50
   8  -2  -3   58.19    6.90
  -8   2  -3   56.29    5.10
   8  -2  -3   55.09    4.50
   8   2   3   53.49    7.50
  -8   2  -3   56.39    4.70
  -8  -2   3   45.80    4.90
  -8  -2   3   53.49    5.00
  -8   2  -3   45.80    6.20
  -8   2  -3   51.39    6.80
   8  -2  -3   66.69    8.10
   8  -2  -3   50.79    6.00
  -8  -2  -4  272.47   14.20
  -8  -2  -4  258.97   14.20
  -8   2   4  272.07   12.10
   8  -2   4  257.37   13.90
   8  -2   4  262.57   10.90
  -8   2   4  274.47   12.30
   8   2  -4  274.07   14.50
   8  -2   4  283.37   14.90
  -8   2   4  281.37   16.90
   8  -2   4  266.07    9.40
  -8   2   4  268.37   13.70
  -8  -2  -4  260.27   17.40
  -8  -2  -4  269.57   10.40
   8   2  -4  281.27   10.50
   8   2  -4  261.37   12.70
   8   2  -4  270.67   10.90
  -8  -2  -4  276.57   10.70
  -8  -2  -4  272.17   11.10
   8  -2  -4  254.47   10.80
  -8   2  -4  264.37   10.60
  -8   2  -4  250.97   14.00
  -8  -2   4  259.67   15.40
   8  -2  -4  264.77   16.50
  -8  -2   4  268.17   18.80
  -8  -2   4  271.77   11.70
   8  -2  -4  278.57   11.60
  -8   2  -4  258.77   14.70
   8   2   4  257.27   14.70
   8   2   4  277.97   12.10
   8  -2  -4  242.68   12.70
  -8   2  -4  268.47   15.90
   8  -2  -4  267.97   13.70
  -8   2  -4  268.07   11.40
  -8   2  -4  247.78   10.90
   8   2   4  261.57   12.70
  -8   2  -4  256.67   13.10
  -8  -2   4  276.87   11.70
   8  -2  -4  237.98   14.50
  -8  -2   4  259.87   14.70
  -8  -2  -5  156.78    9.60
   8  -2   5  161.28   12.50
   8  -2   5  167.38    9.50
   8   2  -5  166.08   10.80
  -8  -2  -5  144.09   17.40
  -8   2   5  156.08   15.10
   8   2  -5  166.08    8.70
  -8  -2  -5  142.99   12.60
  -8  -2  -5  163.78   12.20
   8   2  -5  158.08    9.50
   8   2  -5  187.58   10.90
   8  -2   5  158.18    7.20
   8   2  -5  159.18   12.40
  -8  -2  -5  144.59    8.30
  -8   2   5  167.28   10.30
  -8  -2   5  170.28   14.50
  -8   2  -5  160.68   12.20
   8  -2  -5  172.38    9.20
  -8  -2   5  162.48   10.00
   8  -2  -5  148.29   13.90
   8   2   5  161.08   10.60
   8   2   5  151.48   12.20
  -8   2  -5  131.39   13.80
  -8   2  -5  155.28    9.00
  -8   2  -5  175.48   16.50
  -8   2  -5  163.68   10.20
   8   2   5  169.88   13.00
   8  -2  -5  157.68   10.30
   8  -2  -5  179.68   11.90
   8   2  -6    9.70    7.80
  -8   2   6   -5.40    8.80
  -8  -2  -6    9.70    8.20
  -8  -2  -6   19.60    7.40
   8  -2   6   17.70    7.50
   8  -2   6    7.30    3.40
   8   2  -6    5.10    6.90
  -8   2   6    9.80    5.10
   8  -2   6    8.00    9.00
  -8  -2  -6   14.90   10.10
   8  -2   6   11.80    3.80
   8   2  -6   12.50    6.30
   8  -2   6   16.40    5.20
  -8  -2   6   13.80    5.20
  -8   2  -6   20.50    5.40
  -8   2  -6   17.20    9.80
   8   2   6   11.50    5.80
  -8  -2   6   -6.70    8.10
   8   2   6   12.30    7.60
   8   2   6    7.10    7.10
   8  -2  -6    5.50    4.40
   8  -2  -6    2.90    7.80
  -8   2  -6   14.80    7.20
   8  -2  -6    3.20    6.60
   8  -2   7  265.97   12.10
   8  -2   7  248.38   15.50
  -8  -2  -7  254.17   19.50
   8  -2   7  273.07   19.30
   8   2  -7  256.47   13.60
  -8  -2  -7  247.38   13.80
   8   2  -7  289.57   18.80
  -8   2   7  218.58   23.20
   8  -2  -7  243.38   14.00
   8  -2  -7  265.67   18.40
   8   2   7  268.97   19.70
  -8  -2   7  274.87   16.00
  -8   2  -7  283.97   20.00
   8   2   7  259.67   16.80
  -8   2  -7  253.57   14.30
  -8  -2   7  249.58   23.00
  -9   2   0  139.79    9.90
  -9   2   0  134.49    6.70
  -9  -2   0  127.79    5.80
   9   2   0  131.29    8.50
   9   2   0  129.89    7.90
  -9  -2   0  134.99    9.50
  -9  -2   0  120.59    8.20
   9   2   0  128.89    7.90
   9  -2   0  130.49    7.90
  -9  -2   0  129.29    5.90
  -9   2   0  127.69    8.70
   9  -2   0  130.59    8.50
   9  -2   0  130.99    8.90
  -9  -2   0  126.89    7.90
   9  -2   0  145.79    7.60
  -9  -2   0  131.79    7.50
  -9   2   0  131.69    6.70
  -9   2   1  108.39    6.40
  -9  -2  -1  113.49    6.70
   9  -2   1  107.19    7.90
  -9   2   1  122.89    9.00
   9   2  -1  127.89    8.20
  -9  -2  -1  116.29    8.20
   9  -2   1  115.19    8.20
   9   2  -1  107.39    6.80
  -9  -2  -1  124.69    5.40
  -9  -2  -1  120.19    5.50
   9   2  -1  131.39    8.70
  -9  -2  -1  119.99    9.60
  -9  -2  -1  131.99    9.10
  -9  -2  -1  112.39    6.80
  -9   2   1  109.19    9.00
   9  -2   1  120.99    8.40
   9   2  -1  116.69    7.80
  -9  -2  -1  127.39    9.80
  -9   2   1  120.39    6.50
   9   2  -1  121.29    8.20
   9   2   1  109.69    8.10
  -9   2  -1  119.19    9.50
  -9   2  -1  104.99    9.30
   9  -2  -1  120.09    5.30
   9  -2  -1  123.09    8.30
  -9   2  -1  119.29    9.60
  -9  -2   1  117.09    6.00
   9  -2  -1  118.09    6.90
   9  -2  -1  119.49    9.40
  -9  -2   1  104.19    7.90
  -9  -2   1  110.49    8.30
   9  -2  -1  124.89    5.50
  -9   2  -1  122.49    6.30
  -9   2  -1  126.99    8.40
   9  -2  -1  121.39    8.10
  -9  -2   1  117.09    9.10
   9   2   1  123.09    8.50
  -9   2  -1  124.99    6.40
  -9   2   2  218.08   13.20
   9  -2   2  220.68   12.00
  -9   2   2  223.48    9.90
   9   2  -2  231.08   11.30
  -9   2   2  222.88   12.20
  -9  -2  -2  211.48   11.30
   9  -2   2  210.88   11.20
  -9  -2  -2  226.58    9.70
  -9  -2  -2  229.28   13.10
   9   2  -2  220.78   12.70
   9   2  -2  235.08   12.40
  -9  -2  -2  215.08   12.50
  -9  -2  -2  216.18   11.00
   9  -2   2  212.68   11.60
  -9  -2  -2  208.88    8.30
   9   2  -2  208.68   11.50
   9   2  -2  211.68   11.70
  -9  -2  -2  224.28   12.60
  -9   2   2  236.88    9.80
  -9   2  -2  228.18    9.30
   9   2   2  214.68   11.70
  -9   2  -2  214.38   10.40
  -9   2  -2  217.38    9.30
  -9   2  -2  214.98   12.30
  -9   2  -2  215.08   11.40
  -9  -2   2  232.48    9.40
  -9  -2   2  218.28   12.20
   9   2   2  216.48   12.10
   9  -2  -2  238.08   12.20
   9  -2  -2  222.98    8.50
  -9  -2   2  247.08   12.70
   9  -2  -2  211.28    8.70
   9  -2  -2  221.48   11.30
  -9   2  -2  231.98   13.00
  -9  -2   2  213.38    9.20
  -9  -2  -3   34.90    4.20
  -9   2   3   37.60    4.80
   9  -2   3   35.80    5.70
  -9  -2  -3   46.50    6.80
  -9  -2  -3   39.50    5.80
  -9   2   3   43.30    5.00
  -9  -2  -3   45.60    4.90
   9   2  -3   46.00    4.00
   9   2  -3   37.70    5.50
   9   2  -3   37.50    6.30
  -9  -2  -3   29.20    7.50
  -9   2   3   32.60    6.20
   9  -2   3   32.30    5.80
   9   2  -3   34.60    6.60
  -9  -2  -3   36.10    5.50
  -9   2   3   36.70    7.40
  -9  -2  -3   36.60    6.10
   9  -2  -3   33.60    4.40
   9   2   3   34.00    4.80
  -9   2  -3   34.60    6.40
   9  -2  -3   37.40    6.20
   9  -2  -3   34.40    4.10
  -9  -2   3   27.70    6.20
  -9   2  -3   34.30    6.20
  -9   2  -3   39.40    4.50
  -9   2  -3   40.80    6.90
   9  -2  -3   41.00    5.60
  -9   2  -3   36.50    5.90
  -9  -2   3   29.90    4.30
  -9  -2   3   34.80    4.30
   9   2   3   22.80    5.10
   9  -2  -3   48.20    8.00
  -9  -2   3   25.40    5.10
   9  -2  -3   32.70    6.40
   9   2  -4  285.77   10.60
  -9   2   4  284.67   15.30
   9  -2   4  271.47   11.20
   9   2  -4  249.48   23.10
  -9  -2  -4  295.27   11.80
  -9  -2  -4  308.77   19.30
   9   2  -4  282.57   11.10
   9  -2   4  280.47   15.40
  -9   2   4  282.37   13.10
  -9   2   4  208.98   20.10
  -9  -2  -4  269.17   16.90
  -9   2   4  286.87   13.10
   9   2  -4  289.47   13.90
  -9  -2  -4  269.47   11.10
  -9  -2  -4  272.27   14.70
  -9  -2  -4  275.87   11.60
   9  -2   4  281.07   14.80
  -9   2  -4  259.77   15.00
  -9   2  -4  280.67   12.40
  -9  -2   4  261.47   12.20
   9   2   4  287.07   13.30
  -9   2  -4  268.47   11.60
  -9  -2   4  268.47   12.70
   9  -2  -4  272.57   11.30
   9   2   4  277.07   12.50
   9   2   4  279.87   15.80
   9  -2  -4  258.07   13.80
  -9   2  -4  263.27   16.50
   9  -2  -4  275.57   14.90
  -9   2  -4  271.67   11.80
  -9   2  -4  245.78   15.00
  -9  -2   4  273.57   16.60
   9  -2  -4  296.27   12.10
   9   2  -5  107.39   12.00
   9   2  -5   79.29    7.00
   9  -2   5   85.39    8.20
   9  -2   5   88.59   12.10
  -9   2   5   78.49    8.50
   9   2  -5  110.69    8.70
   9  -2   5   82.69   10.50
  -9   2   5   78.29   12.00
  -9  -2  -5   97.09    8.60
   9   2  -5   91.29    9.60
  -9  -2  -5   78.79    6.80
  -9  -2  -5  106.69   16.50
  -9  -2  -5   95.79   11.10
  -9   2  -5   72.89    9.60
  -9  -2   5   93.59   11.40
   9  -2  -5   89.19    9.20
  -9   2  -5   81.79   11.30
  -9   2  -5   96.29   13.60
   9   2   5   94.19   11.70
   9   2   5   86.89    9.50
   9  -2  -5  101.49    7.80
   9   2   5   83.19   11.80
   9  -2  -5   81.99   11.10
  -9   2  -5   89.89   11.00
   9  -2  -5  104.39   10.00
  -9   2  -5   99.79    7.80
  -9  -2   5   97.79    9.20
  -9   2   6   25.70    6.00
   9   2  -6   49.70   10.50
  -9   2   6   22.40   12.20
   9  -2   6   45.90    6.90
  -9  -2  -6   46.90   10.00
   9   2  -6   51.99    8.20
  -9  -2  -6   51.59    6.30
   9  -2   6   39.00    7.80
  -9   2  -6   45.50    6.20
   9   2   6   48.10    9.30
   9  -2  -6   83.19   11.60
   9   2   6   54.39   10.40
   9  -2  -6   53.39    6.60
  -9   2  -6   33.80    8.70
  -9  -2   6   44.80    7.10
  -9  -2   6   46.70   11.50
  -9   2   7  144.09   19.20
   9  -2   7  151.38   17.70
   9   2  -7  145.69   11.50
  -9  -2  -7  121.39   15.90
   9   2  -7  147.59   15.20
   9   2  -7  158.88   17.90
  -9  -2  -7  137.59   11.70
   9  -2   7  150.28   14.00
  -9   2   7  140.29   13.60
   9   2   7  150.88   15.50
  -9  -2   7  136.19   17.60
  -9   2  -7  138.09   17.10
   9  -2  -7  133.89   12.10
  -9  -2   7  163.18   14.00
   9  -2  -7  159.48   16.90
  -9   2  -7  140.99   12.40
   9   2   7  130.39   18.50
  10  -2   0   61.29    7.30
  10  -2   0   52.99    6.20
  10  -2   0   76.69    8.40
 -10   2   0   53.49    5.20
  10  -2   0   46.80    6.30
 -10  -2   0   63.29    6.50
 -10  -2   0   60.09    7.10
 -10   2   0   62.69    7.90
  10   2   0   57.89    6.40
  10   2   0   72.59    7.40
 -10  -2   0   68.69    9.20
 -10   2   0   71.99    7.80
 -10   2   0   60.69    5.30
 -10  -2   0   54.29    4.50
  10   2   0   55.19    6.30
 -10  -2   0   56.79    7.40
 -10  -2  -1  301.37   11.70
 -10  -2  -1  304.57   15.70
  10  -2   1  291.17   14.20
 -10   2   1  299.17   11.70
 -10  -2  -1  291.67   12.00
  10   2  -1  270.77   12.60
 -10  -2  -1  307.17   10.50
  10   2  -1  285.77   12.20
  10   2  -1  295.57   13.90
 -10  -2  -1  290.57   10.50
  10   2  -1  297.17   14.00
 -10   2   1  280.27   14.80
  10  -2   1  307.17   14.10
 -10  -2  -1  280.47   14.40
  10   2  -1  295.47   13.00
  10  -2   1  271.07   13.60
 -10   2   1  281.87   11.70
  10  -2  -1  269.07   13.50
 -10  -2   1  296.27   12.70
 -10  -2   1  276.67   13.90
 -10  -2   1  276.97   11.00
 -10   2  -1  290.17   11.40
  10  -2  -1  306.37   14.80
  10  -2  -1  286.67   12.20
 -10  -2   1  300.37   11.00
  10   2   1  288.67   14.10
 -10   2  -1  308.47   16.10
  10   2   1  275.57   13.90
 -10   2  -1  306.07   11.40
  10  -2  -1  299.07   13.50
  10  -2   2   70.79    8.20
 -10  -2  -2   87.19    5.40
 -10  -2  -2   97.49    9.60
 -10   2   2   83.89    9.50
 -10   2   2   90.39    6.80
 -10   2   2   83.69    6.60
 -10  -2  -2   86.69    8.50
 -10   2   2   78.09    9.60
  10  -2   2   84.79    8.50
  10   2  -2   95.19   10.40
  10   2  -2   85.19    9.10
  10   2  -2   71.99    9.20
 -10  -2  -2   78.39    9.40
 -10  -2  -2   78.29    9.00
 -10  -2  -2   87.49    8.80
  10  -2   2   77.99    8.50
 -10  -2  -2   93.09    7.20
  10   2  -2   78.59    8.00
  10   2   2   91.69    8.60
 -10   2  -2   89.49    6.40
  10  -2  -2   83.39    5.30
 -10   2  -2   74.59    9.10
 -10   2  -2   77.89    6.00
 -10  -2   2   91.39    6.50
  10  -2  -2   78.89    8.00
  10  -2  -2   83.89    9.70
 -10   2  -2   66.49    7.30
  10   2   2   82.39    8.70
 -10  -2   2   88.89    6.40
 -10  -2   2   74.09    9.00
  10  -2  -2   85.19    5.10
 -10   2  -2   80.49    9.60
 -10  -2  -3   65.39   11.40
 -10  -2  -3   57.59    7.20
 -10  -2  -3   76.19    9.30
 -10  -2  -3   72.69    6.30
 -10  -2  -3   61.79    5.30
 -10   2   3   52.09    6.20
 -10  -2  -3   62.29    9.50
 -10   2   3   69.59    9.70
  10   2  -3   57.19    8.60
  10   2  -3   62.39    8.90
  10  -2   3   60.39    7.40
 -10   2   3   48.50    6.50
  10   2  -3   57.89    7.90
 -10   2  -3   57.99    6.50
  10  -2  -3   55.69    8.00
 -10  -2   3   61.19    6.90
  10  -2  -3   67.59    8.30
 -10   2  -3   55.69    7.80
 -10  -2   3   65.19    6.40
 -10   2  -3   64.79    6.00
 -10   2  -3   55.89    8.20
 -10  -2   3   60.39    9.10
  10  -2  -3   67.09    6.10
  10  -2  -3   70.09    9.60
 -10   2  -3   69.39    9.60
  10  -2  -3   62.89    5.30
 -10  -2  -4  151.18   12.60
 -10  -2  -4  143.09   16.80
  10   2  -4  147.29    7.30
 -10  -2  -4  151.28   12.50
 -10  -2  -4  152.18    8.20
  10   2  -4  168.98   13.90
 -10  -2  -4  164.78   10.30
 -10   2   4  163.48   10.30
 -10  -2  -4  155.58    9.50
 -10   2   4  143.59   15.30
  10  -2   4  147.89   12.60
  10  -2   4  143.19    8.40
  10   2  -4  135.49   11.00
  10  -2   4  141.09   12.20
 -10  -2   4  161.28   10.80
  10  -2  -4  164.68    9.50
 -10   2  -4  129.49   12.30
 -10  -2   4  136.09   11.30
 -10   2  -4  155.28   14.60
 -10   2  -4  151.78   10.40
  10   2   4  160.18   10.20
  10  -2  -4  153.08   11.60
  10  -2  -4  141.79    8.30
 -10   2  -4  152.58   13.70
 -10  -2   4  153.88   14.80
  10   2   4  150.28   13.50
  10  -2  -4  158.78   12.80
 -10   2  -4  152.38    9.00
 -10  -2  -5   72.19    9.60
 -10  -2  -5   70.39    7.80
  10   2  -5   67.79    8.40
 -10  -2  -5   73.99    7.60
  10  -2   5   82.49   11.40
 -10   2   5   62.99   11.80
  10  -2   5   72.89    8.40
  10   2  -5   77.89   10.50
  10   2  -5   76.79    7.10
 -10   2   5   87.49    9.40
  10   2  -5   68.19   10.70
 -10  -2  -5   78.39   10.60
 -10   2  -5   82.09    8.10
  10  -2  -5   89.69   11.20
  10   2   5   75.19    7.90
  10  -2  -5   79.39    8.00
 -10   2  -5   64.09   10.70
  10  -2  -5   74.99    9.90
 -10   2  -5   74.89   10.70
 -10  -2   5   88.99    9.50
 -10   2  -5   69.69   12.20
  10   2   5   92.79   12.40
  10  -2  -5   92.79   10.60
 -10  -2   5   77.29   12.10
 -10  -2  -6   14.80    5.60
  10   2  -6   14.60    7.80
  10   2  -6    2.60    8.10
  10  -2   6   10.50    7.80
  10  -2   6    9.80    6.20
 -10  -2  -6   11.00    8.30
  10   2  -6   10.20   10.60
 -10   2   6    7.20   12.20
 -10   2   6    8.00    7.30
 -10   2  -6    6.20    8.40
  10  -2  -6   35.70   10.90
 -10  -2   6    4.90   11.70
  10  -2  -6    6.70    5.20
  10   2   6    4.30    8.60
 -10   2  -6    3.20    4.90
 -10  -2   6   -5.40    6.60
  10  -2  -6    8.50    7.40
 -10   2   7  168.08   17.60
 -10  -2  -7  142.99   19.90
 -10  -2  -7  137.69   13.30
  10   2  -7  179.88   16.80
  10   2  -7  176.08   20.20
  10   2  -7  138.69   12.30
  10   2   7  134.59   17.50
  10  -2  -7  144.49   13.00
  10  -2  -7  183.18   17.10
 -10   2  -7  149.69   13.40
 -10  -2   7  162.88   14.90
  10  -2  -7  139.69   20.00
 -11   2   0   30.10    4.40
  11  -2   0   24.60    4.90
 -11   2   0   11.00    5.70
  11  -2   0   27.00    6.10
 -11   2   0   25.80    4.30
  11  -2   0   20.00    4.70
  11   2   0   17.90    5.40
 -11  -2   0   22.20    6.00
 -11  -2   0   30.40    8.00
  11   2   0   28.00    5.30
 -11  -2   0   21.90    7.30
 -11  -2   0   26.50    3.80
 -11  -2   0   21.80    3.70
  11  -2   0   28.30    6.10
 -11  -2   0   22.70    5.50
 -11  -2  -1  117.79   16.60
  11   2  -1  102.39   10.00
  11   2  -1  103.89    8.10
  11  -2   1  109.29   10.30
  11  -2   1  108.09    9.20
 -11  -2  -1  102.49   11.30
  11   2  -1  107.79   10.30
 -11  -2  -1  110.09    8.20
  11  -2   1  112.79    9.80
  11   2  -1  105.09    9.40
 -11   2   1  107.09    7.60
 -11   2   1   98.99    7.10
 -11   2   1   82.49   11.10
 -11  -2  -1  103.99    6.40
 -11  -2  -1  111.59    6.60
 -11   2  -1  110.29   11.40
 -11   2  -1  102.69    7.00
 -11   2  -1  118.79    7.70
  11   2   1   98.29    9.40
 -11  -2   1  100.29   10.10
  11   2   1   99.79    9.30
 -11  -2   1  115.29    7.20
  11  -2  -1  115.69   10.10
  11  -2  -1  106.59   10.90
  11  -2  -1  108.09    7.70
 -11  -2   1  111.49    9.30
  11  -2  -1  122.99    9.90
 -11  -2   1  119.59    7.20
  11  -2   2   86.79   10.10
 -11  -2  -2   88.79    6.10
  11   2  -2   74.49    8.80
 -11   2   2  104.59   12.20
 -11  -2  -2  115.39   11.30
 -11   2   2   96.79    8.10
  11  -2   2   76.39    9.10
  11   2  -2   88.09   11.80
 -11  -2  -2   97.69    9.80
 -11   2   2   77.79    7.40
  11   2  -2   92.29    9.50
 -11  -2  -2   92.09    6.60
 -11  -2  -2  104.09   11.30
  11  -2   2   92.89    9.90
 -11   2  -2   95.39    7.40
 -11  -2   2   80.69    7.10
  11  -2  -2   74.19    9.60
 -11   2  -2   80.29    6.70
 -11  -2   2   91.39   11.10
 -11   2  -2   86.89   11.70
  11  -2  -2   94.79   11.30
 -11  -2   2   82.29    7.00
  11   2   2  100.29    9.90
  11   2   2   93.09    9.70
  11  -2  -2   88.99    9.10
 -11   2  -2   84.49   11.10
  11  -2   3   56.79    7.90
 -11  -2  -3   52.19    8.00
 -11  -2  -3   57.19    6.00
 -11  -2  -3   45.90    9.20
  11  -2   3   50.19    9.00
  11   2  -3   40.30    8.70
 -11  -2  -3   42.60    7.90
  11   2  -3   34.80    6.70
 -11  -2  -3   58.39    6.80
 -11   2   3   49.80    6.80
  11   2  -3   68.09   10.60
 -11  -2  -3   43.10    8.60
 -11   2   3   57.19   10.10
 -11  -2   3   31.10    8.00
  11  -2  -3   51.49    6.20
 -11   2  -3   43.60    5.20
 -11   2  -3   55.79    9.10
  11  -2  -3   35.90   11.30
 -11   2  -3   32.80    6.90
  11  -2  -3   24.10    8.10
 -11   2  -3   59.49    9.20
 -11   2  -3   57.59    7.60
  11  -2  -3   53.69    5.40
  11   2   3   44.50    8.60
 -11  -2   3   56.99    7.20
  11  -2  -3   39.20    7.70
 -11  -2   3   49.80    6.10
 -11  -2  -4  172.38   18.70
  11  -2   4  200.88   14.60
 -11  -2  -4  196.48   13.00
 -11  -2  -4  191.88   11.40
 -11  -2  -4  178.98   14.90
 -11   2   4  183.38   11.60
  11   2  -4  207.28   13.50
 -11  -2  -4  187.78   14.80
 -11  -2  -4  195.98   10.10
  11  -2   4  127.09   18.00
 -11   2   4  177.28   18.10
  11   2  -4  201.68   15.90
 -11   2  -4  178.28   17.00
  11  -2  -4  221.48   18.40
  11  -2  -4  222.68   15.90
  11   2   4  204.58   11.80
 -11   2  -4  201.28   16.60
 -11   2  -4  228.58   15.90
 -11  -2   4  205.18   17.80
  11  -2  -4  182.28   13.40
 -11   2  -4  205.18   10.80
 -11  -2   4  178.78   11.60
  11  -2  -4  182.28    9.60
 -11   2  -4  193.58   12.30
  11   2   4  198.58   15.60
  11  -2  -4  210.58   10.90
 -11   2  -4  198.68   13.50
 -11   2   5   18.80   11.30
 -11  -2  -5   22.70    5.30
 -11  -2  -5   12.40    8.60
 -11  -2  -5   24.80    7.70
  11  -2   5   20.00    9.30
  11   2  -5   19.70    4.40
 -11   2   5   31.10    7.30
  11   2  -5   35.90   10.60
  11   2  -5   29.90    8.10
  11   2   5   17.30    6.70
  11  -2  -5   29.70   10.50
  11   2   5   12.60    8.20
 -11  -2   5   -6.70   10.60
 -11   2  -5   16.90    8.20
 -11   2  -5   27.40    5.50
 -11  -2   5   11.50    5.80
  11  -2  -5   32.60    7.90
  11  -2  -5   18.10    5.10
 -11   2   6   36.40    7.90
  11   2  -6   50.59   10.30
  11  -2   6   33.40    9.00
 -11  -2  -6   47.00    7.60
  11   2  -6   41.00   11.20
 -11   2   6   36.20   15.50
 -11  -2  -6   64.89   12.90
 -11  -2   6   33.30   14.30
  11  -2  -6   50.69   11.00
 -11   2  -6   47.10   11.60
  11   2   6   51.49    9.40
  11   2   6   34.40    9.70
 -11  -2   6   49.70    9.10
  11  -2  -6   39.70    6.80
  11  -2  -6   47.70   11.00
 -11   2  -6   46.10    8.10
 -12  -2   0   51.99    9.70
 -12   2   0   66.99   11.10
 -12   2   0   73.39    7.90
  12  -2   0   58.69    7.20
  12  -2   0   65.29    8.30
  12  -2   0   63.29    8.20
 -12  -2   0   73.89    7.00
 -12   2   0   62.39    8.90
  12   2   0   75.69    9.70
  12   2   0   59.99    9.00
 -12   2   0   77.69    7.10
 -12  -2   0   64.49    6.90
  12  -2   0   58.69    7.90
 -12  -2   0   59.29    6.20
 -12  -2   0   70.49    8.40
 -12   2   1   81.49    7.70
  12  -2   1   78.29   10.00
  12  -2   1   92.99    9.60
 -12  -2  -1   88.99   11.20
  12   2  -1   86.79    8.40
 -12  -2  -1   89.89    7.20
  12   2  -1   83.69   10.20
 -12   2   1   79.89   10.90
 -12  -2  -1   79.69    6.60
 -12   2   1   71.79    8.10
  12   2  -1   63.29    8.90
  12  -2   1   84.79   11.40
 -12   2  -1  109.99    8.30
  12  -2  -1   86.89   11.30
 -12  -2   1   80.29    9.70
 -12  -2   1   82.49    7.20
  12  -2  -1   91.39   12.10
  12   2   1   98.99   10.40
  12   2   1   94.69   10.50
 -12   2  -1   89.49   11.40
  12  -2  -1   83.69   10.00
  12  -2  -1   83.89    8.20
 -12  -2   1   87.89    7.70
 -12  -2   1   90.69    9.80
 -12   2  -1   75.29    7.30
  12   2  -2   27.50    6.60
  12  -2   2   29.40    7.00
 -12   2   2   32.60    9.00
 -12  -2  -2   23.90    8.60
 -12  -2  -2   27.60    4.30
 -12   2   2   34.30    6.40
 -12   2   2   13.00    6.60
  12   2  -2   34.00    7.70
  12  -2   2   17.70    5.90
 -12  -2  -2   16.60    7.30
 -12  -2  -2   29.70    4.70
 -12   2   2   25.30    9.20
  12  -2   2   21.30    7.10
 -12  -2   2   22.80    5.20
  12   2   2   17.80    6.80
 -12   2  -2   31.50    7.90
  12   2   2   25.50    7.00
 -12  -2   2   24.20    7.40
  12  -2  -2   23.40    8.40
  12  -2  -2   19.90    6.30
 -12  -2   2   20.70    8.40
 -12   2  -2   20.10    4.60
 -12   2  -2   27.90    5.20
 -12  -2   2   21.50    4.90
  12  -2  -2   38.70    8.60
 -12  -2  -3   58.49    6.40
 -12   2   3   52.09    7.20
 -12  -2  -3   64.89   10.00
 -12   2   3   44.50   10.90
 -12  -2  -3   64.59   10.50
 -12  -2  -3   53.49    7.00
  12   2  -3   63.39    8.80
 -12  -2  -3   50.09    9.50
  12  -2   3   53.79    9.10
 -12  -2  -3   45.90    9.50
 -12  -2   3   43.80    8.30
 -12   2  -3   55.29    8.60
 -12   2  -3   75.49    7.70
  12  -2  -3   47.80    7.90
  12   2   3   53.99    8.80
 -12   2  -3   62.19    7.20
 -12   2  -3   47.70   10.90
 -12  -2   3   66.59   11.60
 -12   2  -3   50.19    9.20
 -12   2  -3   57.99   10.50
  12   2  -4   99.89   11.10
  12   2  -4  118.19   16.10
 -12  -2  -4   98.39   12.10
  12  -2   4  129.29   13.90
 -12  -2  -4  117.79    9.40
 -12  -2  -4  125.89   12.80
 -12   2   4  108.09   14.40
 -12   2   4  112.29   10.90
 -12   2  -4  101.49   13.70
 -12  -2   4  104.99   13.40
 -12  -2   4  102.49   10.90
 -12   2  -4  119.99    9.60
  12  -2  -4   99.09   12.80
  12   2   4  119.59   14.70
  12  -2  -4  112.39    8.20
 -12   2   5   44.50   14.90
  12  -2   5   28.30   11.30
  12   2  -5   48.90   13.00
 -12  -2  -5   52.59   11.20
  12   2  -5   48.20    9.30
 -12  -2  -5   38.40    7.00
 -12   2   5   30.40    7.70
  12  -2  -5   57.29   10.50
 -12  -2   5   42.30    8.30
 -12   2  -5   43.10   11.50
  12  -2  -5   44.30    6.30
 -12   2  -5   37.80    7.00
  12   2   5   34.50   10.40
 -12  -2   5   45.80   13.90
 -13  -2   0   78.99   11.40
 -13  -2   0  104.09   10.20
  13   2   0   74.79    9.60
  13  -2   0   73.39    8.20
 -13   2   0   67.99    7.40
 -13  -2   0   80.59    7.80
 -13   2   0   78.59   12.10
 -13  -2   0   74.79    8.60
  13  -2   0   63.39    9.90
  13  -2   0   70.69    9.80
  13   2   0   72.79   10.30
 -13   2   0   70.39    8.40
 -13  -2   0   75.49    9.70
 -13   2   0   72.19   10.30
 -13  -2  -1   65.79    7.20
  13  -2   1   59.89    9.20
 -13  -2  -1   78.49   12.20
 -13   2   1   47.30    7.10
 -13  -2  -1   61.89    6.50
  13   2  -1   52.09    7.20
  13  -2   1   66.39    9.80
  13   2  -1   53.59   10.50
 -13   2   1   52.69   11.00
  13   2  -1   57.09    8.70
 -13  -2   1   45.40    8.20
  13  -2  -1   59.09    8.90
 -13   2  -1   67.49   11.80
  13  -2  -1   68.59    9.50
  13   2   1   61.39    9.30
  13   2   1   56.89    9.50
 -13   2  -1   65.59    7.10
  13  -2  -1   52.79    9.60
 -13  -2   1   52.89    6.70
 -13  -2   1   58.19    6.60
 -13  -2   1   62.49   10.10
 -13   2  -1   73.29    9.60
 -13  -2  -2   57.59    7.70
  13   2  -2   52.09    9.30
 -13   2   2   50.79    6.90
 -13  -2  -2   43.90   10.50
 -13  -2  -2   74.49    8.90
 -13   2   2   57.09   12.00
  13  -2   2   64.59    9.40
  13  -2   2   71.09   11.70
 -13  -2   2   51.09   11.10
  13  -2  -2   64.29    9.80
 -13  -2   2   75.89    8.40
 -13  -2   2   72.49    8.50
  13   2   2   57.79    8.90
 -13   2  -2   85.79   10.90
 -13   2  -2   62.49    6.80
 -13  -2   2   43.20   10.10
  13   2   2   65.99    9.80
 -13   2  -2   61.49   10.60
 -13  -2  -3   46.50    6.00
  13  -2   3   28.30    8.00
 -13  -2  -3   42.90   10.40
 -13   2   3   42.10    7.20
  13   2  -3   52.69    9.30
 -13   2   3   29.40   11.90
 -13   2  -3   50.59   10.10
 -13  -2   3   40.90   13.30
 -13  -2   3   36.40    6.60
  13  -2  -3   45.40    9.10
  13   2   3   33.70    8.90
 -13   2  -3   41.30    6.40
  13   2  -4  104.59   11.70
 -13   2   4   91.69   17.70
 -13  -2  -4  106.99   14.30
 -13   2   4   91.59   10.60
  13  -2   4   85.49   11.90
 -13  -2  -4  113.09   10.50
 -13   2  -4   87.99   10.60
  13   2   4  111.69   16.30
 -13   2  -4   85.29   12.50
  13  -2  -4  101.39   11.80
 -13  -2   4  101.49   16.20
 -13  -2   4  107.49   11.70
 -14   2   0   68.29    8.20
  14   2   0   73.49    9.70
 -14  -2   0   88.99   11.80
 -14  -2   0   90.09   13.00
  14  -2   0   77.39   10.80
 -14   2   0   87.29   13.60
  14   2   0   70.79   10.90
  14  -2   0   73.49   10.40
 -14  -2   0   76.09    9.20
 -14  -2  -1   54.49   12.50
  14  -2   1   39.90    8.70
 -14   2   1   43.30   12.20
  14   2  -1   46.20    9.80
 -14   2   1   55.19    8.10
  14  -2   1   25.00    8.40
 -14  -2  -1   45.70    6.60
  14  -2  -1   52.19   10.50
 -14  -2   1   24.70   11.00
 -14   2  -1   29.30    6.50
  14  -2  -1   38.90    7.80
 -14   2  -1   59.09   12.40
  14   2   1   30.90    8.70
 -14  -2   1   40.30    6.80
  14   2   1   49.90   10.70
  14  -2   2   10.40    8.20
 -14   2   2   14.40   13.70
  14   2  -2   30.70   10.00
  14  -2   2   13.40    8.10
 -14  -2  -2   38.40   11.70
 -14   2   2   13.60    6.50
 -14  -2  -2   21.40    5.70
 -14  -2   2   22.60   12.50
  14  -2  -2    5.00    8.80
  14   2   2   -1.10    8.70
 -14   2  -2   11.60    6.20
 -14  -2   2   16.90    6.50
 -14   2  -2   20.10    9.80
  14   2  -3   19.10    9.70
 -14  -2  -3   42.10   12.20
 -14  -2  -3   38.60    7.10
 -14   2   3   27.80    7.40
  14  -2   3   25.60   10.60
 -14   2   3   26.80   16.50
 -14  -2   3   52.89   14.10
 -14   2  -3   35.80   11.70
 -14  -2   3   37.10    7.50
  14  -2  -3   36.30   10.10
 -14   2  -3   19.00    6.90
  14   2   3   21.70   10.60
 -15   2   0   18.30   12.20
 -15  -2   0   21.10    7.70
  15  -2   0   28.20    9.10
  15  -2   0    4.20    9.70
  15   2   0   22.30    9.90
 -15   2   0   18.70    7.50
 -15  -2   0   39.30   13.30
  15   2   0    7.30    8.90
  15  -2   1   38.60   11.20
 -15   2   1   44.90   15.10
 -15   2   1   43.20    8.60
  15  -2   1   37.40    9.80
  15   2  -1   38.60   11.40
 -15  -2  -1   43.20   13.10
  15  -2  -1   33.40   10.10
  15   2   1   29.90   10.50
 -15  -2   1   28.00   14.20
 -15  -2   1   63.59   14.90
 -15  -2   1   34.10    8.00
 -15   2  -1   36.20    7.80
  15   2   1   46.50   11.30
 -15   2  -1   52.49   13.20
  15   2  -2    0.90   10.10
 -15  -2  -2   19.50   12.50
   0   3   0    2.10    0.70
   0   3   0   -0.10    0.40
   0   3   0    0.20    0.60
   0  -3   0    1.00    0.40
   0   3   0    0.40    0.50
   0   3   0   -0.50    0.30
   0  -3   0    1.10    0.50
   0   3   0    0.00    0.30
   0  -3   0    0.40    0.70
   0  -3   0    1.10    0.50
   0  -3   0    0.10    0.30
   0   3  -1  369.56   11.90
   0   3  -1  381.36   11.40
   0  -3  -1  379.36   11.30
   0   3  -1  384.46   11.00
   0  -3   1  394.16   12.10
   0   3   1  382.66   10.80
   0  -3   1  368.16   11.50
   0   3   1  356.36   11.20
   0   3  -1  393.36   11.10
   0   3  -1  344.67   11.40
   0   3  -1  366.16   11.90
   0  -3  -1  373.16   11.50
   0  -3   1  390.46   11.30
   0   3   1  366.36   10.80
   0  -3   1  332.87   11.40
   0  -3  -1  359.06   10.80
   0  -3   1  396.06   11.00
   0  -3  -1  375.46   10.80
   0  -3   1  397.56   11.10
   0   3  -2  138.09    5.00
   0  -3   2  125.79    6.90
   0   3  -2  135.09    5.20
   0   3   2  131.69    6.70
   0  -3  -2  139.59    6.50
   0  -3  -2  133.59    6.20
   0  -3  -2  126.39    4.90
   0  -3   2  139.09    5.90
   0   3  -2  136.69    5.20
   0  -3   2  132.09    4.80
   0   3  -2  132.59    6.60
   0   3  -2  130.29    6.00
   0   3   2  132.59    4.90
   0  -3   2  129.09    5.10
   0   3  -2  134.79    5.60
   0   3  -2  136.79    6.50
   0   3   2  130.09    5.70
   0   3   2  152.78    6.00
   0  -3  -2  124.19    5.60
   0   3   2  132.29    5.00
   0  -3   2  136.29    5.20
   0  -3   2  129.59    5.50
   0  -3  -2  140.29    5.10
   0  -3  -2  130.09    6.20
   0  -3   2  138.99    6.60
   0   3   3  980.90   27.60
   0  -3  -3  953.80   28.50
   0  -3   3  885.31   31.30
   0   3   3  891.81   27.50
   0  -3  -3  921.31   29.70
   0   3   3 1005.10   29.30
   0  -3  -3  955.10   29.10
   0  -3  -3  952.60   30.00
   0  -3  -3  956.10   27.80
   0  -3   3  974.30   28.40
   0  -3   3  927.21   28.40
   0   3  -3  992.20   30.40
   0   3  -3  978.70   28.00
   0  -3   3 1028.00   28.00
   0   3  -3  960.10   28.40
   0   3   3  972.70   28.80
   0  -3   3  962.60   30.20
   0  -3   3 1008.50   29.30
   0   3  -3  968.00   30.70
   0   3  -3  933.21   29.70
   0   3   3  937.71   30.10
   0  -3   3  910.61   27.80
   0  -3   3  956.30   26.90
   0   3  -4   14.20    4.00
   0   3  -4   16.80    2.70
   0   3   4   13.40    2.50
   0  -3   4   12.80    2.30
   0  -3   4   13.90    2.70
   0  -3  -4   17.80    3.10
   0  -3   4   17.90    2.10
   0  -3  -4   17.90    2.90
   0  -3  -4   18.70    4.20
   0   3   4   17.90    2.90
   0  -3  -4   13.60    3.10
   0  -3  -4   14.00    4.00
   0   3  -4   18.50    3.80
   0  -3   4   10.50    2.60
   0   3  -4   15.70    2.50
   0  -3   4   12.70    3.40
   0  -3   4   18.40    2.90
   0   3   4    7.20    3.30
   0   3   4   18.40    3.50
   0   3  -4   15.70    3.30
   0  -3  -4    9.90    1.90
   0   3  -4   10.40    3.50
   0  -3   4   13.40    3.40
   0  -3  -5  312.87   12.80
   0   3  -5  308.27   12.30
   0   3  -5  299.17   11.90
   0  -3   5  310.27   13.50
   0  -3  -5  303.27   15.60
   0  -3  -5  303.17   13.30
   0  -3   5  299.07   14.10
   0   3   5  305.47   11.80
   0   3   5  310.17   14.00
   0  -3  -5  318.27   12.30
   0   3   5  332.17   11.90
   0   3   5  322.17   13.20
   0  -3   5  304.47   12.50
   0   3  -5  247.78   21.80
   0  -3   5  305.47   12.10
   0   3  -5  311.57   15.20
   0   3   5  306.37   15.30
   0  -3  -5  298.47   15.50
   0  -3  -5  297.37   11.70
   0   3  -5  327.27   13.20
   0   3  -5  305.27   16.10
   0  -3   5  278.37   11.80
   0  -3  -6  188.88   10.60
   0  -3   6  177.38   13.60
   0  -3   6  195.78   11.90
   0   3  -6  199.08    9.60
   0   3   6  183.18    9.40
   0  -3  -6  172.28   13.70
   0   3   6  185.38   12.50
   0   3  -6  189.78   13.50
   0   3  -6  200.68   15.10
   0   3   6  185.28   14.00
   0  -3  -6  193.08   15.10
   0   3   6  187.48   10.60
   0   3  -6  200.08   15.90
   0  -3  -6  176.18   10.20
   0  -3  -6  180.08    9.30
   0  -3   6  189.98   10.10
   0   3  -6  182.18   11.50
   0  -3  -6  190.38   11.60
   0   3   6  189.48    9.50
   0  -3   6  187.18    9.80
   0  -3   6  178.18    9.60
   0   3   7    9.00    5.20
   0   3   7    4.10    7.80
   0  -3  -7    2.40    7.80
   0  -3  -7    8.10    6.20
   0  -3  -7   11.40    3.60
   0  -3  -7   -9.20    8.30
   0   3  -7    8.10    3.60
   0  -3   7    0.70    5.90
   0  -3   7   13.40    4.90
   0   3  -7    7.70    8.40
   0   3  -7    9.70   10.80
   0  -3   7    5.90    6.90
   0  -3   7   15.60    4.90
   0   3  -7   16.30    6.70
   0   3   8   41.00   12.70
   0  -3  -8   71.69   14.80
   0  -3  -8   34.90   15.00
   0   3   8   45.10    6.70
   0   3  -8   43.90    7.30
   0  -3   8   54.59    7.30
   0  -3   8   50.59   10.50
   0  -3   8   43.70    8.20
   0   3  -8   46.80   13.30
   0  -3   8   50.59   13.40
   0  -3  -8   44.80    7.10
   0  -3   9  170.28   17.30
   0  -3  -9  160.58   13.60
   0   3   9  171.68   14.40
   0  -3  -9  154.68   21.00
   0   3   9  202.48   19.50
   0  -3   9  149.69   19.20
   0  -3   9  155.48   14.70
   0  -3   9  185.68   23.60
   0   3  -9  137.29   21.40
   0  -3  -9  172.28   16.90
   0   3   9  154.28   20.30
   0   3  -9  190.28   14.00
  -1   3   0 1349.77   35.30
  -1   3   0 1244.98   35.20
  -1  -3   0 1236.48   35.40
  -1   3   0 1291.07   35.80
   1   3   0 1302.27   35.30
   1   3   0 1225.48   35.90
  -1  -3   0 1312.77   35.60
  -1  -3   0 1264.57   34.70
  -1  -3   0 1303.77   34.70
  -1  -3   0 1334.87   35.30
  -1   3   0 1301.67   35.10
   1  -3   0 1335.57   35.30
  -1  -3   0 1361.26   35.10
   1   3   0 1295.77   35.70
  -1  -3   0 1289.17   35.90
   1  -3   0 1266.57   35.70
   1  -3   0 1273.77   35.30
  -1   3   0 1330.47   36.40
   1  -3   0 1319.77   35.10
   1  -3   0 1366.26   36.50
   1   3   0 1302.47   35.60
   1   3   0 1282.67   35.50
  -1   3   1  185.88    6.00
   1   3  -1  183.78    5.80
  -1  -3  -1  187.08    5.60
  -1   3   1  189.78    7.60
   1  -3   1  189.88    6.10
  -1  -3  -1  183.88    6.40
  -1  -3  -1  190.08    6.90
  -1   3   1  185.88    6.30
   1   3  -1  177.28    6.60
   1  -3   1  192.68    7.20
   1   3  -1  193.48    6.80
  -1  -3  -1  179.28    5.90
   1  -3   1  189.88    5.70
   1  -3   1  169.18    7.10
  -1  -3  -1  182.58    6.00
  -1  -3  -1  184.08    5.50
   1  -3   1  185.78    6.40
   1   3  -1  177.58    5.80
   1  -3   1  182.18    6.10
   1   3  -1  178.98    6.60
  -1   3   1  185.08    6.00
   1   3  -1  178.48    6.80
  -1  -3   1  193.08    5.90
  -1   3  -1  176.68    6.90
   1   3   1  183.78    5.50
  -1  -3   1  191.38    6.90
   1   3   1  183.78    6.10
  -1   3  -1  191.68    6.10
  -1  -3   1  182.88    6.70
   1   3   1  184.38    6.90
  -1   3  -1  194.58    6.10
  -1   3  -1  200.48    7.30
   1  -3  -1  186.68    6.10
   1   3   1  181.28    5.90
  -1  -3   1  186.78    5.90
  -1  -3   1  171.28    7.70
  -1   3  -1  190.58    5.80
   1  -3  -1  177.18    6.00
   1   3   1  187.98    6.50
  -1   3  -1  191.68    6.50
   1   3   1  178.18    5.40
  -1  -3   1  188.68    6.30
   1  -3  -1  183.48    7.40
  -1  -3   1  189.68    6.60
  -1  -3  -2  221.48    8.60
   1   3  -2  222.08    9.00
   1  -3   2  218.48    9.90
  -1  -3  -2  219.88    8.40
  -1  -3  -2  220.68    8.70
   1   3  -2  236.58    8.00
  -1  -3  -2  226.28    7.40
   1  -3   2  224.38    7.80
   1  -3   2  214.08    7.70
  -1   3   2  227.78    9.70
   1   3  -2  238.08    7.70
   1   3  -2  240.08    9.30
  -1  -3  -2  221.38    8.70
   1  -3   2  238.58    8.60
  -1  -3  -2  214.08    7.30
   1   3  -2  237.88    7.80
   1   3  -2  225.68    9.20
   1   3  -2  233.28    8.50
  -1   3   2  228.38    7.70
  -1   3   2  238.28    9.10
   1  -3   2  237.88    7.80
   1   3   2  200.48    6.40
  -1   3  -2  217.48    7.20
  -1  -3   2  214.28    8.50
   1  -3  -2  186.88    7.20
   1   3   2  192.88    7.50
  -1   3  -2  209.88    6.50
  -1   3  -2  209.88    8.60
  -1   3  -2  199.78    8.70
  -1  -3   2  195.48    8.70
   1  -3  -2  198.18    8.60
   1   3   2  197.18    7.90
   1   3   2  193.48    6.50
   1  -3  -2  197.38    7.00
   1  -3  -2  193.98    6.60
  -1   3  -2  202.98    7.80
   1  -3  -2  183.58    8.50
   1  -3  -2  203.48    8.40
   1  -3  -2  211.28    7.10
  -1  -3   2  196.38    7.00
  -1  -3   2  195.28    7.60
  -1   3  -2  206.88    7.10
  -1   3  -2  194.68    7.10
  -1  -3   2  205.98    7.10
  -1  -3   2  199.68    7.90
  -1  -3   2  221.18    7.10
   1   3   2  208.78    7.60
   1   3   2  196.18    6.50
   1   3  -3  132.89    7.50
  -1  -3  -3  127.49    5.40
   1   3  -3  125.69    6.40
  -1  -3  -3  119.89    7.10
   1   3  -3  128.09    7.60
  -1   3   3  121.59    7.30
   1  -3   3  133.29    6.40
  -1  -3  -3  118.89    5.30
  -1   3   3  125.09    5.50
   1  -3   3  128.49    6.50
   1  -3   3  140.79    5.70
   1  -3   3  120.19    7.30
   1  -3   3  125.49    5.50
  -1  -3  -3  132.29    6.50
   1   3  -3  124.79    5.60
  -1   3   3  121.99    5.60
   1  -3   3  115.59    5.70
   1   3  -3  118.59    7.30
  -1  -3  -3  125.99    6.30
  -1  -3  -3  123.09    6.70
   1   3   3  133.59    6.60
  -1   3  -3  137.69    4.90
  -1  -3   3  133.79    5.80
  -1  -3   3  134.39    5.60
   1  -3  -3  133.69    7.10
  -1  -3   3  134.69    5.80
   1   3   3  145.59    6.90
   1  -3  -3  119.79    7.50
  -1  -3   3  137.19    7.70
   1   3   3  132.59    5.30
   1   3   3  132.49    7.40
   1   3   3  125.19    5.40
  -1   3  -3  139.89    7.80
   1   3   3  134.89    7.40
  -1   3  -3  128.79    5.70
  -1  -3   3  120.19    8.30
  -1  -3   3  126.09    5.70
   1  -3  -3  130.39    7.90
   1  -3  -3  134.59    5.90
  -1   3  -3  126.59    6.80
  -1   3  -3  126.49    6.00
   1  -3  -3  129.59    5.60
  -1  -3   3  144.99    7.20
  -1   3  -3  132.59    8.00
  -1   3  -3  137.89    5.90
   1  -3  -3  135.49    5.90
  -1  -3   3  134.79    6.60
   1   3  -4  141.09    6.90
  -1  -3  -4  145.49    6.70
  -1  -3  -4  132.59    7.50
   1  -3   4  138.39    6.60
  -1   3   4  152.38    7.30
   1   3  -4  142.39    6.60
   1  -3   4  140.99    8.10
  -1  -3  -4  135.99    8.40
   1   3  -4  145.29    9.40
  -1  -3  -4  134.39    7.40
   1   3  -4  151.98    9.30
   1  -3   4  129.89    9.00
  -1  -3  -4  134.89    6.40
  -1   3   4  133.89    9.00
   1  -3   4  138.49    7.30
  -1   3   4  140.19    6.60
  -1   3   4  145.69    6.60
  -1   3   4  144.89    8.50
   1  -3   4  129.09    6.90
  -1  -3  -4  137.89    8.70
   1  -3   4  141.19    6.60
  -1  -3   4  161.98    7.10
  -1  -3   4  153.18    9.50
   1   3   4  148.39    9.10
  -1  -3   4  147.09    6.90
   1   3   4  147.79    6.50
   1   3   4  156.08    8.30
   1  -3  -4  144.19    9.60
   1   3   4  150.78    9.60
  -1   3  -4  145.89    7.00
   1   3   4  150.78    8.00
  -1   3  -4  151.08    7.30
   1  -3  -4  145.79    6.80
  -1  -3   4  148.39    6.40
  -1   3  -4  157.88    9.90
  -1  -3   4  148.19    8.00
  -1   3  -4  146.69    8.60
  -1  -3   4  167.38    7.20
  -1   3  -4  157.98   10.10
   1   3   4  155.48    6.70
   1  -3  -4  149.59    7.10
   1  -3  -4  150.78    7.10
   1  -3  -4  141.69    9.60
   1  -3  -4  149.39    8.30
  -1  -3   4  148.49    8.70
  -1   3  -4  144.89    6.80
  -1   3   5  163.08   10.30
  -1  -3  -5  182.58    8.50
  -1  -3  -5  173.28    9.40
   1   3  -5  172.28    9.70
  -1  -3  -5  159.98   10.60
  -1   3   5  179.48    8.40
   1  -3   5  157.08    9.90
   1   3  -5  185.98   12.50
  -1   3   5  146.39   11.10
  -1   3   5  158.28    8.10
   1   3  -5  155.08   11.30
  -1  -3  -5  178.58    8.10
  -1  -3  -5  174.18   11.60
  -1   3   5  168.58    8.70
   1  -3   5  175.68    8.20
   1  -3   5  162.68    8.10
   1   3  -5  172.68   11.80
   1  -3   5  176.68    9.20
   1  -3   5  169.58    9.20
   1   3  -5  177.98    8.70
   1   3  -5  151.78    7.90
  -1  -3  -5  159.88    9.20
   1  -3   5  164.18   11.30
   1   3   5  162.48    9.80
  -1  -3   5  145.59    7.90
   1   3   5  170.18    9.30
   1  -3  -5  154.28    8.30
  -1  -3   5  162.48    7.20
  -1   3  -5  168.98    8.40
   1  -3  -5  162.28    7.90
  -1   3  -5  177.98    9.10
  -1   3  -5  172.58   12.10
  -1  -3   5  179.08   10.50
  -1  -3   5  167.88    8.20
  -1   3  -5  159.08   10.50
   1   3   5  162.78    7.70
   1  -3  -5  152.38   11.40
   1  -3  -5  164.78    8.20
   1   3   5  145.49   10.70
   1  -3  -5  175.08    9.80
  -1   3  -5  150.88    7.80
   1  -3  -5  156.38   11.60
   1   3   5  156.78    7.70
  -1   3  -5  150.58   11.90
  -1  -3   5  164.88    9.70
  -1  -3   5  168.48    8.30
   1   3  -6  543.35   24.40
  -1   3   6  542.85   22.30
  -1  -3  -6  556.94   19.70
   1  -3   6  522.65   19.10
  -1  -3  -6  520.95   23.30
   1  -3   6  550.34   24.10
   1  -3   6  555.64   21.10
   1   3  -6  518.65   19.80
  -1   3   6  522.55   23.80
  -1  -3  -6  534.25   19.00
  -1   3   6  536.35   19.20
  -1  -3  -6  567.34   20.90
   1   3  -6  535.05   25.00
   1  -3   6  532.65   20.30
   1  -3   6  524.95   19.00
  -1   3   6  556.54   19.30
   1   3  -6  516.05   24.20
   1   3  -6  546.05   19.20
   1   3  -6  547.25   21.10
  -1  -3  -6  548.15   20.50
  -1  -3  -6  517.75   24.30
  -1   3  -6  508.45   24.20
  -1   3  -6  528.15   18.80
  -1  -3   6  517.55   23.60
  -1  -3   6  507.65   16.70
   1  -3  -6  516.85   20.70
   1   3   6  511.45   22.70
  -1  -3   6  512.15   18.90
   1   3   6  523.85   18.30
   1  -3  -6  550.04   19.40
   1   3   6  532.55   18.40
  -1   3  -6  525.85   19.80
  -1  -3   6  522.05   18.70
   1  -3  -6  516.55   24.40
   1  -3  -6  513.85   18.50
   1   3   6  542.85   20.60
  -1   3  -6  499.05   22.50
   1   3   6  511.95   21.30
   1  -3  -6  520.95   25.90
  -1  -3   6  540.75   21.50
   1  -3   7   40.50    7.90
  -1  -3  -7   30.40    9.00
  -1  -3  -7   28.90    5.30
   1  -3   7   36.90    6.70
   1   3  -7   29.20    9.30
  -1   3   7   27.80    8.70
  -1   3   7   22.90    5.00
  -1  -3  -7   27.10    6.60
   1   3  -7   24.50    7.40
   1   3  -7   27.10   11.70
   1   3  -7   26.20    4.80
  -1  -3  -7   21.50    8.90
   1  -3   7   43.30   10.30
   1  -3   7   26.70    5.40
  -1   3  -7   40.70    6.10
  -1  -3   7   26.30    7.70
   1   3   7   11.90    5.10
  -1  -3   7   32.40    8.90
  -1  -3   7   29.10    5.80
  -1   3  -7    9.60    8.70
  -1  -3   7   32.60    5.90
  -1   3  -7   28.80    7.10
   1  -3  -7   24.50    7.60
   1   3   7   38.10    9.20
   1  -3  -7   10.20   10.20
   1  -3  -7   28.80    5.50
   1  -3  -7   23.70    8.60
  -1   3  -7   28.50    7.70
   1   3   7   40.60    7.70
   1   3   7   34.20    5.10
   1   3  -8  117.99   10.30
   1   3  -8  111.79   18.60
   1  -3   8  109.49   16.70
   1  -3   8   98.79   13.90
   1  -3   8  127.59   17.20
  -1   3   8  159.88   20.70
   1  -3   8  131.49   10.90
  -1   3   8  131.09   11.10
  -1  -3  -8  118.19   15.20
  -1  -3  -8  132.29   10.70
   1   3  -8  161.68   20.10
  -1  -3   8  136.09   17.10
  -1  -3   8  121.29   11.50
  -1   3  -8  133.89   10.60
  -1   3  -8  126.39   18.10
   1   3   8  136.29   13.30
   1   3   8  119.69   10.60
   1  -3  -8  114.79   10.40
   1   3   8  112.29   14.10
   1   3   8  128.29   15.40
  -1  -3   8  123.59   14.40
  -1   3  -8  135.99   18.30
   1  -3  -8  120.09   16.50
  -1   3  -8  105.29   12.90
   1  -3  -8  129.39   15.80
  -1  -3   8  104.69   10.80
   1  -3  -8   82.59   16.20
  -1  -3  -9  160.18   13.40
   1   3  -9  136.39   15.80
   1   3  -9   88.69   18.00
  -1   3   9  130.99   19.40
  -1   3   9  121.19   14.00
   1  -3   9  120.89   16.60
  -1  -3  -9  147.19   22.00
   1  -3   9  136.49   17.00
   1  -3   9  134.39   14.00
   1  -3  -9  135.19   16.80
   1   3   9  137.49   13.20
   1  -3  -9  132.39   13.10
  -1   3  -9  113.39   16.80
   1   3   9  134.49   18.00
  -1  -3   9  129.69   14.00
  -1  -3   9  115.19   17.10
  -2   3   0   25.30    2.60
   2   3   0   22.70    1.60
  -2  -3   0   25.10    1.60
  -2  -3   0   20.00    1.80
   2  -3   0   24.70    1.70
  -2   3   0   25.70    1.50
   2  -3   0   23.40    2.50
   2  -3   0   23.30    1.50
  -2   3   0   24.40    1.80
   2  -3   0   24.10    2.20
  -2  -3   0   23.60    1.90
   2   3   0   25.20    2.10
   2  -3   0   19.70    1.90
  -2   3   0   22.50    1.60
   2   3   0   20.80    2.20
  -2  -3   0   19.30    1.70
  -2  -3   0   23.10    1.90
  -2  -3   0   21.30    1.80
   2  -3   0   23.20    1.60
  -2  -3  -1  115.19    4.20
   2   3  -1  111.39    4.60
   2   3  -1  115.19    4.90
  -2  -3  -1  110.39    5.10
   2   3  -1  103.59    4.80
   2   3  -1  114.69    4.10
  -2  -3  -1  112.49    4.20
  -2   3   1  116.49    4.40
  -2   3   1  113.39    4.20
   2  -3   1  111.49    4.90
   2   3  -1  117.39    3.80
  -2  -3  -1  106.19    4.40
   2  -3   1  116.49    4.30
  -2  -3  -1  115.59    4.60
   2  -3   1   89.49    5.40
   2  -3   1  122.29    4.30
   2   3  -1  121.69    5.10
   2   3  -1  116.99    3.80
   2  -3   1  106.19    5.20
  -2   3   1  108.79    5.70
   2   3  -1  119.19    4.90
   2  -3   1  112.99    5.40
   2  -3  -1  124.49    5.80
  -2  -3   1  130.69    5.40
  -2  -3   1  128.79    4.40
  -2  -3   1  129.19    5.20
   2   3   1  126.79    4.70
   2  -3  -1  136.09    4.80
  -2  -3   1  130.69    5.40
  -2  -3   1  135.99    5.40
  -2  -3   1  128.49    5.30
  -2   3  -1  128.99    5.40
  -2   3  -1  140.29    6.00
  -2   3  -1  132.19    4.80
  -2  -3   1  130.89    4.40
   2  -3  -1  131.29    4.70
   2   3   1  125.09    5.10
  -2   3  -1  124.09    5.50
  -2   3  -1  130.19    4.80
   2   3   1  134.49    5.70
   2  -3  -1  134.19    4.80
   2   3   1  128.29    5.00
  -2   3  -1  138.79    4.80
  -2  -3  -2  274.17   10.00
  -2  -3  -2  278.47    8.80
   2   3  -2  285.57    9.10
  -2   3   2  269.77   11.20
   2   3  -2  256.27   10.00
   2  -3   2  300.47   11.10
  -2   3   2  290.67    9.50
  -2   3   2  294.27    9.40
   2   3  -2  284.97    9.20
   2  -3   2  283.37    8.90
  -2  -3  -2  282.07   10.00
  -2   3   2  292.07   11.50
   2   3  -2  302.57   10.90
   2   3  -2  274.97   10.30
   2  -3   2  283.47   10.30
  -2  -3  -2  277.97   10.10
   2  -3   2  259.37   11.60
   2  -3   2  281.57    9.30
   2  -3   2  296.97    9.40
  -2  -3  -2  321.47   10.80
  -2  -3  -2  267.87    8.70
   2   3   2  253.87    8.00
  -2   3  -2  269.47    8.80
  -2  -3   2  268.27    9.20
   2  -3  -2  268.57    8.90
  -2   3  -2  265.67    8.80
   2  -3  -2  250.77    8.70
   2   3   2  260.97    9.60
  -2  -3   2  267.67   10.20
   2   3   2  257.87    9.20
   2   3   2  258.57    7.80
  -2  -3   2  257.27    8.60
  -2   3  -2  257.57   10.50
   2   3   2  257.77    7.80
  -2  -3   2  263.87   10.30
  -2  -3   2  271.67    8.60
  -2  -3   2  258.87   10.30
  -2   3  -2  270.97    9.70
   2   3   2  256.37    9.30
  -2  -3   2  268.37    9.70
   2   3   2  230.38    9.70
   2  -3  -2  248.78    9.30
  -2   3  -2  263.97    8.80
  -2   3  -2  256.97   10.30
   2  -3  -2  263.37   10.20
   2   3  -3 1270.97   36.70
   2  -3   3 1199.98   35.20
   2   3  -3 1309.67   38.00
   2   3  -3 1194.28   38.50
   2  -3   3 1265.47   36.90
   2  -3   3 1232.28   37.70
  -2  -3  -3 1196.28   34.70
   2  -3   3 1261.67   36.80
   2   3  -3 1229.28   37.40
  -2   3   3 1206.58   35.30
   2   3  -3 1262.57   35.30
  -2  -3  -3 1222.28   34.90
  -2  -3  -3 1202.68   36.60
  -2   3   3 1247.18   37.80
   2   3  -3 1237.58   35.10
   2  -3   3 1281.97   35.20
  -2   3   3 1228.58   38.10
   2  -3   3 1209.98   34.90
  -2  -3  -3 1200.28   36.70
  -2  -3  -3 1262.67   37.00
  -2   3   3 1204.48   35.40
  -2  -3  -3 1232.58   35.80
   2   3   3 1203.28   35.50
   2  -3  -3 1228.88   36.30
  -2   3  -3 1229.28   34.50
  -2   3  -3 1206.68   36.00
  -2  -3   3 1270.87   36.90
  -2  -3   3 1197.78   34.60
  -2  -3   3 1154.68   37.60
   2   3   3 1161.28   36.10
  -2   3  -3 1200.08   34.10
  -2   3  -3 1216.68   37.70
  -2   3  -3 1228.08   34.60
   2  -3  -3 1236.78   37.40
   2  -3  -3 1149.08   34.30
   2   3   3 1170.38   33.50
  -2  -3   3 1222.78   37.00
  -2  -3   3 1142.69   34.00
  -2  -3   3 1259.97   34.50
   2   3   3 1232.18   33.50
  -2   3  -3 1223.98   37.00
  -2  -3   3 1181.28   35.70
   2  -3  -3 1182.58   34.30
   2  -3  -3 1198.28   34.50
  -2  -3   3 1201.08   34.50
   2  -3  -3 1203.88   34.10
   2   3   3 1158.88   35.10
  -2  -3  -4   -1.40    2.40
  -2   3   4    1.80    3.10
  -2   3   4    1.90    1.90
  -2  -3  -4    3.40    1.90
  -2  -3  -4    1.70    1.30
   2  -3   4    1.60    2.90
  -2   3   4    2.80    3.00
   2  -3   4    1.30    1.50
   2   3  -4    3.00    3.20
   2   3  -4    3.40    3.40
  -2  -3  -4    2.90    2.30
   2  -3   4    2.90    2.70
   2  -3   4   -0.80    1.80
  -2   3   4    2.60    1.90
   2  -3   4    1.80    2.00
   2   3  -4    1.30    1.30
  -2  -3  -4    2.90    3.20
   2  -3   4    2.20    1.70
  -2  -3  -4    2.90    2.70
   2   3  -4    4.60    2.00
   2   3  -4   -2.30    2.30
  -2  -3   4    4.30    2.10
  -2  -3   4    5.10    3.30
   2  -3  -4    2.70    1.90
   2   3   4    1.90    2.80
   2   3   4    2.40    1.60
  -2   3  -4    4.20    3.90
   2   3   4    1.70    1.50
  -2   3  -4    3.60    2.90
   2   3   4   -1.40    2.40
  -2  -3   4    0.70    1.60
  -2   3  -4    1.30    1.50
   2  -3  -4    0.90    3.50
  -2  -3   4    0.70    1.80
   2   3   4   -1.10    2.40
   2   3   4    3.20    2.70
  -2   3  -4    4.10    2.20
  -2  -3   4    2.90    3.00
   2  -3  -4    1.80    1.50
  -2   3  -4    2.30    2.00
  -2   3  -4    3.50    3.60
   2  -3  -4    2.90    1.90
   2  -3  -4    1.20    1.70
   2  -3  -4   -1.90    2.60
  -2  -3   4    0.40    2.20
  -2  -3   4    4.10    2.30
  -2   3   5  280.87   14.70
   2   3  -5  278.57   11.30
   2   3  -5  265.57   15.10
   2   3  -5  272.47   15.00
  -2   3   5  269.47   11.10
   2  -3   5  260.87   10.80
   2  -3   5  253.37   12.20
  -2  -3  -5  271.67   14.70
   2   3  -5  280.07   14.70
   2  -3   5  248.68   11.30
   2  -3   5  267.77   10.90
  -2  -3  -5  261.37   12.40
  -2  -3  -5  246.38   10.40
   2   3  -5  259.97   10.70
  -2  -3  -5  243.08   12.60
   2   3  -5  264.87   12.70
  -2  -3  -5  270.07   11.10
  -2   3   5  258.37   13.50
  -2   3   5  261.77   10.90
  -2  -3  -5  268.77   13.60
   2  -3   5  249.38   12.70
  -2  -3   5  239.38   10.60
   2  -3  -5  236.18   14.50
   2   3   5  237.78   12.90
  -2   3  -5  257.17   11.00
   2  -3  -5  274.17   12.80
   2  -3  -5  262.67   10.90
  -2  -3   5  252.37   13.30
  -2  -3   5  251.77   12.60
  -2  -3   5  264.07   10.20
  -2  -3   5  239.58   10.20
   2   3   5  246.18   12.40
   2   3   5  241.08   11.70
  -2  -3   5  249.38   14.20
   2  -3  -5  272.47   19.00
  -2   3  -5  259.57   14.70
  -2   3  -5  242.98   12.90
  -2   3  -5  246.88   10.50
  -2  -3   5  260.87   10.90
   2   3   5  253.07   10.00
   2   3   5  251.67   12.20
  -2   3  -5  252.17   14.90
   2  -3  -5  253.67   10.30
   2  -3  -5  260.57   10.90
   2   3   5  250.97    9.90
   2  -3  -5  246.48   10.40
  -2   3  -5  263.87   11.00
   2   3  -6  279.67   17.70
   2   3  -6  289.67   12.40
  -2   3   6  309.27   13.20
  -2  -3  -6  288.87   13.60
   2  -3   6  288.47   14.10
   2  -3   6  287.57   12.40
   2   3  -6  276.67   14.80
  -2   3   6  288.57   12.80
  -2  -3  -6  283.77   12.20
   2  -3   6  291.07   14.10
  -2  -3  -6  283.77   16.10
  -2  -3  -6  293.47   17.60
  -2  -3  -6  307.47   14.80
   2   3  -6  278.37   13.00
   2   3  -6  300.67   17.60
  -2   3   6  307.67   16.30
   2   3  -6  285.37   18.50
  -2   3   6  299.37   17.40
  -2  -3  -6  296.17   12.90
   2  -3   6  298.07   12.60
   2  -3  -6  326.97   18.90
  -2  -3   6  284.67   11.60
   2   3   6  285.37   14.50
   2   3   6  297.07   12.00
  -2  -3   6  275.77   17.30
  -2  -3   6  302.87   15.40
  -2   3  -6  280.17   15.70
   2  -3  -6  285.67   15.10
   2   3   6  271.87   14.10
   2  -3  -6  299.37   19.70
  -2   3  -6  274.07   13.40
  -2  -3   6  303.87   12.10
   2   3   6  265.57   14.90
   2   3   6  305.57   12.00
  -2  -3   6  285.37   12.70
   2   3   6  268.07   15.90
   2  -3  -6  300.67   13.00
   2  -3  -6  285.97   12.40
  -2  -3  -7   12.00    6.00
   2  -3   7    4.20    5.90
  -2   3   7    2.70    4.50
  -2   3   7   -0.70    5.30
   2   3  -7   11.30    5.50
   2   3  -7    2.70    3.30
   2  -3   7   10.60    7.20
   2   3  -7   14.80    9.50
  -2  -3  -7   -3.60    8.10
  -2  -3  -7    4.80    3.30
  -2   3   7   11.50    8.90
  -2  -3  -7   -2.20    7.30
   2  -3   7    1.10    3.90
   2  -3   7    0.20    4.20
   2   3  -7   -2.40    8.70
   2   3  -7    9.30    7.40
  -2  -3   7    8.80    7.80
   2   3   7    6.80    4.10
   2   3   7    9.20    5.20
  -2   3  -7    0.80    9.50
   2  -3  -7    8.10    4.10
  -2  -3   7    7.50    4.30
  -2   3  -7   -1.90    6.00
   2  -3  -7   37.70   11.90
   2   3   7    5.50    4.50
  -2   3  -7    5.20    3.90
  -2  -3   7    1.60    7.70
  -2  -3   7    1.30    4.10
   2   3   7    8.60    6.30
  -2   3  -7   28.90    6.50
   2  -3  -7   14.00    5.10
   2  -3   8   65.19    9.40
  -2   3   8   62.59    7.90
  -2  -3  -8   65.59   12.50
  -2  -3  -8   73.09   10.60
   2  -3   8   80.59   11.30
   2   3  -8   50.79    6.70
   2  -3   8   80.79   14.20
  -2  -3  -8   64.69    7.80
   2   3  -8   67.29   10.70
  -2   3   8   50.59   13.10
   2  -3   8   77.99    9.80
  -2   3  -8   53.49   17.10
  -2   3  -8   65.79   12.20
   2   3   8   71.19   10.70
  -2  -3   8   49.99   16.20
   2  -3  -8   50.69    7.00
  -2  -3   8   70.09    8.50
   2  -3  -8   45.80   15.30
  -2   3  -8   62.79    7.90
   2   3   8   81.99    9.30
  -2  -3   8   71.29    8.40
  -2  -3   8   73.69   12.10
   2  -3  -8   93.29   11.50
  -2   3  -8   61.69   10.60
   2   3   8   57.89    9.30
   2  -3   9  181.78   18.10
  -2   3   9  130.79   14.70
  -2  -3  -9  153.78   13.50
   2   3  -9  179.18   19.10
   2   3  -9  173.28   14.00
   2  -3   9  180.38   24.70
  -2  -3  -9  181.58   22.50
  -2   3   9  172.98   21.90
   2  -3   9  169.98   14.80
   2   3   9  158.48   19.00
  -2   3  -9  203.48   25.20
  -2   3  -9  142.09   13.50
  -2  -3   9  156.98   19.30
   2  -3  -9  213.28   18.20
   2   3   9  183.88   14.20
   2  -3  -9  150.38   13.80
  -2  -3   9  168.18   14.90
  -3  -3   0 2239.18   63.09
  -3  -3   0 2280.37   62.89
   3   3   0 2177.68   63.09
   3  -3   0 2372.36   62.19
  -3   3   0 2311.67   62.29
   3  -3   0 2451.35   64.09
  -3  -3   0 2274.97   62.49
  -3   3   0 2194.18   61.99
  -3  -3   0 2235.88   62.89
   3  -3   0 2224.58   62.09
  -3   3   0 2408.26   64.19
   3  -3   0 2332.87   62.69
  -3   3   0 2244.48   62.09
  -3  -3   0 2320.47   62.69
   3   3   0 2314.87   62.59
   3   3   0 2187.68   62.79
  -3  -3   0 2442.76   62.79
   3  -3   0 2264.47   62.19
   3  -3   0 2321.17   62.99
  -3  -3   0 2338.87   62.49
  -3  -3  -1   25.60    2.40
  -3   3   1   29.10    3.30
  -3  -3  -1   23.10    2.40
   3   3  -1   30.90    2.30
   3   3  -1   29.60    2.20
   3   3  -1   30.40    2.70
   3  -3   1   27.10    2.00
  -3  -3  -1   26.10    2.60
   3   3  -1   28.40    2.80
   3   3  -1   30.60    2.60
   3   3  -1   26.20    1.40
   3  -3   1   29.70    2.00
  -3   3   1   27.20    2.10
  -3  -3  -1   22.90    2.30
  -3  -3  -1   27.90    2.30
   3  -3   1   25.20    2.90
  -3   3   1   29.20    2.00
  -3  -3  -1   26.60    2.40
   3  -3   1   28.80    3.00
   3  -3   1   26.90    2.30
  -3   3   1   30.70    2.30
  -3   3  -1   18.00    1.70
  -3  -3   1   20.20    2.30
   3   3   1   19.80    2.20
  -3  -3   1   21.70    1.70
  -3   3  -1   20.90    2.90
   3  -3  -1   16.40    2.30
  -3  -3   1   18.20    2.00
  -3  -3   1   20.80    1.40
  -3  -3   1   22.50    2.50
   3  -3  -1   17.60    1.70
  -3  -3   1   20.80    1.50
  -3   3  -1   21.20    2.50
  -3   3  -1   19.70    2.00
   3  -3  -1   19.80    2.00
  -3   3  -1   19.70    2.30
   3  -3  -1   20.70    2.20
   3   3   1   20.10    2.30
   3   3   1   21.60    2.20
   3  -3  -1   18.20    1.70
  -3  -3   1   19.70    2.20
   3   3  -2 1142.59   31.00
  -3  -3  -2 1120.99   30.70
   3   3  -2 1161.28   33.10
   3  -3   2 1106.09   33.10
   3   3  -2 1102.59   32.10
  -3   3   2 1066.69   33.80
   3  -3   2 1098.49   32.90
  -3  -3  -2 1084.89   32.20
  -3  -3  -2 1105.19   30.50
  -3  -3  -2 1030.20   31.20
  -3   3   2 1104.29   31.50
   3   3  -2 1103.79   30.90
   3   3  -2 1129.39   32.80
   3  -3   2 1098.49   31.30
  -3  -3  -2 1071.89   31.70
   3  -3   2 1124.69   31.20
  -3  -3  -2 1142.69   33.10
   3  -3   2 1100.69   34.50
  -3  -3  -2 1099.89   31.80
  -3   3   2 1101.69   31.60
   3  -3   2 1124.19   33.40
  -3  -3   2 1027.00   31.30
   3   3   2  988.90   29.80
   3  -3  -2 1090.49   30.10
   3   3   2 1041.50   30.30
  -3   3  -2 1046.50   31.20
   3   3   2  994.80   31.60
  -3  -3   2 1051.39   29.80
  -3   3  -2 1043.50   30.20
   3   3   2 1041.50   30.50
  -3  -3   2 1084.29   32.80
  -3   3  -2 1079.29   30.00
  -3  -3   2 1026.50   31.20
   3  -3  -2 1061.79   30.30
  -3  -3   2 1092.79   31.80
  -3   3  -2 1044.80   32.10
  -3   3  -2 1117.39   32.10
  -3  -3   2 1069.89   30.90
   3  -3  -2 1026.10   30.00
   3   3   2 1066.49   31.00
  -3  -3   2 1080.29   29.80
  -3   3  -2 1039.60   29.90
  -3   3   3  340.67   14.50
  -3  -3  -3  339.27   11.10
   3  -3   3  354.86   13.50
   3   3  -3  350.26   14.10
   3  -3   3  333.77   13.30
   3   3  -3  346.17   13.30
   3  -3   3  327.77   14.10
  -3   3   3  329.67   12.30
   3   3  -3  361.36   11.70
   3  -3   3  355.16   11.60
  -3  -3  -3  352.86   11.30
  -3  -3  -3  335.37   13.30
  -3   3   3  373.26   15.10
  -3  -3  -3  342.07   13.10
  -3   3   3  337.47   11.90
  -3  -3  -3  337.77   11.90
   3   3  -3  330.17   12.90
  -3  -3  -3  323.87   12.80
   3  -3   3  343.67   11.60
   3   3  -3  357.36   13.30
   3   3  -3  346.27   11.50
  -3   3  -3  335.57   13.80
   3   3   3  327.07   12.10
   3  -3  -3  329.87   11.70
   3   3   3  338.67   13.40
   3   3   3  342.97   10.40
  -3  -3   3  354.46   14.20
  -3   3  -3  336.77   14.40
  -3  -3   3  325.27   12.10
  -3   3  -3  345.07   11.60
  -3  -3   3  335.17   11.60
  -3  -3   3  335.37   13.80
   3  -3  -3  333.87   10.80
  -3   3  -3  338.57   13.00
   3  -3  -3  347.77   14.40
   3   3   3  335.67   12.70
   3  -3  -3  348.07   11.80
  -3   3  -3  338.87   11.50
  -3  -3   3  322.47   12.90
  -3  -3   3  362.36   11.70
   3   3   3  341.87   10.40
  -3  -3   3  314.67   14.00
   3  -3  -3  333.97   13.70
   3   3   3  308.67   14.00
  -3   3  -3  338.17   11.90
   3  -3   4   69.89    4.70
  -3  -3  -4   77.29    4.60
  -3   3   4   89.09    8.00
  -3   3   4   85.69    5.30
  -3  -3  -4   77.49    6.50
  -3  -3  -4   83.89    7.20
   3  -3   4   71.39    6.10
  -3   3   4   81.29    7.90
  -3  -3  -4   84.29    5.50
   3   3  -4   84.89    8.20
   3  -3   4   87.09    5.10
   3  -3   4   86.39    7.50
   3  -3   4   83.09    5.00
  -3  -3  -4   80.99    6.50
  -3   3   4   84.89    5.30
  -3  -3  -4   86.99    5.40
   3   3  -4   85.69    4.90
   3   3  -4   85.99    5.40
   3   3  -4   76.89    9.80
   3   3  -4   82.29    6.10
   3  -3   4   76.29    6.70
  -3   3  -4   83.79    8.40
   3  -3  -4   87.89    5.20
  -3   3  -4   85.89    8.20
   3  -3  -4   81.19    5.30
   3  -3  -4   87.09    4.60
   3   3   4   84.09    6.50
   3   3   4   79.69    6.50
  -3  -3   4   90.39    7.60
  -3  -3   4   89.69    7.90
   3  -3  -4   91.19    5.70
   3   3   4   91.19    4.50
  -3   3  -4   85.39    5.30
  -3  -3   4   89.59    5.60
  -3  -3   4   77.99    5.80
  -3   3  -4   85.89    5.10
   3   3   4   81.49    6.00
   3  -3  -4   81.19    8.30
   3   3   4   85.39    4.50
  -3   3  -4   83.69    5.00
  -3   3  -4   78.99    6.30
   3  -3  -4   85.19    7.10
  -3   3  -4   77.19    8.20
  -3  -3   4   87.09    5.40
  -3  -3   4   84.89    6.70
  -3  -3  -5  154.58    8.10
  -3  -3  -5  154.58    7.60
  -3   3   5  165.78   11.40
   3  -3   5  157.58   11.50
   3   3  -5  160.28    8.40
  -3  -3  -5  170.28   10.10
   3  -3   5  154.18   10.00
   3   3  -5  153.18    9.40
   3   3  -5  161.68   12.70
  -3  -3  -5  162.28   11.10
  -3   3   5  146.29   11.40
   3  -3   5  152.18    7.80
  -3   3   5  169.88    8.50
   3   3  -5  187.18   11.80
  -3  -3  -5  151.28    8.30
   3  -3   5  150.28    9.50
   3   3  -5  168.98    8.00
  -3  -3  -5  150.58   10.00
   3  -3   5  164.88    8.00
  -3   3   5  160.98    8.40
   3   3  -5  160.58   10.20
   3  -3   5  146.09    8.30
   3  -3  -5  159.28   10.50
   3   3   5  144.09    9.10
   3  -3  -5  155.78   12.50
  -3  -3   5  151.48    9.20
   3  -3  -5  150.38    7.20
   3   3   5  172.48   10.20
  -3   3  -5  160.88    8.00
  -3  -3   5  163.28   11.60
   3   3   5  155.18    9.80
  -3   3  -5  164.58    8.10
   3   3   5  159.18    7.30
  -3   3  -5  157.48   10.30
  -3   3  -5  174.78   12.40
   3  -3  -5  163.68    8.50
  -3   3  -5  164.28    8.80
   3  -3  -5  165.98    8.10
  -3   3  -5  145.29   12.50
  -3  -3   5  153.88   10.50
   3  -3  -5  168.08    8.60
   3   3   5  157.38   10.70
  -3  -3   5  153.78    8.20
  -3   3  -5  162.78    8.40
  -3  -3   5  155.68    8.40
  -3  -3   5  165.78   11.00
  -3  -3  -6  354.06   19.00
  -3  -3  -6  353.06   14.10
  -3  -3  -6  342.57   14.50
   3  -3   6  346.17   15.30
   3   3  -6  366.46   16.50
  -3   3   6  353.16   19.20
   3  -3   6  347.67   14.00
   3  -3   6  342.17   14.10
  -3  -3  -6  355.26   14.60
   3  -3   6  355.76   18.70
  -3  -3  -6  348.47   17.10
  -3  -3  -6  356.36   17.70
   3   3  -6  339.97   14.80
   3   3  -6  371.46   20.90
   3  -3   6  354.06   16.40
   3   3  -6  398.56   17.50
   3   3  -6  375.26   19.50
   3   3  -6  343.77   14.10
  -3   3   6  361.46   14.70
   3  -3  -6  359.66   20.40
  -3  -3   6  380.96   13.10
  -3  -3   6  337.87   14.40
  -3   3  -6  331.27   14.60
   3   3   6  339.57   13.10
   3   3   6  305.27   16.40
  -3   3  -6  361.36   20.40
  -3  -3   6  355.76   19.30
   3  -3  -6  357.56   20.90
   3  -3  -6  380.86   15.10
  -3   3  -6  354.86   14.80
   3   3   6  355.46   28.10
  -3  -3   6  379.46   17.90
   3   3   6  329.97   16.40
  -3   3  -6  345.87   14.20
   3  -3  -6  353.26   14.30
   3  -3  -6  367.86   17.50
   3   3   6  343.67   13.20
  -3   3  -6  342.47   17.30
  -3  -3   6  338.07   14.00
   3   3   6  358.26   16.10
  -3  -3  -7   39.30   10.40
   3   3  -7   44.50    5.50
  -3  -3  -7   59.69    6.90
   3  -3   7   39.00    9.30
   3   3  -7   51.09   14.10
  -3  -3  -7   56.79    7.30
  -3   3   7   28.60    9.40
   3  -3   7   46.40   10.80
   3   3  -7   68.69    9.40
  -3   3   7   76.69    8.40
   3  -3   7   54.99    6.80
  -3  -3  -7   35.40    8.00
   3  -3   7   43.10    7.40
  -3   3  -7   38.20   11.10
  -3  -3   7   52.99   10.10
  -3  -3   7   44.60    8.30
   3   3   7   51.09    7.70
  -3  -3   7   36.10    5.70
   3  -3  -7   53.89    6.60
  -3   3  -7   50.19    6.70
   3   3   7   48.00    5.80
  -3   3  -7   43.60    7.50
  -3   3  -7   39.70    8.10
  -3  -3   7   47.80    6.60
  -3  -3   7   47.10    6.10
   3  -3  -7   46.00   12.10
   3   3   7   53.49    5.90
   3   3   7   38.50    7.40
   3  -3  -7   52.59    7.00
   3  -3   8  151.78   20.60
   3  -3   8  154.88   17.20
   3  -3   8  167.68   11.90
   3   3  -8  192.18   15.10
  -3   3   8  153.98   12.90
  -3  -3  -8  182.78   12.10
  -3   3   8  192.08   22.10
   3  -3   8  196.08   15.50
  -3  -3  -8  153.38   17.40
   3   3  -8  176.88   12.00
  -3  -3  -8  210.88   19.60
  -3  -3   8  176.98   12.40
  -3   3  -8  175.98   17.90
  -3  -3   8  191.88   19.40
   3   3   8  188.98   15.80
   3   3   8  163.38   15.20
  -3   3  -8  151.48   11.80
   3  -3  -8  173.38   12.10
   3   3   8  168.48   11.40
   3  -3  -8  176.18   13.80
   3  -3   9  166.48   14.50
  -3  -3  -9  117.19   18.60
   3   3  -9  155.88   19.10
   3  -3   9  190.88   18.80
  -3   3   9  148.79   15.00
   3   3  -9  160.08   13.70
  -3   3   9  176.78   23.20
  -3  -3  -9  141.99   14.30
   3  -3  -9  162.48   17.80
  -3  -3   9  201.58   26.40
   3   3   9  181.58   19.10
   3   3   9  168.28   13.80
   3  -3  -9  189.38   22.20
  -3   3  -9  176.08   16.60
   3   3   9  157.68   19.50
  -3  -3   9  151.88   15.30
  -3   3  -9  271.27   36.20
   4  -3   0  860.91   24.90
   4  -3   0  787.02   22.70
   4   3   0  785.92   23.50
   4  -3   0  789.72   22.60
   4   3   0  776.52   23.70
  -4   3   0  776.52   22.40
   4  -3   0  816.12   22.70
  -4  -3   0  764.92   22.90
   4  -3   0  784.02   23.40
  -4  -3   0  789.72   23.80
  -4   3   0  814.22   22.90
   4  -3   0  807.62   23.70
  -4   3   0  825.62   25.10
  -4   3   0  795.92   24.10
  -4   3   0  825.02   22.80
  -4  -3   0  811.72   23.60
  -4  -3   0  787.82   23.40
  -4  -3   0  809.22   23.40
  -4  -3   0  787.42   23.20
  -4  -3   0  783.32   24.10
   4   3   0  747.63   24.10
  -4   3   0  795.92   23.60
  -4  -3  -1  238.28    8.80
   4   3  -1  237.08    8.40
  -4  -3  -1  228.58    8.40
  -4  -3  -1  231.38    9.20
   4   3  -1  238.28    8.40
  -4  -3  -1  233.38    8.30
  -4   3   1  221.08    9.70
  -4   3   1  240.08    8.80
   4  -3   1  239.88    7.80
   4  -3   1  233.38    7.80
   4  -3   1  240.08    9.60
   4  -3   1  228.28    8.60
  -4   3   1  240.08    8.10
  -4  -3  -1  224.18    9.00
  -4  -3  -1  224.38    9.00
   4  -3   1  226.88    9.40
  -4   3   1  234.38    8.20
   4   3  -1  242.48    9.10
   4   3  -1  233.28    7.90
   4   3  -1  228.48    9.30
   4  -3  -1  233.98   10.10
  -4  -3   1  234.58    7.90
   4   3   1  226.68    8.70
  -4   3  -1  238.28    8.50
  -4   3  -1  252.47    9.80
  -4  -3   1  231.48    7.80
   4  -3  -1  235.38    7.90
  -4  -3   1  210.48    7.90
  -4   3  -1  233.98    7.90
  -4   3  -1  225.38    8.50
  -4  -3   1  240.38    7.30
  -4  -3   1  224.88    8.80
  -4  -3   1  232.18    9.10
   4   3   1  222.48    9.20
   4  -3  -1  233.08    8.00
   4   3   1  231.78    8.40
  -4   3  -1  246.38    8.10
   4  -3  -1  225.08    9.10
  -4   3  -1  238.78    9.50
   4   3  -2  303.67    9.60
  -4  -3  -2  324.07   12.00
   4  -3   2  303.27    9.80
   4  -3   2  290.57   11.70
  -4  -3  -2  305.27   11.20
  -4  -3  -2  292.47    9.70
  -4   3   2  286.37   10.50
  -4  -3  -2  287.37   11.10
  -4  -3  -2  290.97   10.50
   4  -3   2  294.97   11.90
  -4  -3  -2  307.77    9.10
   4   3  -2  304.47   11.50
   4  -3   2  296.37   10.70
   4   3  -2  298.57   11.50
   4  -3   2  294.07   11.80
  -4   3   2  292.67   10.30
  -4   3   2  295.37   12.50
  -4   3   2  313.47   10.30
   4   3  -2  302.77    9.50
   4   3  -2  282.17   10.20
   4   3  -2  294.67   10.30
  -4  -3  -2  301.87   10.40
   4  -3   2  300.57    9.90
   4   3  -2  283.67   11.40
   4   3   2  284.57   10.50
  -4  -3   2  309.67    9.90
   4  -3  -2  305.27   11.80
  -4   3  -2  303.07   10.10
  -4  -3   2  297.57   11.60
  -4  -3   2  295.17   11.30
  -4   3  -2  302.57   12.00
  -4  -3   2  288.47   11.20
  -4  -3   2  291.97    9.80
  -4   3  -2  292.87   10.50
  -4   3  -2  287.17   11.80
   4  -3  -2  293.97   10.70
   4   3   2  293.77   10.00
   4  -3  -2  295.47   10.10
   4  -3  -2  308.87   10.20
  -4  -3   2  293.87   11.10
   4   3   2  277.07   11.70
  -4   3  -2  294.77   11.50
   4   3   2  307.27   11.50
  -4  -3   2  289.77   11.30
  -4   3  -2  296.37   10.00
   4  -3   3  920.71   25.90
  -4  -3  -3  853.71   25.30
  -4   3   3  919.11   26.60
   4  -3   3  838.42   28.30
   4   3  -3  913.21   28.30
   4  -3   3  866.71   28.60
   4   3  -3  805.52   27.50
  -4   3   3  865.41   29.70
   4   3  -3  894.01   28.90
   4   3  -3  894.91   25.80
  -4  -3  -3  893.71   25.90
  -4  -3  -3  906.11   25.60
  -4  -3  -3  873.81   27.70
  -4   3   3  856.51   26.50
   4   3  -3  922.31   26.10
   4   3  -3  938.91   27.60
  -4  -3  -3  876.81   27.60
  -4  -3  -3  855.91   28.40
   4  -3   3  869.21   25.90
  -4  -3  -3  880.51   27.40
   4  -3   3  899.71   28.50
   4   3   3  888.41   29.00
  -4   3  -3  879.51   28.30
   4   3   3  885.11   27.40
  -4   3  -3  896.61   27.10
  -4   3  -3  866.61   26.30
   4  -3  -3  905.21   26.80
   4  -3  -3  907.41   27.20
   4  -3  -3  922.11   28.70
  -4  -3   3  914.01   29.30
  -4   3  -3  918.21   29.90
  -4  -3   3  908.81   26.80
  -4   3  -3  892.71   29.10
  -4  -3   3  885.31   30.90
   4   3   3  864.71   27.00
  -4   3  -3  866.11   26.80
  -4  -3   3  891.71   26.50
   4  -3  -3  868.21   26.40
   4  -3  -3  935.21   30.00
  -4  -3   3  897.61   27.70
   4   3   3  846.52   28.40
  -4  -3   3  875.71   28.40
   4   3  -4   12.90    2.70
   4   3  -4   21.00    4.70
  -4  -3  -4   10.30    3.00
  -4  -3  -4   14.50    2.80
  -4  -3  -4   11.40    2.30
  -4   3   4    8.30    2.40
  -4   3   4    8.90    4.50
   4  -3   4   11.80    2.30
  -4  -3  -4   11.90    3.70
   4   3  -4   13.80    4.30
   4   3  -4   12.00    3.70
  -4   3   4    4.80    3.80
   4  -3   4    8.20    3.10
   4  -3   4    7.00    3.20
   4  -3   4   16.00    2.70
  -4  -3  -4   12.30    2.90
   4   3  -4    9.00    4.00
  -4   3   4    8.80    2.20
  -4  -3  -4    8.10    3.20
   4  -3   4    5.20    4.00
   4   3  -4   13.90    2.60
   4  -3  -4   15.20    2.70
  -4  -3   4   11.00    2.70
  -4   3  -4   19.80    3.30
   4   3   4   11.40    1.80
   4  -3  -4   12.30    3.00
  -4   3  -4   10.50    2.30
  -4  -3   4   13.50    3.80
   4  -3  -4    7.10    4.80
   4   3   4   14.80    2.00
  -4  -3   4   12.40    3.80
  -4   3  -4   15.30    5.00
   4  -3  -4    4.40    3.40
  -4  -3   4    4.90    3.00
  -4   3  -4   12.10    3.10
   4  -3  -4   11.80    2.90
   4   3   4   15.50    4.00
   4   3   4   14.20    3.10
  -4   3  -4   14.50    3.30
   4   3   4   14.90    3.70
  -4  -3   4   11.00    2.60
  -4   3  -4   13.90    4.70
  -4  -3   4    6.40    4.00
   4   3  -5  371.96   15.80
  -4   3   5  375.96   18.20
  -4   3   5  371.26   14.40
  -4  -3  -5  366.46   16.40
  -4  -3  -5  379.56   16.60
   4   3  -5  381.26   16.50
  -4  -3  -5  352.46   13.30
   4  -3   5  367.26   13.50
   4   3  -5  371.56   18.50
  -4  -3  -5  348.57   16.80
   4  -3   5  355.26   16.10
   4   3  -5  388.36   17.30
   4  -3   5  361.66   13.60
   4   3  -5  367.76   13.60
  -4  -3  -5  361.66   13.50
  -4  -3  -5  364.56   13.80
  -4   3   5  330.37   17.80
   4   3  -5  375.06   14.20
   4  -3   5  390.76   17.70
   4  -3  -5  362.56   16.30
  -4   3  -5  336.77   15.70
   4   3   5  331.57   14.30
  -4   3  -5  337.37   18.40
  -4  -3   5  369.26   17.10
  -4  -3   5  357.66   14.40
  -4  -3   5  358.16   13.90
   4   3   5  336.37   15.80
   4  -3  -5  357.26   14.10
   4  -3  -5  386.66   18.70
   4   3   5  348.37   12.00
  -4   3  -5  345.37   13.60
  -4   3  -5  335.77   17.10
  -4  -3   5  335.67   16.00
   4  -3  -5  371.56   14.10
   4   3   5  327.47   15.60
  -4   3  -5  334.77   13.20
   4   3   5  343.57   11.90
   4  -3  -5  335.57   13.20
  -4  -3   5  342.07   13.70
   4  -3  -5  341.97   18.30
  -4   3  -5  368.26   14.50
  -4  -3   5  362.56   18.00
   4  -3   6  292.37   12.10
   4   3  -6  294.27   19.50
   4   3  -6  281.07   17.70
   4   3  -6  289.87   16.00
   4  -3   6  277.97   14.90
   4   3  -6  308.47   12.50
  -4  -3  -6  277.97   15.60
   4   3  -6  242.78   12.70
  -4  -3  -6  265.07   17.00
  -4  -3  -6  268.47   17.10
  -4  -3  -6  279.47   12.10
  -4   3   6  275.47   18.40
  -4   3   6  277.27   16.50
   4  -3   6  305.07   17.30
  -4  -3  -6  278.97   12.90
   4  -3   6  287.77   13.20
   4   3  -6  320.67   15.10
   4  -3   6  277.77   12.30
  -4  -3  -6  285.37   21.60
   4   3   6  291.57   14.30
   4  -3  -6  262.47   15.80
   4  -3  -6  293.77   19.50
  -4  -3   6  311.57   16.70
  -4   3  -6  251.87   17.70
  -4   3  -6  295.37   18.60
   4   3   6  295.97   11.40
   4   3   6  292.07   16.70
   4   3   6  286.47   15.50
   4  -3  -6  295.07   13.40
  -4   3  -6  273.37   12.40
  -4  -3   6  285.27   13.30
  -4   3  -6  269.17   13.80
   4   3   6  287.47   11.30
  -4   3  -6  276.77   12.40
  -4  -3   6  255.07   15.00
   4  -3  -6  311.57   20.10
  -4  -3   6  310.77   18.70
  -4   3  -6  280.17   13.10
  -4  -3   6  284.07   17.10
  -4  -3  -7   11.60    6.70
  -4  -3  -7   16.50    4.90
   4   3  -7   23.90    7.40
   4  -3   7   22.10    6.90
   4  -3   7   -2.20    6.20
   4  -3   7   15.50    6.60
  -4  -3  -7   15.20    5.80
  -4   3   7    7.40    8.60
   4  -3   7   15.00    7.90
  -4   3   7   17.60    5.70
  -4  -3  -7   29.90    9.90
   4   3  -7   18.10    4.40
  -4   3  -7   11.60    6.20
  -4   3  -7    9.30    3.70
  -4  -3   7   14.80    5.30
   4   3   7   -2.90    5.90
   4   3   7   18.10    4.40
   4   3   7   10.80    4.80
  -4   3  -7    8.50   12.20
  -4  -3   7   25.90    8.30
  -4  -3   7    6.90    5.80
  -4   3  -7   16.50    5.70
   4   3   7   15.30    5.90
   4  -3  -7   17.60    4.80
   4  -3  -7   14.70    5.90
   4  -3  -7   19.70   11.30
  -4  -3  -8   77.19    9.80
   4   3  -8   83.79   11.60
   4  -3   8   68.59    8.00
  -4  -3  -8   96.39   14.60
  -4   3   8   70.19   15.50
   4  -3   8   88.79   11.50
   4  -3   8   94.49   13.40
   4   3  -8   81.59   10.00
  -4   3   8   85.79   11.10
  -4   3  -8   84.69   10.00
   4   3   8   80.09    9.20
  -4   3  -8   79.09   12.10
  -4  -3   8   77.69   14.20
   4  -3  -8   89.79   10.20
   4   3   8   74.29   10.70
  -4  -3   8   86.19   11.10
   4  -3  -8   92.89   12.90
   4   3   8   81.29   10.90
   5   3   0  896.41   28.90
   5  -3   0  957.60   29.30
  -5  -3   0  980.40   28.60
  -5  -3   0  992.90   27.80
  -5  -3   0  913.21   27.60
  -5   3   0  999.80   27.20
   5  -3   0  962.50   26.90
   5   3   0  916.81   28.20
  -5   3   0  937.01   28.60
   5   3   0  909.91   28.00
  -5  -3   0  826.72   28.10
  -5   3   0  997.90   29.10
  -5  -3   0  977.90   28.20
  -5  -3   0  963.20   28.00
  -5  -3   0  959.00   29.00
   5   3   0  970.30   28.00
  -5   3   0  943.51   27.20
   5  -3   0  943.61   28.30
   5  -3   0  943.01   27.70
  -5   3   0  941.81   29.70
  -5   3   0  979.70   28.30
   5  -3   0  958.30   26.90
  -5  -3  -1  112.19    6.10
   5   3  -1  107.69    6.20
   5   3  -1  110.49    5.50
   5  -3   1  115.29    5.90
   5   3  -1  120.09    5.50
   5  -3   1  113.59    4.60
  -5   3   1  120.19    5.00
  -5  -3  -1  108.99    6.20
   5   3  -1  119.99    6.20
  -5  -3  -1  105.89    4.80
  -5   3   1  115.79    6.00
  -5   3   1  118.59    5.20
   5  -3   1  107.69    6.10
   5  -3   1  121.89    4.80
  -5  -3  -1  114.29    6.30
  -5  -3  -1  116.49    5.90
  -5  -3  -1  104.29    5.60
  -5  -3  -1  115.69    5.50
  -5   3   1  112.09    6.80
   5  -3  -1  134.99    5.40
   5   3   1  126.49    5.90
  -5  -3   1  126.39    6.70
  -5   3  -1  132.09    5.30
  -5  -3   1  134.49    4.80
  -5  -3   1  133.29    4.90
   5  -3  -1  136.89    7.70
  -5   3  -1  126.89    7.00
  -5  -3   1  131.39    7.00
  -5   3  -1  128.39    7.10
   5  -3  -1  128.79    5.30
   5  -3  -1  131.99    6.60
   5   3   1  131.89    6.40
   5  -3  -1  127.69    6.30
  -5   3  -1  122.39    5.80
   5   3   1  124.39    6.70
  -5   3  -1  134.49    6.20
  -5  -3   1  132.69    6.00
  -5   3  -1  141.99    5.60
  -5  -3   1  127.19    5.30
  -5  -3   1  120.19    6.30
   5  -3   2  240.98    9.80
   5   3  -2  253.67    8.80
  -5  -3  -2  256.17    9.40
   5   3  -2  250.77    8.00
   5   3  -2  242.78    9.40
  -5   3   2  235.18   11.40
   5   3  -2  219.48   11.50
   5  -3   2  240.28    8.40
  -5  -3  -2  214.98   11.10
  -5  -3  -2  201.88   14.10
  -5  -3  -2  249.68    7.80
  -5  -3  -2  235.78    8.80
   5   3  -2  255.67    8.10
   5  -3   2  256.17   10.90
  -5  -3  -2  250.87    9.30
  -5  -3  -2  249.88   10.30
  -5  -3  -2  235.78    7.80
  -5   3   2  266.47    9.20
   5   3  -2  235.28   10.50
   5  -3   2  234.28   10.70
  -5   3   2  259.17    9.90
   5   3  -2  259.77   10.60
   5  -3   2  243.98    8.50
  -5   3   2  242.98    9.10
  -5   3  -2  248.18   11.10
  -5   3  -2  245.48    9.70
  -5   3  -2  247.58   10.70
   5  -3  -2  253.87    9.00
   5   3   2  230.28   10.70
  -5   3  -2  254.17   10.80
   5  -3  -2  256.57    9.10
   5  -3  -2  240.48   10.00
  -5   3  -2  254.77    9.00
  -5  -3   2  219.08   11.50
  -5  -3   2  248.18   10.50
  -5  -3   2  261.97    8.70
   5   3   2  241.58    9.40
  -5   3  -2  250.07    8.90
  -5  -3   2  247.18    8.70
  -5  -3   2  252.17    9.80
   5  -3  -2  244.98   10.60
   5   3  -3  401.66   13.00
   5  -3   3  377.06   15.80
   5   3  -3  408.06   14.30
   5   3  -3  399.46   15.70
  -5  -3  -3  407.16   12.80
   5   3  -3  421.46   13.30
   5  -3   3  420.76   13.20
  -5   3   3  397.26   17.20
  -5   3   3  412.76   14.60
   5  -3   3  388.26   16.10
   5  -3   3  391.76   13.20
   5  -3   3  421.86   16.10
  -5  -3  -3  392.96   14.60
  -5  -3  -3  384.86   12.70
  -5   3   3  395.46   14.10
  -5   3   3  416.26   14.00
   5  -3   3  396.26   13.20
  -5  -3  -3  390.96   15.00
  -5  -3  -3  403.16   16.00
   5   3  -3  435.66   16.30
   5   3  -3  413.76   15.70
  -5  -3  -3  394.06   12.60
  -5  -3  -3  398.76   15.30
   5  -3  -3  398.26   13.70
   5   3   3  402.66   14.20
   5  -3  -3  397.56   15.80
   5   3   3  378.96   14.00
  -5   3  -3  387.16   13.40
   5  -3  -3  403.16   17.00
  -5  -3   3  389.46   13.50
  -5   3  -3  388.16   15.50
  -5  -3   3  402.26   15.30
  -5   3  -3  405.46   14.50
   5   3   3  409.96   15.70
  -5  -3   3  425.06   18.10
  -5  -3   3  412.76   13.70
  -5   3  -3  420.96   13.70
   5  -3  -3  400.26   14.70
  -5  -3   3  371.66   15.40
  -5   3  -3  410.66   16.40
   5  -3  -3  389.66   13.50
   5   3  -4   26.20    5.60
  -5  -3  -4   33.20    3.70
  -5   3   4   28.20    3.90
   5  -3   4   21.70    3.00
  -5   3   4   24.70    5.60
  -5  -3  -4   21.10    2.90
   5  -3   4   24.10    4.80
  -5  -3  -4   20.60    4.40
   5   3  -4   26.00    3.40
   5   3  -4   25.60    3.40
   5   3  -4   22.60    4.80
   5   3  -4   17.80    3.60
   5   3  -4   27.60    4.20
   5  -3   4   21.60    4.60
  -5  -3  -4   24.10    4.70
   5  -3   4   21.10    4.20
   5  -3   4   24.00    3.00
  -5  -3  -4   22.60    4.50
  -5   3   4   32.80    6.60
  -5  -3  -4   22.20    4.20
  -5   3   4   17.60    3.00
  -5   3  -4   26.90    3.70
   5   3   4   13.60    3.60
   5  -3  -4   24.30    4.50
   5   3   4   23.90    4.50
   5   3   4   16.10    3.30
  -5  -3   4   30.50    5.20
  -5  -3   4   15.70    4.10
   5  -3  -4   22.70    3.60
   5   3   4   20.00    4.60
   5  -3  -4   20.40    3.00
  -5  -3   4   16.50    5.00
  -5  -3   4   23.10    3.60
  -5   3  -4   26.80    5.70
   5  -3  -4   18.40    5.30
  -5   3  -4   23.20    4.40
  -5   3  -4   23.50    4.10
  -5   3  -4   29.10    5.60
  -5  -3   4   24.20    5.30
   5  -3  -4   18.80    3.60
  -5   3  -4   20.80    3.20
  -5  -3   4   26.50    3.90
  -5  -3  -5  242.78   10.00
  -5  -3  -5  244.48   10.40
   5   3  -5  253.77   12.80
  -5  -3  -5  245.98   14.00
   5  -3   5  267.07   10.70
  -5  -3  -5  253.37   13.40
  -5  -3  -5  256.27   14.30
   5  -3   5  271.87   14.90
   5   3  -5  284.07   11.70
   5   3  -5  261.27   15.80
  -5  -3  -5  256.67   13.20
  -5   3   5  216.68   15.20
   5  -3   5  251.17   13.70
  -5   3   5  278.97   16.70
  -5  -3  -5  269.77   11.10
   5  -3   5  276.57   10.70
   5   3  -5  273.57   14.10
  -5   3   5  256.57   11.60
   5   3  -5  279.27   11.00
   5  -3  -5  292.17   12.70
  -5   3  -5  269.17   15.90
   5  -3  -5  292.37   16.20
  -5   3  -5  263.17   11.70
   5   3   5  264.87    9.50
  -5   3  -5  280.37   12.60
  -5  -3   5  261.47   12.90
  -5   3  -5  255.37   11.10
   5   3   5  276.27    9.40
   5   3   5  275.67   14.50
   5  -3  -5  273.57   17.10
   5   3   5  266.67   14.10
  -5  -3   5  271.17   11.90
  -5   3  -5  265.67   16.70
   5  -3  -5  265.77   11.30
  -5  -3   5  269.47   11.80
  -5  -3   5  269.37   14.60
   5   3   5  250.67   14.60
   5   3   5  259.57   12.50
  -5   3  -5  260.07   13.60
   5  -3  -5  277.67   12.00
   5   3  -6  325.57   15.80
   5  -3   6  315.17   12.90
   5   3  -6  342.97   21.20
  -5  -3  -6  325.47   12.70
   5  -3   6  326.27   13.30
   5  -3   6  281.17   19.10
  -5   3   6  327.07   19.60
  -5  -3  -6  277.17   18.00
  -5  -3  -6  309.47   13.90
   5   3  -6  331.07   18.20
  -5  -3  -6  331.87   13.40
   5  -3   6  355.46   19.20
  -5   3   6  304.87   14.20
   5   3  -6  335.87   13.40
  -5  -3  -6  298.07   18.10
   5  -3  -6  292.07   21.20
  -5  -3   6  331.57   18.00
  -5   3  -6  297.97   15.40
  -5   3  -6  330.77   14.60
   5  -3  -6  335.47   15.10
  -5  -3   6  342.67   15.60
   5  -3  -6  359.76   20.40
  -5  -3   6  334.77   14.50
  -5   3  -6  295.97   19.20
   5   3   6  314.27   15.20
   5  -3  -6  328.77   13.80
   5   3   6  335.07   18.20
   5   3   6  338.57   12.00
  -5   3  -6  299.07   16.70
   5   3  -7   38.60   13.60
  -5  -3  -7   29.00    7.50
   5   3  -7   35.60    8.00
  -5  -3  -7   33.20    6.00
   5  -3   7   12.60    6.50
  -5   3   7   32.20    6.10
   5  -3   7   44.30    7.40
   5   3  -7   39.60    5.50
   5  -3   7   46.60    9.90
  -5  -3  -7   37.40    6.40
   5  -3   7   38.80    8.40
  -5   3   7   16.00   10.40
  -5  -3  -7   34.30   10.90
   5  -3   7   38.80    5.60
   5  -3  -7   32.30    7.20
   5  -3  -7   44.20    6.20
  -5   3  -7   49.40   13.10
  -5   3  -7   25.20    7.00
  -5  -3   7   33.50    7.60
   5   3   7   36.00    7.40
  -5  -3   7   26.30    8.30
   5   3   7   23.50    6.60
   5   3   7   30.00    4.50
   5   3   7   35.10    4.90
  -5  -3   7   17.90    5.70
  -5   3  -7   29.80    5.60
  -5  -3  -8   83.39   13.70
  -5   3   8   99.49   16.90
   5  -3   8  119.39   14.30
   5   3  -8  147.69   11.30
   5  -3   8  122.99   15.00
  -5  -3  -8   98.19   11.00
   5  -3   8  121.09   10.90
   5   3  -8  133.39   15.30
  -5   3   8   96.59   12.20
  -5  -3   8   99.29   12.20
  -5  -3   8  116.49   15.70
   5  -3  -8  110.09   11.20
  -5   3  -8  121.99   11.00
   5   3   8  101.09   15.10
   5  -3  -8  126.69   14.60
   5   3   8   88.09   11.00
   5   3   8  106.89    9.60
  -5   3  -8   83.89   12.50
   6  -3   0  178.98    6.50
  -6  -3   0  174.38    8.50
   6  -3   0  171.08    7.90
   6  -3   0  180.28    8.10
  -6  -3   0  167.38    7.60
   6   3   0  181.08    7.70
  -6  -3   0  162.78    7.30
  -6  -3   0  179.98    7.80
  -6   3   0  181.38    6.80
   6   3   0  169.48    8.70
  -6   3   0  145.29   10.20
  -6   3   0  189.88    8.80
  -6   3   0  188.78    9.40
   6  -3   0  176.68    7.30
  -6   3   0  158.98    8.30
   6   3   0  159.78    7.70
  -6  -3   0  177.58    7.50
   6   3   0  179.78    8.00
  -6  -3   0  155.08    9.70
   6  -3   0  192.88    6.70
  -6   3   0  193.08    7.10
   6  -3   1  343.37   11.00
  -6   3   1  337.77   13.70
   6  -3   1  330.67   12.70
  -6  -3  -1  335.77   13.50
  -6  -3  -1  362.46   12.00
  -6  -3  -1  360.56   13.30
   6   3  -1  352.36   12.60
   6  -3   1  352.86   10.90
  -6   3   1  356.26   11.60
  -6  -3  -1  342.77   12.70
  -6   3   1  348.87   11.80
   6   3  -1  325.77   13.50
   6  -3   1  319.97   13.10
  -6   3   1  344.87   13.10
   6   3  -1  367.36   13.10
  -6  -3  -1  355.26   12.70
  -6  -3  -1  321.47   13.70
  -6  -3  -1  318.37   11.10
   6   3   1  338.07   13.30
  -6   3  -1  359.06   14.00
  -6   3  -1  330.77   14.00
  -6  -3   1  327.07   13.30
  -6  -3   1  357.26   11.70
   6  -3  -1  341.67   12.90
  -6  -3   1  339.87   12.40
  -6  -3   1  348.77   10.90
  -6  -3   1  351.96   12.90
  -6   3  -1  327.97   11.70
   6  -3  -1  338.87   12.80
  -6   3  -1  352.66   11.40
   6   3   1  339.27   12.90
  -6  -3   1  356.36   10.80
   6  -3  -1  369.66   11.50
  -6   3  -1  332.77   12.80
  -6  -3   1  346.97   13.50
   6  -3  -1  346.07   11.30
  -6   3  -1  343.97   11.50
   6  -3  -1  364.06   14.50
   6   3  -2  249.78   10.60
  -6  -3  -2  234.68   10.70
   6   3  -2  236.48    7.70
  -6  -3  -2  229.98   10.20
   6   3  -2  219.08   10.70
  -6  -3  -2  243.38    7.80
   6  -3   2  243.48    8.30
   6  -3   2  235.18   10.20
  -6   3   2  246.38    9.40
  -6  -3  -2  245.18    9.20
   6   3  -2  247.28   10.90
  -6  -3  -2  235.68   11.00
   6  -3   2  242.08    8.40
  -6  -3  -2  233.38    9.30
  -6  -3  -2  232.88    9.30
  -6  -3  -2  224.68    7.60
  -6   3   2  253.97    9.20
   6   3  -2  236.48    9.70
  -6  -3  -2  248.68   11.20
   6   3  -2  249.48    7.90
   6  -3   2  217.08   10.70
  -6   3   2  233.28   11.80
  -6   3   2  241.78   10.60
  -6   3  -2  253.47    9.10
  -6   3  -2  230.38   11.10
  -6  -3   2  237.18   11.20
  -6   3  -2  248.88   11.40
  -6  -3   2  238.08    8.80
  -6   3  -2  229.18   10.60
  -6  -3   2  256.67    8.80
  -6  -3   2  236.18   10.90
   6   3   2  243.78    9.60
  -6  -3   2  228.78   10.70
   6  -3  -2  234.88    8.90
   6  -3  -2  257.57    9.20
   6  -3  -2  250.17   10.70
   6   3   2  233.08   11.20
   6  -3  -2  253.47   10.40
   6  -3  -2  255.97   11.10
  -6   3  -2  243.18   10.00
  -6   3  -2  247.78    9.10
   6   3  -3  438.16   17.10
   6  -3   3  401.46   17.00
   6  -3   3  441.06   13.90
  -6  -3  -3  438.16   14.00
   6   3  -3  439.86   17.20
  -6   3   3  449.26   16.00
  -6  -3  -3  441.46   17.40
  -6  -3  -3  420.16   15.60
   6  -3   3  420.16   13.90
   6   3  -3  447.86   14.10
   6   3  -3  439.36   13.80
  -6   3   3  429.16   15.20
   6   3  -3  445.96   14.80
  -6   3   3  417.96   18.40
   6   3  -3  452.95   17.10
  -6  -3  -3  442.16   16.40
  -6   3   3  468.25   15.20
   6   3  -3  446.16   15.50
   6  -3   3  362.06   16.30
  -6  -3  -3  437.26   13.70
  -6  -3  -3  422.16   13.60
   6  -3   3  424.06   13.90
   6  -3   3  425.96   17.70
  -6  -3  -3  429.86   16.70
  -6   3  -3  442.86   14.70
  -6  -3   3  430.56   16.70
  -6  -3   3  413.06   16.70
  -6  -3   3  445.06   19.90
  -6  -3   3  419.86   16.90
   6  -3  -3  449.16   14.90
   6  -3  -3  442.76   15.70
  -6  -3   3  445.56   14.70
   6   3   3  421.06   15.00
  -6   3  -3  420.86   14.50
  -6   3  -3  415.96   16.90
   6  -3  -3  439.46   14.70
  -6   3  -3  418.96   17.30
  -6   3  -3  429.66   15.80
   6  -3  -3  443.26   18.50
  -6  -3   3  424.66   14.70
   6   3   3  446.46   17.50
   6  -3  -3  451.95   17.20
   6   3   3  421.56   17.40
   6  -3  -3  429.76   16.20
  -6   3  -3  432.36   17.70
   6   3   3  416.06   15.10
  -6  -3  -4   43.00    6.30
   6  -3   4   48.30    4.20
   6   3  -4   47.50    4.10
   6   3  -4   41.80    4.80
   6  -3   4   62.49    7.80
   6  -3   4   48.70    4.80
  -6   3   4   62.79   10.00
  -6  -3  -4   49.90    6.80
   6   3  -4   43.60    6.20
  -6   3   4   40.90    5.00
  -6  -3  -4   50.19    6.30
   6  -3   4   58.29    7.10
   6   3  -4   49.80    6.80
  -6  -3  -4   48.00    6.40
   6   3  -4   60.49    6.40
   6   3  -4   40.50    6.30
  -6  -3  -4   48.20    4.00
  -6   3   4   44.30    7.70
   6  -3   4   44.40    6.10
  -6  -3  -4   47.50    4.50
  -6   3   4   51.19    5.40
   6  -3  -4   48.50    7.50
   6  -3  -4   47.70    6.40
  -6   3  -4   51.89    6.10
  -6   3  -4   50.09    8.20
  -6   3  -4   45.00    4.40
  -6   3  -4   49.70    7.10
  -6  -3   4   50.59    5.00
   6   3   4   51.59    5.80
   6  -3  -4   43.20    5.40
   6  -3  -4   51.39    4.70
  -6   3  -4   46.10    4.90
   6  -3  -4   43.00    6.60
  -6  -3   4   42.20    5.80
  -6  -3   4   41.30    7.00
   6   3   4   41.00    6.30
  -6  -3   4   44.00    6.30
   6   3   4   42.90    5.60
   6   3   4   58.19    7.70
  -6  -3   4   47.80    4.90
  -6   3  -4   48.80    6.30
   6  -3  -4   54.19    6.00
   6  -3   5  273.97   14.60
  -6  -3  -5  267.17   11.40
   6   3  -5  262.67   11.10
   6  -3   5  289.47   15.40
   6  -3   5  266.57   10.80
   6   3  -5  298.97   14.20
   6  -3   5  251.67   11.70
  -6  -3  -5  274.07   11.00
   6  -3   5  272.17   10.80
  -6  -3  -5  247.48   14.30
   6   3  -5  262.37   13.70
  -6   3   5  265.57   12.30
   6   3  -5  255.27   16.80
  -6   3   5  262.87   16.90
   6   3  -5  289.97   12.00
  -6  -3  -5  263.07   13.90
   6  -3  -5  265.97   18.00
   6   3   5  277.97   15.60
  -6  -3   5  322.27   18.20
  -6   3  -5  276.37   14.80
  -6   3  -5  293.57   12.10
  -6   3  -5  282.27   17.70
  -6   3  -5  278.37   16.60
  -6  -3   5  305.27   12.90
   6  -3  -5  285.97   13.50
  -6  -3   5  274.47   14.20
  -6   3  -5  285.97   12.40
   6  -3  -5  286.47   12.10
   6  -3  -5  287.47   16.00
   6   3   5  309.07   14.70
  -6   3  -5  282.37   13.60
  -6  -3   5  283.37   15.70
   6   3   5  295.17   13.40
   6  -3  -5  298.77   12.80
   6   3   5  305.37   15.70
  -6  -3   5  276.17   12.40
  -6  -3  -6  254.57   15.60
   6  -3   6  264.07   11.70
  -6   3   6  285.27   19.20
  -6  -3  -6  276.47   12.10
   6   3  -6  284.17   16.80
   6  -3   6  266.37   15.60
   6  -3   6  265.17   11.60
   6  -3   6  272.87   17.70
   6   3  -6  300.47   12.30
  -6   3   6  232.98   12.90
   6  -3   6  242.48   13.20
  -6  -3  -6  256.77   17.30
   6   3  -6  294.67   15.70
  -6  -3  -6  261.97   12.90
  -6  -3   6  262.17   13.20
  -6   3  -6  240.68   15.10
  -6   3  -6  265.77   12.30
   6  -3  -6  267.07   21.10
  -6  -3   6  233.08   14.70
  -6  -3   6  239.08   16.60
   6  -3  -6  264.57   12.30
   6  -3  -6  283.07   18.80
   6   3   6  253.07   16.10
   6   3   6  240.18   15.80
  -6   3  -6  251.57   18.80
   6  -3  -6  277.67   14.10
   6   3   6  251.77   13.70
   6   3  -7   72.99    8.20
   6  -3   7   49.70    7.60
  -6   3   7   24.70   10.90
   6  -3   7   46.30   12.10
  -6  -3  -7   62.79    8.00
   6   3  -7   78.59   11.20
  -6   3   7   66.79    8.30
   6  -3   7   53.79    6.70
  -6  -3  -7   61.39   11.40
   6  -3   7   53.19    9.40
   6  -3   7   52.09    6.20
  -6  -3   7   56.29   10.70
  -6  -3   7   57.19    7.80
  -6   3  -7   56.29    6.60
   6  -3  -7   51.79    6.50
   6   3   7   35.70    8.00
  -6   3  -7   47.40    8.90
   6   3   7   53.99    8.80
   6  -3   8   66.09   10.00
   6  -3   8   50.49    7.60
   6  -3   8   61.89   10.50
   6   3  -8   71.29   11.90
  -6   3   8   61.69   18.70
  -6  -3  -8   68.49    9.20
  -6  -3  -8   70.49   14.80
   6   3  -8   60.49    7.80
  -6   3   8   55.59    8.30
   6   3   8   52.29    9.70
  -6  -3   8   77.39    9.20
  -6  -3   8   53.39   14.20
   6  -3  -8   57.49   11.00
  -6   3  -8   41.20   10.50
   6  -3  -8   57.29    8.00
   6   3   8   62.09   11.50
  -6   3  -8   52.19    7.70
   7  -3   0  375.36   12.00
  -7  -3   0  369.96   13.70
   7   3   0  372.16   14.00
   7  -3   0  362.46   13.70
  -7  -3   0  369.96   14.80
  -7   3   0  373.36   14.30
  -7   3   0  364.66   13.90
  -7   3   0  387.66   15.00
  -7  -3   0  378.06   13.20
   7  -3   0  361.86   14.10
  -7  -3   0  366.56   14.50
  -7   3   0  374.56   12.60
  -7  -3   0  364.46   13.10
  -7  -3   0  377.66   11.20
  -7  -3   0  368.86   13.60
  -7   3   0  389.76   12.50
   7  -3   0  358.06   11.80
   7   3   0  357.36   13.70
   7   3   0  381.76   13.60
   7  -3   0  376.06   12.90
  -7  -3  -1  324.47   11.30
   7   3  -1  331.97   12.90
   7  -3   1  319.87   13.40
   7  -3   1  329.87   10.90
   7   3  -1  337.07   13.30
   7   3  -1  335.27   14.20
  -7   3   1  329.07   14.10
  -7  -3  -1  355.76   13.70
  -7  -3  -1  317.27   14.00
  -7  -3  -1  349.77   12.10
   7   3  -1  321.57   12.00
  -7  -3  -1  346.47   14.20
   7  -3   1  333.37   13.30
  -7   3   1  336.37   13.60
  -7  -3  -1  332.47   13.00
  -7   3   1  362.16   11.90
  -7   3   1  344.67   11.90
   7   3  -1  333.47   12.00
   7   3  -1  365.66   12.70
   7  -3   1  325.87   10.70
   7  -3  -1  346.27   13.20
   7  -3  -1  353.96   14.90
  -7   3  -1  343.47   14.80
  -7  -3   1  332.17   14.00
  -7   3  -1  356.86   13.30
  -7   3  -1  326.97   11.80
   7  -3  -1  351.26   11.50
  -7   3  -1  359.16   14.60
  -7  -3   1  353.86   11.20
   7   3   1  332.77   13.40
  -7   3  -1  346.77   11.90
  -7   3  -1  355.76   11.80
   7  -3  -1  361.16   11.60
  -7  -3   1  347.67   12.10
   7  -3  -1  334.97   13.40
  -7  -3   1  336.27   13.30
   7  -3  -1  334.57   12.30
  -7  -3   1  358.96   11.00
  -7  -3   1  344.97   14.20
   7   3   1  325.97   13.70
  -7  -3  -2  147.69    7.60
   7   3  -2  137.69    8.70
  -7  -3  -2  143.39    7.20
  -7  -3  -2  151.58    5.60
  -7  -3  -2  141.49    8.10
  -7  -3  -2  135.89    8.60
  -7  -3  -2  153.88    9.20
  -7   3   2  135.49    8.00
  -7   3   2  146.79    6.90
   7  -3   2  145.39    5.80
   7  -3   2  147.49    8.20
  -7   3   2  139.19    7.00
   7   3  -2  148.59    8.40
   7   3  -2  140.49    7.60
  -7  -3  -2  153.68    7.20
   7  -3   2  142.09    5.90
   7  -3   2  140.29    8.60
  -7  -3  -2  147.69    5.50
   7   3  -2  150.18    8.60
  -7   3   2  132.19    9.50
  -7  -3  -2  146.09    8.90
  -7   3  -2  150.88    8.30
   7  -3  -2  147.89    6.50
   7  -3  -2  160.88   10.40
  -7  -3   2  142.99    6.50
  -7   3  -2  143.69    9.00
   7  -3  -2  144.19    8.00
  -7  -3   2  145.79    8.60
  -7   3  -2  140.29    7.80
   7  -3  -2  156.08    6.90
   7   3   2  136.39    7.10
  -7   3  -2  149.49    6.70
  -7  -3   2  146.19    6.40
  -7  -3   2  154.38    8.80
  -7   3  -2  144.09    8.90
   7  -3  -2  149.29    8.80
   7   3   2  148.79    8.90
   7  -3  -2  143.19    8.40
  -7   3  -2  147.69    6.70
  -7  -3   2  149.79    9.20
   7  -3   3  215.58    8.20
   7   3  -3  217.58   10.00
   7  -3   3  210.58    8.00
   7  -3   3  196.08   11.30
   7   3  -3  216.38    8.00
  -7  -3  -3  217.18    8.10
  -7   3   3  208.28   13.10
  -7  -3  -3  216.28    8.20
   7   3  -3  225.28   11.80
  -7   3   3  231.68    9.60
   7   3  -3  220.58    8.80
   7   3  -3  201.48   11.20
  -7  -3  -3  211.58   10.20
  -7  -3  -3  226.58   11.10
  -7  -3  -3  214.28   12.00
   7   3  -3  226.58   11.80
   7   3  -3  222.38    8.20
  -7   3   3  214.78    9.60
   7  -3   3  216.08    8.30
  -7   3   3  224.98   10.80
  -7  -3  -3  215.28   11.20
  -7  -3  -3  208.48    9.00
  -7  -3   3  194.68   11.20
  -7   3  -3  226.98   12.20
   7  -3  -3  211.18   10.80
   7  -3  -3  204.38    8.70
  -7   3  -3  214.38    9.00
   7  -3  -3  207.18   13.10
  -7  -3   3  223.18    9.00
   7  -3  -3  219.48   11.70
  -7   3  -3  197.78   11.70
   7   3   3  216.38    9.30
  -7  -3   3  212.28    9.00
  -7   3  -3  232.38    9.20
   7  -3  -3  215.58    9.10
  -7   3  -3  189.18   10.90
  -7  -3   3  206.38   11.80
   7   3   3  212.08    9.60
  -7   3  -3  199.18   10.10
  -7  -3   3  209.58   11.20
   7   3   3  189.18   11.30
   7  -3   4   63.29    4.50
  -7  -3  -4   69.69    5.20
  -7  -3  -4   61.59    7.20
   7   3  -4   69.59    5.50
   7   3  -4   74.19    4.90
   7   3  -4   60.19    6.40
   7   3  -4   49.90    7.00
   7   3  -4   68.69    6.50
   7  -3   4   62.49    4.70
   7  -3   4   52.69    7.20
  -7   3   4   61.39    6.00
  -7  -3  -4   64.49    4.70
  -7  -3  -4   70.69    8.10
   7  -3   4   60.59    5.20
   7   3  -4   71.59    8.70
  -7   3   4   62.09    9.00
  -7   3   4   77.59    6.50
  -7  -3   4   63.89    5.70
  -7   3  -4   68.49    5.30
   7   3   4   73.49    7.40
   7  -3  -4   75.09    9.10
  -7   3  -4   74.39    7.20
  -7   3  -4   56.69    7.40
   7   3   4   58.49    6.40
  -7  -3   4   75.29    5.90
  -7  -3   4   59.09    7.50
  -7   3  -4   69.79    9.80
  -7   3  -4   73.19    6.00
   7  -3  -4   81.09   11.40
   7  -3  -4   75.99    6.40
   7  -3  -4   71.59    7.20
  -7   3  -4   65.59    9.10
   7  -3  -4   67.69    5.60
   7  -3  -4   63.79    7.70
   7   3   4   50.79    7.30
  -7  -3   4   65.69    8.50
  -7  -3   4   59.69    9.60
   7   3   4   71.29    9.10
   7  -3   5  164.58   12.80
   7  -3   5  175.58   12.20
   7   3  -5  174.38   11.80
  -7   3   5  159.98   14.90
  -7  -3  -5  162.78    9.10
   7  -3   5  175.88    8.20
   7   3  -5  195.98    9.70
  -7   3   5  197.08   12.40
   7  -3   5  166.68    9.50
   7   3  -5  179.18   15.40
  -7   3   5  151.08   10.90
  -7  -3  -5  164.48   11.80
   7   3  -5  180.68   11.60
   7  -3   5  179.38    8.30
  -7  -3  -5  172.28   12.00
  -7  -3  -5  171.28    8.50
   7   3  -5  178.78    8.60
  -7  -3  -5  156.38   17.20
  -7   3  -5  166.68   11.20
  -7   3  -5  159.58   11.70
   7  -3  -5  171.18   10.10
  -7   3  -5  172.08    9.10
   7  -3  -5  177.78   16.60
   7  -3  -5  172.68   11.20
  -7  -3   5  175.98   13.30
   7   3   5  183.28   12.80
  -7  -3   5  170.68   10.00
  -7   3  -5  168.58    9.70
  -7  -3   5  170.48    9.90
  -7   3  -5  192.58   15.80
   7  -3  -5  171.98    9.10
   7  -3  -5  177.28   12.70
   7   3   5  169.68   11.60
  -7   3  -5  174.28   14.40
  -7  -3   5  153.08   16.40
  -7  -3   5  166.18   12.50
   7   3   5  155.28   10.20
  -7   3   6  177.78   17.30
  -7  -3  -6  167.48   13.70
  -7  -3  -6  136.79   14.20
   7   3  -6  200.88   14.00
   7   3  -6  219.98   15.10
   7  -3   6  183.28   15.70
   7   3  -6  180.08    9.90
  -7  -3  -6  167.88    9.90
   7  -3   6  183.58    9.40
  -7   3   6  182.48   11.50
  -7  -3  -6  176.18   11.10
   7  -3   6  182.88   11.10
   7  -3   6  175.58   13.60
   7  -3   6  183.18    9.50
  -7  -3   6  182.88   11.30
   7   3   6  158.08   14.40
   7   3   6  186.98   12.20
   7  -3  -6  189.68   12.80
   7  -3  -6  185.18   15.80
  -7  -3   6  196.88   16.00
   7   3   6  180.28   14.40
   7  -3  -6  167.28   10.30
  -7   3  -6  175.48   13.60
  -7   3  -6  170.38   10.30
  -7   3  -6  176.98   18.00
   7   3  -7    8.60    7.70
  -7   3   7   20.40   11.70
  -7  -3  -7    4.60    8.00
   7  -3   7   10.50    6.40
  -7  -3  -7    2.80    5.00
   7  -3   7    1.80    7.20
  -7   3   7   12.40    5.90
   7   3  -7    3.70    5.00
   7  -3   7   10.10    4.70
   7   3   7   -1.20    7.50
   7  -3  -7   11.70    8.20
  -7   3  -7   10.90    8.00
  -7  -3   7   12.70    6.10
  -7   3  -7    7.70    5.40
   7  -3  -7    3.40    5.30
  -7  -3   7   22.30   11.10
   7   3   7   10.40    7.10
  -7   3   8   66.49    9.40
   7   3  -8   78.09    9.20
   7  -3   8   78.89   11.00
  -7  -3  -8   81.19    9.20
   7  -3   8   86.89   13.60
  -7  -3  -8   83.39   14.10
   7   3  -8   67.19   12.50
   7  -3   8   77.89    8.90
  -7   3   8   46.40   18.00
   7  -3  -8   95.39   13.40
   7   3   8   84.09   12.90
   7  -3  -8   93.49   10.20
  -7  -3   8   76.39   10.30
  -7  -3   8   74.89   15.10
   7   3   8   69.79   12.10
  -7   3  -8   95.09   10.70
  -7   3  -8   70.19   12.90
   8   3   0  117.09    7.40
   8   3   0  124.89    7.40
   8  -3   0  118.09    7.30
  -8  -3   0  138.79    7.30
   8  -3   0  132.29    5.60
   8  -3   0  126.79    6.90
  -8   3   0  143.89    8.90
  -8   3   0  134.89    6.30
  -8  -3   0  133.29    5.20
  -8  -3   0  117.39    8.30
  -8  -3   0  129.59    7.70
  -8   3   0  125.89    8.50
  -8   3   0  131.79    6.50
   8  -3   0  127.99    7.90
   8  -3   0  133.09    5.50
   8   3   0  133.49    7.90
  -8  -3   0  127.09    7.50
  -8  -3   0  127.69    5.20
  -8  -3   0  140.79    9.00
  -8  -3   0  119.29    7.10
  -8  -3  -1   71.49    7.20
  -8  -3  -1   70.69    7.40
   8  -3   1   72.59    6.30
  -8  -3  -1   79.49    6.80
   8   3  -1   81.99    7.30
   8   3  -1   70.89    5.30
  -8   3   1   80.99    5.10
  -8  -3  -1   78.29    5.60
   8  -3   1   83.39    7.10
   8   3  -1   72.19    6.10
  -8   3   1   75.09    5.10
  -8   3   1   71.79    7.40
   8   3  -1   75.39    5.70
   8   3  -1   83.49    6.80
  -8  -3  -1   74.29    5.00
  -8   3   1   72.79    6.70
  -8  -3  -1   75.69    3.70
  -8  -3  -1   75.59    6.90
   8  -3   1   74.69    3.80
   8  -3   1   64.79    6.00
   8  -3   1   75.39    4.00
  -8  -3  -1   85.99    6.50
   8   3  -1   80.69    6.40
  -8   3  -1   88.89    6.60
  -8  -3   1   90.19    6.80
  -8   3  -1   83.89    5.00
  -8   3  -1   83.29    7.80
  -8  -3   1   85.29    4.50
  -8  -3   1   82.19    4.50
  -8   3  -1   79.29    7.50
   8  -3  -1   80.59    6.50
   8   3   1   84.89    6.70
  -8   3  -1   79.49    7.40
  -8  -3   1   75.99    7.60
   8  -3  -1   84.49    4.70
   8   3   1   87.99    6.90
   8  -3  -1   85.29    6.50
   8  -3  -1   82.79    4.60
   8  -3  -1   79.59    5.40
  -8   3  -1   87.19    5.20
  -8   3  -1   77.99    4.90
   8   3  -2  211.98   11.80
   8   3  -2  214.68   10.70
  -8  -3  -2  213.78   11.80
   8  -3   2  226.98    7.80
  -8  -3  -2  215.78   11.70
  -8  -3  -2  214.48    7.70
  -8  -3  -2  216.68   10.80
  -8   3   2  200.88   12.50
  -8   3   2  215.58    9.50
   8  -3   2  216.08   11.40
   8   3  -2  219.58   10.40
  -8   3   2  214.78   11.10
  -8  -3  -2  214.68   11.50
  -8   3   2  233.78    9.40
   8   3  -2  225.98   11.60
   8  -3   2  229.08   11.40
   8  -3   2  213.48    7.60
  -8  -3  -2  222.58    7.80
  -8  -3  -2  215.08    9.50
   8  -3   2  205.48   10.70
  -8  -3  -2  201.28   10.20
   8  -3  -2  204.08    8.30
  -8   3  -2  210.08   11.70
   8  -3  -2  213.78   10.60
  -8  -3   2  220.88   12.10
  -8   3  -2  191.88   11.40
  -8   3  -2  200.28    9.90
  -8  -3   2  212.68   11.30
   8  -3  -2  213.78   11.10
  -8  -3   2  232.58    8.70
  -8   3  -2  229.48   10.60
   8   3   2  204.68   11.40
   8  -3  -2  218.98   12.80
  -8  -3   2  215.68    8.70
   8  -3  -2  221.48    8.60
   8   3   2  209.58    9.40
  -8  -3   2  232.08   11.60
  -8   3  -2  208.58    8.70
  -8   3  -2  226.78    8.90
  -8  -3  -3  234.08    8.90
  -8   3   3  242.48   14.50
   8   3  -3  231.38   12.70
   8   3  -3  240.38   11.30
   8  -3   3  219.98    8.30
  -8   3   3  249.68   12.10
  -8  -3  -3  241.68   13.40
   8   3  -3  251.67   13.00
  -8  -3  -3  232.18   13.00
   8   3  -3  233.38    8.50
  -8   3   3  239.28   10.40
   8   3  -3  237.78    8.40
  -8  -3  -3  230.58    8.70
  -8  -3  -3  246.38   12.60
  -8  -3  -3  236.08   11.00
   8  -3   3  233.08    8.60
   8  -3   3  221.48   12.40
  -8  -3  -3  238.48   10.30
   8  -3   3  223.38   12.40
  -8   3   3  240.38   10.50
   8  -3  -3  226.18    9.90
  -8   3  -3  218.58   12.60
  -8   3  -3  211.38   11.10
   8   3   3  234.68   12.90
  -8  -3   3  233.48    9.90
   8  -3  -3  223.78   14.00
  -8   3  -3  256.47   13.00
  -8   3  -3  233.58   10.10
  -8   3  -3  223.98   12.50
   8  -3  -3  253.47   12.90
   8   3   3  226.08   10.50
   8  -3  -3  235.28    9.50
   8  -3  -3  226.08   11.30
  -8  -3   3  227.98   12.40
  -8  -3   3  238.08    9.90
  -8  -3   3  226.38   12.70
  -8  -3   3  212.28   13.20
   8  -3  -3  225.98   12.00
  -8   3  -3  227.18    9.60
  -8  -3  -4    4.10    2.40
  -8   3   4   11.00    4.60
  -8  -3  -4    4.90    4.40
  -8  -3  -4    9.60    3.30
   8  -3   4    6.90    2.30
   8   3  -4    3.60    2.50
   8  -3   4    4.70    2.20
   8   3  -4   -0.10    5.90
   8  -3   4    0.70    3.60
  -8   3   4    2.30    2.90
   8   3  -4    4.30    3.60
   8   3  -4    3.90    3.60
   8   3  -4    7.50    3.00
   8   3  -4    3.80    5.30
  -8  -3  -4    1.90    4.80
   8  -3   4    5.90    2.80
  -8  -3  -4    5.40    3.10
  -8   3   4    4.10    6.10
  -8   3   4    1.30    3.80
  -8  -3  -4    0.60    5.30
   8   3   4    3.60    3.60
   8  -3  -4   -0.40    2.80
  -8   3  -4   -0.60    3.80
  -8  -3   4    2.10    5.30
   8   3   4    3.00    4.90
   8   3   4    1.80    4.30
  -8   3  -4    3.90    5.40
  -8  -3   4    3.10    3.30
  -8   3  -4   10.20    3.60
   8  -3  -4  -16.60    6.30
   8  -3  -4    6.40    4.20
  -8  -3   4    5.80    3.00
   8  -3  -4    3.90    5.60
  -8   3  -4    6.80    3.00
  -8  -3   4    5.30    7.70
  -8   3  -4    8.40    4.30
  -8  -3   4   10.10    6.00
   8  -3  -4    9.90    3.80
  -8   3  -4    1.30    5.70
   8  -3   5  125.69    8.70
  -8  -3  -5  127.29    8.90
   8   3  -5  137.89   11.70
   8   3  -5  152.18    9.10
  -8  -3  -5  123.89   15.20
  -8  -3  -5  136.09    7.90
  -8  -3  -5  129.89   11.30
  -8  -3  -5  143.69   12.40
   8  -3   5  137.29   11.60
  -8   3   5  131.89    9.70
   8  -3   5  144.39    7.10
   8   3  -5  149.19   10.10
  -8   3   5  120.29   14.40
   8   3  -5  141.49   10.60
   8  -3   5  140.89    7.40
   8   3  -5  137.29    7.90
   8  -3  -5  117.49   10.70
  -8   3  -5  132.89   11.70
  -8   3  -5  145.39    9.80
  -8  -3   5  145.69   13.60
   8  -3  -5  105.79    9.40
   8   3   5  113.49    9.70
  -8   3  -5  115.69   13.30
   8   3   5  150.08   11.70
   8  -3  -5  144.49    8.70
   8   3   5  120.89   11.60
  -8   3  -5  138.69   15.30
  -8   3  -5  120.19    8.10
  -8  -3   5  118.89    9.60
   8  -3   6  141.99   10.40
  -8  -3  -6  144.79   13.70
   8  -3   6  144.59    8.40
  -8   3   6  160.98   11.50
   8   3  -6  185.18   12.10
  -8  -3  -6  122.89   15.00
   8  -3   6  153.58   13.70
   8   3  -6  176.98   14.30
   8   3  -6  162.68    9.60
  -8   3   6  164.88   18.30
   8   3  -6  122.79   13.70
   8  -3   6  144.69    8.60
  -8  -3  -6  143.89   11.40
  -8  -3  -6  146.29    9.60
   8  -3   6  136.89   15.50
  -8  -3   6  164.58   16.60
   8  -3  -6  160.08   10.40
  -8   3  -6  161.08   17.00
   8  -3  -6  158.08   13.20
  -8  -3   6  144.19   11.10
  -8   3  -6  144.59    9.90
   8   3   6  150.58   14.90
   8  -3  -6  147.89   15.20
  -8   3  -6  138.29   13.30
  -8   3   7   24.80    7.50
  -8   3   7   14.20   13.50
   8   3  -7   26.90    6.10
   8  -3   7   30.50    5.10
   8   3  -7   30.80    8.40
   8  -3   7   39.60   10.40
   8   3  -7   26.90    9.00
  -8  -3  -7    4.80    8.50
   8  -3   7   26.90    7.30
  -8  -3  -7   17.20    5.80
   8   3   7   31.80    8.60
   8   3   7   15.70    8.40
  -8   3  -7   27.20    6.40
  -8  -3   7   44.60   12.70
  -8   3  -7   31.50    9.20
   8  -3  -7   34.00    6.90
  -8  -3   7   27.30    7.70
   8  -3  -7   37.40    9.90
  -9  -3   0  137.69    6.20
  -9   3   0  149.99    9.70
  -9  -3   0  155.68   10.20
   9   3   0  160.18    8.90
   9   3   0  151.98    9.40
  -9   3   0  152.58    7.30
  -9  -3   0  139.39    8.20
   9  -3   0  163.78    8.00
   9  -3   0  150.68    6.10
  -9  -3   0  148.99    8.80
   9  -3   0  147.39    9.70
   9  -3   0  140.09    6.00
   9  -3   0  141.49    8.30
  -9   3   0  148.79   10.00
   9  -3   0  141.39    8.90
  -9   3   0  160.48    7.50
  -9  -3   0  140.39    8.70
  -9  -3   0  158.08    6.20
  -9  -3   0  157.18   10.30
  -9   3   1   96.49    6.00
   9   3  -1   98.39    6.50
  -9  -3  -1   97.79    8.60
   9  -3   1   85.79    7.50
  -9  -3  -1  100.99    4.80
   9   3  -1   97.69    7.40
  -9  -3  -1  101.09    4.80
  -9   3   1   96.69    8.20
   9  -3   1   89.19    7.50
  -9  -3  -1  100.19    9.10
  -9  -3  -1   91.69    8.20
  -9  -3  -1  100.79    7.80
   9   3  -1   96.49    6.70
   9   3  -1   92.49    8.20
  -9   3   1   95.69    6.10
   9  -3   1   94.39    8.20
   9   3  -1   85.09    8.40
  -9  -3  -1   96.49    6.30
  -9   3   1  113.99    9.30
   9   3  -1  103.19    7.40
  -9  -3  -1  115.59    6.80
  -9  -3  -1   92.39    8.70
   9  -3  -1   83.19    4.90
  -9  -3   1   90.09    7.50
  -9   3  -1   77.09    8.90
   9  -3  -1   79.69    7.40
   9   3   1   78.49    7.20
  -9   3  -1   87.29    5.60
  -9  -3   1   93.69    5.10
  -9   3  -1   91.89    5.60
  -9   3  -1   76.49    8.40
  -9  -3   1   91.39    8.30
   9  -3  -1   71.69    6.90
   9   3   1   87.49    7.30
  -9  -3   1   69.29    8.60
   9  -3  -1   73.29    5.90
  -9  -3   1   89.99    5.00
  -9   3  -1   78.99    7.20
  -9  -3   1   91.29    7.30
  -9   3   2  274.57   11.10
  -9   3   2  259.57   11.10
   9   3  -2  267.27   13.60
   9  -3   2  257.07   12.80
  -9  -3  -2  278.27    9.40
   9   3  -2  264.27   12.50
   9   3  -2  251.57   12.70
  -9   3   2  243.48   12.80
   9   3  -2  257.17   12.30
   9  -3   2  232.08   12.80
  -9  -3  -2  257.87    9.20
  -9   3   2  243.68   14.30
  -9  -3  -2  238.08   13.20
   9  -3   2  263.07   13.00
  -9  -3  -2  256.07   14.00
  -9  -3  -2  280.67   14.00
   9   3  -2  255.57   13.80
  -9  -3  -2  253.97   12.30
  -9   3  -2  250.57   10.20
  -9   3  -2  244.08   11.30
  -9   3  -2  261.67   13.80
   9  -3  -2  250.87    9.60
  -9   3  -2  262.07   10.40
   9  -3  -2  248.98   12.30
  -9  -3   2  240.08   13.00
   9  -3  -2  252.57   14.20
  -9  -3   2  273.87   10.10
   9  -3  -2  259.37   12.80
  -9  -3   2  243.38   12.90
   9   3   2  239.48   13.00
   9  -3  -2  251.27    9.80
  -9   3  -2  258.17   13.80
   9   3   2  247.28   12.60
  -9  -3   2  252.87   10.00
   9  -3  -2  238.08   10.30
  -9   3  -2  245.78   12.10
  -9   3   3  142.59   10.20
  -9  -3  -3  149.49   11.70
  -9  -3  -3  136.79   13.30
  -9  -3  -3  146.69   10.50
  -9  -3  -3  143.09    9.40
   9   3  -3  139.09    9.20
   9   3  -3  167.18   12.00
  -9   3   3  141.39    8.30
  -9   3   3  131.79   12.40
   9  -3   3  152.18   10.60
   9   3  -3  141.99   11.10
   9  -3   3  132.99   10.30
  -9  -3  -3  127.49    6.60
  -9   3   3  142.29    8.40
   9  -3   3  132.59    9.80
  -9  -3  -3  143.39   11.50
  -9  -3  -3  128.99    9.00
   9  -3  -3  148.29    7.90
   9   3   3  142.99    8.70
  -9   3  -3  126.39   11.10
   9  -3  -3  134.49   11.30
  -9  -3   3  143.19   11.30
  -9   3  -3  119.29   10.40
   9  -3  -3  150.28   10.60
  -9   3  -3  150.98   10.90
   9  -3  -3  134.99   12.70
   9   3   3  132.19   10.70
   9  -3  -3  134.79    9.40
  -9  -3   3  146.59    8.00
  -9   3  -3  148.99    8.00
  -9   3  -3  126.49    9.60
  -9   3  -3  154.18    7.80
  -9  -3   3  141.79    7.90
   9  -3  -3  124.59   12.70
   9  -3  -3  144.19    7.30
   9   3  -4   94.89    8.90
  -9  -3  -4   96.79    6.30
  -9  -3  -4  110.79   14.90
  -9  -3  -4   98.49   10.00
  -9  -3  -4  101.19    7.20
  -9   3   4  112.59    9.70
  -9   3   4   96.39   11.50
   9   3  -4  110.19    6.00
  -9  -3  -4   96.99    7.70
  -9   3   4   93.89   10.30
   9  -3   4   96.39   10.60
   9   3  -4  109.69   10.70
   9  -3  -4   89.29    9.60
  -9   3  -4   91.19    7.00
  -9  -3   4  106.49    8.10
   9  -3  -4   98.09    8.00
   9  -3  -4   98.19    9.10
  -9   3  -4   99.29   11.40
  -9   3  -4   76.19    9.50
  -9  -3   4  105.59    7.80
   9  -3  -4   88.69    6.80
   9   3   4   78.09    8.40
   9   3   4  100.39   10.20
  -9   3  -4   88.19    7.80
  -9   3  -4   90.79   11.40
  -9  -3   4  123.29   11.70
   9  -3   5  151.28   13.70
  -9  -3  -5  150.98   19.70
   9   3  -5  115.69   12.90
  -9  -3  -5  132.49    8.20
   9   3  -5  127.89   10.70
   9   3  -5  128.59    7.70
  -9   3   5  123.99   15.50
  -9   3   5  122.39    9.60
   9   3  -5  122.59    9.20
  -9  -3  -5  131.39   12.40
   9  -3   5  116.89   11.60
  -9  -3  -5  136.69   14.00
   9  -3   5  123.39    8.70
  -9  -3  -5  131.19    9.40
  -9   3  -5  131.19   16.80
  -9   3  -5  110.29   14.90
   9  -3  -5  140.69   11.10
   9  -3  -5  125.59    8.80
  -9  -3   5  141.59   10.00
  -9  -3   5  140.69   14.50
   9   3   5  147.69   10.80
   9   3   5  117.59   12.20
  -9   3  -5  105.39   11.60
   9   3  -6  158.58   14.90
  -9  -3  -6  114.49    9.40
  -9   3   6  149.49   19.20
   9  -3   6  112.79   13.40
   9   3  -6  140.99   12.20
   9   3  -6  116.79   11.60
  -9  -3  -6  125.39   14.60
  -9   3   6  142.79   11.70
   9   3  -6  134.69    9.10
  -9  -3   6  126.99   11.70
  -9   3  -6  132.89   14.10
   9  -3  -6  133.49   14.30
   9   3   6  148.79   12.60
   9  -3  -6  122.29    9.80
  -9   3  -6  138.29   10.10
   9   3   6  136.39   15.40
  -9  -3   6  134.69   17.20
   9   3  -7   15.90   10.10
  -9   3   7   18.50    8.10
   9  -3   7  -14.10    8.80
   9   3  -7   -1.70    8.30
  -9  -3  -7    9.30    6.50
   9  -3   7   -4.30    7.50
   9   3  -7   -3.50    6.00
  -9  -3  -7   11.20    9.90
  -9   3   7  -15.00   14.20
  -9  -3   7    6.50    7.40
  -9   3  -7   -4.20    5.70
  -9   3  -7  -13.40    8.70
   9   3   7   11.60    9.20
   9   3   7   -0.40    8.40
  -9  -3   7   -0.20   12.20
   9  -3  -7    7.80    9.80
   9  -3  -7   16.80    7.10
 -10  -3   0   57.59    7.60
 -10   3   0   71.69    9.50
 -10  -3   0   85.29    7.40
  10  -3   0   61.39    6.90
  10  -3   0   79.69    8.90
 -10   3   0   67.29    7.80
 -10   3   0   72.99    5.80
  10  -3   0   63.79    6.60
 -10   3   0   77.19    5.80
  10   3   0   57.49    6.90
  10  -3   0   72.59    7.60
 -10  -3   0   65.69    4.70
 -10  -3   0   78.59    7.50
 -10  -3   0   59.89    7.50
  10   3   0   54.39    7.40
 -10  -3   0   80.59    4.90
  10   3  -1   91.09    7.40
 -10   3   1   96.29   10.40
 -10  -3  -1   88.39    7.10
 -10   3   1   97.69    6.80
  10  -3   1   92.09    8.90
  10   3  -1   80.09    8.10
 -10  -3  -1   97.89    5.20
  10  -3   1   87.99    8.40
 -10  -3  -1   97.79    9.70
 -10  -3  -1   84.19    8.00
 -10   3   1   84.29    9.20
 -10  -3  -1   83.59    8.20
 -10  -3  -1  100.39    9.60
  10   3  -1   84.59    9.20
  10  -3   1   81.39    7.80
 -10  -3  -1   91.59    5.20
 -10   3   1   81.99    6.30
  10   3  -1   89.29    6.90
  10  -3  -1   79.29    6.60
  10   3   1   97.69    8.40
 -10  -3   1   98.19    5.70
  10  -3  -1   93.79    5.20
  10  -3  -1   89.59    8.40
 -10   3  -1  104.49   10.00
  10  -3  -1   86.59    5.10
 -10  -3   1   86.79    8.30
 -10  -3   1   96.59    5.80
 -10  -3   1   84.59    8.60
  10   3   1   81.09    8.00
 -10   3  -1   93.29    6.30
  10  -3  -1   77.29   10.00
  10  -3  -1   92.59    8.30
 -10   3  -1  104.59    6.40
 -10  -3   1   79.99   10.70
 -10   3   2  224.78   13.40
 -10  -3  -2  240.68   13.00
  10  -3   2  224.98   12.70
 -10   3   2  227.18   15.00
 -10   3   2  228.68   10.80
  10   3  -2  241.28   12.60
  10   3  -2  230.78   12.70
  10   3  -2  238.58   14.10
  10  -3   2  235.48   13.10
  10  -3   2  225.28   13.00
 -10  -3  -2  241.78   14.00
 -10  -3  -2  226.48    9.00
 -10  -3  -2  233.88   11.00
  10   3  -2  240.98   14.50
 -10  -3  -2  246.38    9.10
 -10  -3  -2  231.28   13.80
 -10   3   2  244.48   11.00
  10   3   2  205.08   12.90
  10  -3  -2  220.18   12.70
 -10  -3   2  250.67   10.10
 -10   3  -2  230.18   10.00
 -10   3  -2  226.08   15.10
  10  -3  -2  236.28   13.20
  10  -3  -2  226.98    9.10
 -10  -3   2  197.38   13.00
  10   3   2  219.28   13.20
 -10  -3   2  244.38   10.00
 -10   3  -2  224.28   11.00
 -10   3  -2  223.08   10.20
  10  -3  -2  244.28   13.00
 -10   3  -2  217.38   13.80
 -10   3   3  127.99    8.80
 -10  -3  -3  141.89   10.40
 -10  -3  -3  140.59    7.60
 -10  -3  -3  125.09    6.90
 -10  -3  -3  144.69   14.20
 -10   3   3  131.89    9.00
 -10  -3  -3  141.99   10.20
  10  -3   3  132.09   11.30
  10   3  -3  139.89   12.00
  10  -3   3  131.89   11.10
 -10   3   3  138.29   13.70
  10   3  -3  114.39    9.70
  10  -3   3  118.09   10.30
  10   3   3  120.49   15.40
  10  -3  -3  139.19   10.30
 -10   3  -3  118.19   12.10
 -10   3  -3  140.79    8.40
 -10  -3   3  136.69    8.50
  10  -3  -3  132.89    7.90
 -10  -3   3  129.29    8.30
 -10   3  -3  121.89   10.50
 -10  -3   3  121.09   11.90
  10  -3  -3  148.59   13.90
  10  -3  -3  118.09    7.10
 -10   3  -3  126.39   11.50
 -10   3  -3  131.99    8.00
  10  -3   4   16.50    6.50
  10   3  -4   18.20    6.00
 -10  -3  -4   11.10    3.60
 -10   3   4    8.10    8.60
 -10  -3  -4    2.80    9.20
 -10  -3  -4   15.60    4.40
 -10  -3  -4   16.80    6.60
  10  -3   4   10.90    6.30
 -10   3   4    8.60    5.40
  10   3  -4   10.40    6.80
 -10   3   4   -4.00    7.70
 -10  -3  -4   10.00    6.30
 -10  -3  -4   22.40    5.70
  10  -3  -4    9.60    7.30
 -10  -3   4    3.30    4.30
 -10   3  -4    3.30    6.60
  10   3   4   15.00    7.80
 -10   3  -4   26.60    8.00
 -10   3  -4    9.40    6.20
  10  -3  -4    6.20    9.10
  10  -3  -4    9.10    5.10
 -10  -3   4    7.70    7.30
  10   3   4   11.60    5.00
  10  -3  -4   18.50    4.00
 -10   3  -4   14.20    3.80
  10  -3  -4   14.20    4.90
 -10  -3   4   18.70    5.50
  10   3  -5  108.39    8.60
  10  -3   5   99.69    8.70
 -10  -3  -5  102.89    8.10
  10   3  -5  104.29   11.40
 -10   3   5   85.99    9.90
 -10  -3  -5  106.59   14.30
  10   3  -5  101.79    7.30
  10   3  -5   90.39   11.00
 -10  -3  -5  102.69   12.90
 -10  -3  -5   92.19   10.10
  10  -3   5   95.89   12.40
 -10   3   5  108.19   14.60
 -10   3  -5   85.19    8.50
  10  -3  -5   92.89   11.00
 -10  -3   5   82.49    9.60
 -10   3  -5   95.49   14.80
  10  -3  -5   94.29   10.40
 -10   3  -5  120.09   16.60
 -10   3  -5   89.19   12.30
 -10  -3   5   93.69   12.60
  10  -3  -5   79.39   11.00
  10   3   5   89.89   13.20
  10   3   5  111.19   10.90
  10  -3   6  105.19   11.30
 -10   3   6   99.39   16.20
  10   3  -6  122.69   13.10
  10   3  -6  100.69   12.50
 -10  -3  -6  102.09   10.20
 -10  -3  -6  100.39   13.80
  10   3  -6  123.99    9.20
 -10   3   6  116.79   11.90
  10  -3   6   97.09   13.70
  10  -3  -6   96.49   12.80
 -10  -3   6   93.29   14.50
 -10  -3   6  108.59   12.30
  10   3   6  109.09   13.40
  10  -3  -6  110.39   13.60
 -10   3  -6  100.09   10.50
  10   3   6   99.29   14.30
  10  -3  -6   97.59    9.70
 -10   3  -6  104.79   14.30
 -10  -3  -7   20.70   12.20
  10   3  -7   24.40   11.60
 -10  -3  -7   26.50    7.80
  10   3  -7   26.90   10.80
  10  -3  -7    6.70    9.70
 -10   3  -7   28.10    7.90
 -11  -3   0  150.58    9.80
  11  -3   0  154.38    9.40
  11  -3   0  144.49   11.70
  11   3   0  131.19   11.20
 -11   3   0  135.89    8.00
 -11   3   0  138.89    8.50
  11   3   0  138.79   10.00
 -11  -3   0  136.29   10.60
 -11  -3   0  153.18    7.40
  11  -3   0  138.19   10.60
 -11  -3   0  147.29   12.60
 -11  -3   0  137.89   12.90
 -11   3   0  126.69   11.60
  11  -3   0  152.78    9.90
 -11  -3   0  133.29    7.00
 -11  -3  -1   50.79    8.60
 -11  -3  -1   51.69    6.10
  11   3  -1   56.99    9.30
 -11   3   1   72.09   10.00
  11  -3   1   50.99    7.50
 -11   3   1   56.09    6.20
 -11  -3  -1   52.99    5.00
  11   3  -1   63.59    8.00
  11  -3   1   38.60    6.10
  11   3  -1   50.69    7.00
 -11   3   1   49.99    6.60
  11  -3   1   63.49    8.70
 -11  -3  -1   57.89    7.20
 -11  -3  -1   56.89    7.30
 -11   3  -1   55.39    9.00
  11  -3  -1   49.80    7.40
 -11  -3   1   55.99    5.80
  11  -3  -1   49.00    6.50
 -11   3  -1   62.89    6.80
 -11  -3   1   52.59    5.50
  11   3   1   61.29    8.10
  11   3   1   51.79    7.10
 -11  -3   1   51.19    7.60
  11  -3  -1   45.40    7.60
 -11   3  -1   42.40    5.60
  11  -3  -1   50.49    7.10
 -11  -3   1   54.09    7.00
 -11  -3  -2   87.79    8.50
  11   3  -2   84.79    9.80
  11  -3   2   71.09    8.80
  11   3  -2   81.99    9.10
 -11  -3  -2   75.99   10.60
 -11  -3  -2   78.49    9.80
  11  -3   2   53.69    7.80
  11  -3   2   70.49    8.30
 -11  -3  -2   93.09   11.20
 -11   3   2   66.99    7.20
 -11   3   2   73.29   11.20
  11   3  -2   71.99    8.10
 -11  -3  -2   72.59    6.00
 -11  -3  -2   59.39    5.50
 -11   3   2   59.59    7.60
 -11   3  -2   74.49    6.50
  11   3   2   81.29    9.40
  11  -3  -2   66.79    8.30
 -11  -3   2   74.39    8.50
 -11  -3   2   60.29    8.60
  11   3   2   85.59    9.50
 -11   3  -2   63.59    9.20
 -11   3  -2   84.49    7.60
 -11  -3   2   79.09    7.10
  11  -3  -2   74.89    9.10
  11  -3  -2   71.79    5.80
  11  -3  -2   73.39    6.30
 -11  -3   2   76.69    6.90
 -11   3  -2   92.49   10.90
 -11   3   3  105.49   13.60
  11   3  -3  108.59   12.30
 -11   3   3   95.59    8.50
  11   3  -3   90.59   12.60
 -11  -3  -3   86.19   11.20
  11   3  -3   88.99   10.30
 -11  -3  -3   95.19    6.90
  11  -3   3  102.79   12.00
  11  -3   3   90.99   10.60
  11  -3   3   79.99   10.40
 -11  -3  -3   90.99   11.60
 -11  -3  -3   92.09   11.80
  11  -3  -3   99.49   15.90
 -11  -3   3   98.79    8.20
  11  -3  -3  117.89   14.20
 -11   3  -3   95.89    8.90
 -11  -3   3  105.89    9.10
 -11   3  -3   90.09   11.00
  11  -3  -3  100.09    9.90
  11   3   3   99.49   11.70
 -11   3  -3   96.19   11.50
 -11   3  -3  107.89    8.00
  11  -3  -3   91.79    7.60
 -11   3  -3   96.59   11.40
 -11  -3   3   97.29   12.80
  11  -3  -3  108.09    7.00
  11   3  -4   74.19    9.00
 -11  -3  -4   50.89    8.70
 -11  -3  -4   76.69   12.90
 -11  -3  -4   73.69    9.30
 -11   3   4   77.69    9.10
 -11  -3  -4   70.09    9.60
 -11  -3  -4   66.49    7.20
 -11   3   4   77.09   12.40
 -11  -3  -4   84.19   11.30
  11   3  -4   92.89   13.10
  11  -3   4   45.40    7.70
 -11   3  -4   78.69   10.10
 -11   3  -4   55.29    8.40
  11   3   4   74.09    9.70
 -11   3  -4   75.39   11.80
  11  -3  -4   72.59   19.90
 -11   3  -4   92.49   10.90
  11  -3  -4   93.49    9.10
  11  -3  -4   67.99    8.80
  11  -3  -4   72.89    7.10
 -11  -3   4   74.09    8.80
  11   3   4   63.29    9.70
 -11  -3   4   70.59   10.90
 -11   3  -4   66.99    8.70
 -11  -3  -5   96.89    9.00
  11   3  -5   94.99   12.50
 -11   3   5   88.39   16.40
  11  -3   5  104.99   13.60
  11   3  -5  101.59   12.60
 -11  -3  -5  125.79   16.30
 -11  -3  -5  125.19   21.00
 -11  -3  -5  111.09   14.70
 -11   3   5  105.79   11.20
 -11   3  -5  105.69   14.00
 -11  -3   5   98.29   13.90
 -11   3  -5  130.09   10.10
  11   3   5   99.79   15.20
  11  -3  -5  124.49   13.10
  11   3   5   90.89   11.90
  11  -3  -5  107.99   14.90
 -11  -3   5  117.09   11.10
  11   3  -6   77.79   11.10
  11   3  -6   79.69   13.50
 -11  -3  -6   83.69   12.60
 -11   3   6   69.19    9.50
 -11  -3  -6   90.09   11.00
 -11   3   6   82.59   17.30
  11  -3   6  121.29   15.80
  11   3   6   88.09   13.50
 -11   3  -6   82.79   12.10
  11  -3  -6   78.29    8.20
  11   3   6   82.39   10.60
 -11  -3   6   83.69    9.90
 -11  -3   6   60.69   15.70
  11  -3  -6   68.19   12.10
 -11   3  -6   91.39   11.30
  11  -3  -6   87.89   11.90
 -12   3   0  102.29    7.90
 -12   3   0   78.39   10.50
 -12  -3   0   84.59   11.60
 -12  -3   0   85.99   10.40
  12  -3   0   75.59    9.40
  12  -3   0   75.29    8.80
  12   3   0   86.69    9.80
 -12  -3   0   97.49    7.30
 -12  -3   0   84.69    6.70
 -12   3   0   85.29    8.50
 -12  -3   0   88.19    9.70
  12  -3   0   90.09   10.30
  12   3   0   96.19   10.40
  12  -3   0   97.69   12.20
 -12   3   1   99.99    9.00
  12   3  -1   92.69   10.60
 -12   3   1   97.39   12.30
  12   3  -1   95.49   12.50
 -12  -3  -1   95.89    6.70
 -12  -3  -1   92.09    7.20
  12  -3   1   90.99   10.50
 -12   3   1   80.49    7.90
  12  -3   1   85.19   12.00
 -12  -3  -1   91.09   12.70
  12  -3   1   82.69    9.60
 -12  -3  -1   93.89    9.60
 -12  -3   1   84.49   11.30
  12  -3  -1   99.59   11.50
  12  -3  -1   89.69    8.40
  12   3   1   81.69   10.70
 -12  -3   1   91.09    7.10
 -12  -3   1  107.99   10.60
  12  -3  -1   99.09   12.30
 -12   3  -1   84.29    7.60
  12  -3  -1   95.69   10.40
 -12   3  -1   90.99    8.80
 -12  -3   1   84.79    7.50
 -12   3  -1  118.69   12.90
  12   3   1   83.79   10.40
 -12  -3  -2   86.09   10.80
 -12  -3  -2  101.99    7.20
 -12  -3  -2  121.89    8.00
  12  -3   2  106.09   12.50
 -12   3   2  112.09    9.10
  12  -3   2   89.59   11.20
 -12  -3  -2   88.79   12.50
  12   3  -2  109.59   11.20
  12  -3   2   97.59   11.00
 -12   3   2   86.69   12.40
  12   3  -2  108.69   12.10
 -12   3  -2  101.69   12.70
 -12   3  -2   99.59    8.10
  12   3   2   99.49   11.60
  12  -3  -2   78.29   10.70
 -12  -3   2  117.39    8.90
 -12  -3   2  119.29    8.10
  12  -3  -2   90.39   10.50
 -12  -3   2  109.09   13.50
 -12   3  -2  104.09    9.10
 -12  -3   2   93.49   12.30
 -12  -3  -3   90.59   11.50
  12  -3   3   75.19   11.10
  12   3  -3   76.09    9.30
 -12  -3  -3   85.89   10.50
 -12   3   3   71.29   13.20
 -12  -3  -3   89.39   11.60
 -12   3   3   70.99    9.20
 -12  -3  -3   83.79    8.70
 -12  -3  -3   84.49    7.50
  12   3  -3   75.79   11.20
  12  -3  -3   77.99    9.80
 -12  -3   3   78.69   11.20
 -12   3  -3   90.39   12.30
 -12  -3   3   71.89    9.70
 -12   3  -3   90.49   10.20
 -12   3  -3   72.59   12.00
 -12  -3   3   70.79    8.80
  12   3   3   88.39   12.50
 -12   3  -3   83.89    9.40
 -12   3  -3   75.79   11.00
 -12  -3  -4    3.90    9.00
  12   3  -4   12.30    9.40
  12  -3   4   18.00    7.80
 -12   3   4    8.40    5.70
 -12  -3  -4   15.20    5.00
 -12  -3  -4    7.40    8.00
  12   3  -4   16.20    7.60
 -12   3   4   10.00   11.10
  12  -3  -4   21.30    8.60
 -12   3  -4   23.60    5.50
  12   3   4   -2.20    8.10
 -12  -3   4   19.60    5.90
 -12   3  -4    2.90    7.00
  12  -3  -4   16.70    5.00
 -12  -3   4   22.10    9.90
 -12  -3  -5   89.29   13.50
 -12  -3  -5   70.99    9.10
  12  -3   5   54.29    9.90
 -12   3   5   57.49   15.60
 -12   3   5   81.19   10.50
  12   3  -5   66.69   10.40
  12   3  -5   54.99   11.60
 -12   3  -5   71.79    8.40
 -12  -3   5   70.59   14.20
 -12  -3   5   63.39    8.50
  12  -3  -5   94.69   12.20
  12   3   5   81.39   10.00
  12  -3  -5   60.99    7.80
 -12   3  -5   80.19   11.80
  12   3   5   59.19   11.30
 -13  -3   0   62.29    8.30
  13  -3   0   88.19   10.00
 -13   3   0   70.69   11.30
 -13  -3   0   66.09   11.50
  13  -3   0   72.69   10.00
  13   3   0   79.89   10.10
 -13  -3   0   98.79   10.90
  13   3   0   75.99   10.30
 -13  -3   0   69.99    7.40
  13  -3   0   60.29    8.30
 -13   3   0   55.79    9.00
 -13  -3   0   77.39   10.10
  13  -3   1   87.29   11.10
 -13  -3  -1   83.79    9.80
 -13  -3  -1   79.89    7.50
 -13   3   1   55.09   11.70
 -13  -3  -1   88.09    8.50
  13  -3   1   54.59    8.30
 -13  -3  -1   66.09   10.60
  13   3  -1   81.89   10.80
 -13   3   1   72.69    9.10
 -13  -3   1   77.79   10.70
 -13   3  -1   72.99   10.60
  13  -3  -1   59.79    7.60
 -13  -3   1   63.79    8.00
  13  -3  -1   71.89    9.90
 -13  -3   1   82.99    9.10
 -13  -3   1   91.09   10.00
  13   3   1   71.69    9.80
  13   3   1   70.99    9.70
  13  -3  -1   89.59   12.00
 -13   3   2   46.30   11.90
 -13   3   2   39.60    6.20
 -13  -3  -2   50.59   10.10
  13   3  -2   49.60    9.20
 -13  -3  -2   44.00    5.60
  13  -3   2   65.29    9.80
  13  -3   2   72.49   10.80
 -13  -3   2   50.49    7.50
  13  -3  -2   55.29    8.70
 -13   3  -2   43.20    9.20
 -13   3  -2   68.99    8.20
 -13  -3   2   53.79    6.90
  13   3   2   56.29    9.40
 -13  -3   2   54.99   10.50
 -13   3   3   86.49   10.80
 -13  -3  -3   89.29   11.90
  13  -3   3   91.69   13.40
 -13  -3  -3   80.29    9.00
  13   3  -3   85.69   10.50
 -13   3   3   61.19   14.70
 -13  -3   3   85.39   13.30
 -13   3  -3   78.49    9.80
 -13  -3   3   76.89    9.90
  13   3   3   76.99   11.10
 -13   3  -3   80.49   11.90
  13  -3  -3   86.19   10.90
 -13   3   4   48.50   15.20
 -13  -3  -4   54.29   11.30
 -13   3   4   27.90    7.50
  13   3  -4   53.19   10.20
  13  -3   4   40.00   10.30
 -13  -3  -4   38.30    6.50
  13   3  -4   37.30   11.40
 -13  -3   4   23.30    7.00
 -13  -3   4   50.79   13.90
 -13   3  -4   15.30    8.60
  13   3   4   36.60   10.00
  13  -3  -4   13.00    8.70
 -13   3  -4   39.50    7.20
 -14   3   0  120.09   10.90
 -14  -3   0   85.59   11.60
 -14  -3   0  106.69   14.10
  14   3   0  122.39   14.40
 -14   3   0   83.49   12.70
 -14  -3   0   99.69    9.40
  14  -3   0   60.99   16.10
  14  -3   0   78.09   10.80
  14   3   0   82.89   10.30
 -14   3   1   37.00   13.00
 -14  -3  -1   51.59   11.80
 -14  -3  -1   40.20    6.00
  14   3  -1   35.90    9.00
  14  -3   1   41.90    8.70
  14  -3   1   39.50    9.30
 -14   3   1   35.70    6.90
  14  -3  -1   37.30    7.40
 -14  -3   1   30.50    6.40
  14  -3  -1   49.80   10.60
 -14   3  -1   44.60    7.00
  14   3   1   31.80    8.80
  14   3   1   71.29   11.70
 -14   3  -1   39.70   10.70
 -14  -3  -2   58.79    6.70
  14   3  -2   49.40    9.80
 -14   3   2   62.69    8.80
 -14  -3  -2   69.09   12.60
  14  -3   2   69.39   10.60
 -14   3   2   53.59   14.70
  14  -3   2   65.39   10.80
 -14   3  -2   66.49   11.40
  14  -3  -2   64.39   11.00
 -14  -3   2   78.39   14.20
  14   3   2   61.39   11.30
 -14  -3   2   83.39   10.70
 -14   3  -2   78.99   10.30
  14  -3   3   39.60   11.40
 -14  -3  -3   40.60   12.30
 -14   3   3    6.70   15.50
 -14   3   3   29.50    7.60
  14   3  -3   40.00   10.40
 -14   3  -3   68.59   12.60
  14  -3  -3   40.30   10.80
 -14  -3   3   27.80    7.90
 -14  -3   3   31.80   14.50
 -14   3  -3   37.80    7.50
  14   3   3   43.90   10.50
  15  -3   0    4.50    8.70
  15   3   0   -9.20   10.30
 -15   3   0   12.40    7.10
  15  -3   0   15.10   10.20
 -15   3   0  -27.20   11.10
 -15  -3   0   27.00   12.50
 -15   3   1   12.40    8.30
 -15  -3  -1   19.00   13.10
  15  -3   1   31.10   10.30
  15  -3   1   46.40   10.40
  15   3  -1   47.90   11.50
 -15   3   1   22.10   13.50
  15   3   1   19.30   10.50
 -15  -3   1   38.80   14.90
 -15   3  -1   29.40    7.50
  15   3   1   29.40   10.50
 -15  -3   1   38.90    8.10
  15  -3  -1   20.30    9.80
 -15  -3   1   57.69   14.30
 -15   3  -1   38.00   12.30
   0   4   0 5687.93  144.59
   0  -4   0 4652.03  145.19
   0  -4   0 5815.12  145.19
   0   4   0 5426.16  144.59
   0  -4   1 1208.78   33.80
   0   4   1 1162.68   33.30
   0   4  -1 1211.68   33.60
   0   4   1 1238.38   34.10
   0   4  -1 1268.57   33.60
   0  -4  -1 1245.98   34.10
   0  -4  -1 1237.38   33.50
   0   4  -1 1198.58   33.80
   0  -4   1 1213.78   33.70
   0   4  -1 1278.37   35.00
   0  -4   1 1218.98   33.70
   0  -4   1 1258.77   35.00
   0   4   1 1245.98   33.50
   0  -4   1 1206.08   34.90
   0  -4   1 1251.47   33.70
   0   4   1 1172.08   33.70
   0  -4  -1 1167.28   34.00
   0   4  -1 1242.48   34.70
   0  -4  -2  720.53   22.60
   0   4  -2  740.43   21.60
   0   4  -2  770.52   22.80
   0  -4   2  674.33   21.20
   0  -4  -2  709.43   22.00
   0  -4   2  678.83   22.90
   0   4   2  684.53   20.40
   0  -4  -2  723.43   20.60
   0   4  -2  676.53   22.30
   0   4   2  720.23   20.50
   0  -4   2  708.83   20.50
   0   4  -2  757.22   20.70
   0   4   2  708.73   21.40
   0  -4  -2  694.73   21.60
   0   4  -2  725.53   20.80
   0  -4   2  685.03   20.80
   0  -4  -2  699.73   20.50
   0  -4   2  727.03   22.60
   0   4   2  689.13   21.30
   0  -4   2  748.33   20.90
   0  -4   2  745.33   21.60
   0   4  -2  715.33   20.80
   0   4  -2  736.83   21.80
   0   4   3   17.50    2.20
   0  -4  -3   16.80    3.10
   0   4   3   11.90    3.20
   0  -4   3   11.80    2.30
   0  -4  -3   11.00    2.10
   0   4  -3   15.80    3.10
   0  -4   3   21.40    2.60
   0  -4  -3   17.00    3.60
   0   4   3   11.70    1.80
   0   4  -3   13.30    2.00
   0   4  -3   17.80    2.20
   0  -4   3   12.00    2.80
   0   4   3   13.10    2.50
   0  -4   3   11.20    2.60
   0  -4  -3   14.70    2.00
   0   4  -3   19.90    2.70
   0  -4   3   15.00    2.30
   0  -4   3   19.30    4.00
   0   4  -3   13.40    2.90
   0  -4   3   15.80    2.10
   0  -4  -3   15.80    2.00
   0   4  -3   17.50    3.80
   0  -4  -3   13.00    2.80
   0   4  -3   14.50    2.50
   0   4  -4 1016.30   30.20
   0  -4   4 1003.70   33.20
   0   4   4  985.60   29.60
   0  -4  -4 1011.20   33.00
   0  -4   4 1012.60   28.60
   0   4   4 1042.60   31.80
   0  -4  -4 1001.00   30.80
   0   4  -4  998.00   32.70
   0  -4   4  970.40   30.70
   0   4  -4 1014.50   33.30
   0  -4   4 1045.20   31.90
   0  -4   4  987.10   30.10
   0   4  -4  996.80   33.50
   0   4  -4 1013.40   30.90
   0   4  -4 1005.30   29.90
   0  -4   4 1029.80   30.00
   0  -4  -4 1041.80   30.10
   0  -4  -4  954.00   29.60
   0  -4   4  987.70   30.60
   0  -4  -4  995.30   31.90
   0  -4  -4  964.20   32.80
   0   4   4 1000.10   33.30
   0   4   4 1030.50   31.20
   0   4  -5   63.19    8.60
   0  -4   5   55.19    6.00
   0  -4  -5   70.09    9.10
   0  -4  -5   60.89    4.80
   0   4  -5   70.49    5.60
   0  -4  -5   66.69    7.00
   0  -4   5   60.59    5.40
   0   4   5   53.19    5.80
   0  -4   5   58.09    4.10
   0  -4  -5   47.90    6.70
   0   4  -5   62.59    4.90
   0  -4   5   65.89    8.30
   0   4   5   67.19    5.20
   0   4  -5   56.99    6.60
   0  -4   5   61.99    5.30
   0   4  -5   73.99    9.30
   0   4  -5   56.69    7.40
   0  -4  -5   50.19    5.60
   0  -4  -5   68.39    5.50
   0   4   5   59.29    4.90
   0   4   5   74.29    8.50
   0  -4   5   54.39    4.80
   0   4   5   66.49    7.30
   0  -4   5   67.69    7.10
   0  -4   6 1618.24   53.39
   0  -4   6 1594.54   48.40
   0   4  -6 1634.64   48.40
   0   4   6 1648.24   53.49
   0   4   6 1633.04   51.19
   0   4   6 1708.23   49.99
   0  -4  -6 1628.74   49.30
   0  -4   6 1670.33   50.49
   0   4   6 1625.24   47.80
   0   4  -6 1592.44   53.39
   0  -4  -6 1606.14   53.99
   0   4  -6 1672.13   54.29
   0   4  -6 1591.74   53.79
   0  -4  -6 1586.74   53.19
   0  -4   6 1590.44   48.20
   0   4  -6 1656.93   49.90
   0  -4   6 1591.44   51.09
   0  -4  -6 1612.84   49.99
   0  -4   6 1674.63   49.10
   0   4   6 1662.33   47.90
   0  -4  -6 1632.64   48.60
   0  -4  -7   66.89    7.50
   0  -4  -7   87.09   14.40
   0  -4  -7   57.29    8.20
   0  -4   7   68.29    8.50
   0  -4   7   76.09    8.10
   0   4  -7   74.79    9.80
   0  -4  -7   81.69   12.70
   0   4  -7   81.09   14.50
   0   4  -7   64.19    9.80
   0   4  -7   71.99    7.40
   0   4   7   84.89   11.40
   0  -4   7   72.29    8.50
   0  -4  -7   65.69    9.60
   0  -4   7   55.29   10.10
   0   4   8   33.60    6.20
   0   4   8   56.19   13.10
   0  -4   8   26.30   10.10
   0   4  -8   26.10    5.30
   0  -4   8   35.70    7.60
   0  -4  -8   19.20   12.80
   0  -4   8   22.70    7.00
   0   4   8   34.10    9.00
   0   4  -8   46.30   16.50
   0  -4  -8   52.89   19.30
   0  -4  -8   38.50    7.20
   0   4  -8   21.90   10.50
   0  -4   8   58.29   12.80
   0  -4   9   -5.50    8.90
   0  -4  -9   -2.80    6.70
   0  -4  -9    8.40   16.60
   0  -4   9   11.80   12.80
   0   4  -9   -2.90    7.60
   0  -4   9  -12.50   15.10
   0   4   9   17.10   10.20
   0  -4  -9   12.70   10.30
   0   4  -9   -9.50   14.00
   0   4   9   -3.70    7.30
   0  -4   9    0.10    7.50
  -1  -4   0   73.99    3.40
   1  -4   0   73.09    3.10
  -1  -4   0   73.69    3.40
  -1  -4   0   75.59    3.30
   1  -4   0   77.09    4.00
  -1   4   0   75.39    3.00
   1  -4   0   76.09    3.00
   1   4   0   74.39    2.40
   1   4   0   78.89    3.90
  -1   4   0   73.69    3.00
  -1   4   0   76.09    3.20
   1   4   0   75.99    3.30
  -1  -4   0   73.99    3.10
   1   4   0   68.39    3.80
  -1  -4   0   76.09    2.60
   1  -4   0   69.29    3.60
   1  -4   0   77.49    3.10
   1   4   0   72.59    2.40
   1   4   0   69.89    3.60
  -1   4   0   77.59    4.10
  -1  -4   0   68.69    2.50
   1   4   0   72.99    3.00
  -1   4   0   72.69    3.60
  -1   4   1 1715.93   46.60
  -1  -4  -1 1744.33   46.10
  -1  -4  -1 1673.13   46.20
   1   4  -1 1729.13   47.40
  -1  -4  -1 1725.73   47.10
  -1  -4  -1 1702.03   47.80
   1  -4   1 1672.23   47.90
   1   4  -1 1634.34   46.40
  -1  -4  -1 1719.43   46.40
   1   4  -1 1735.03   47.10
   1  -4   1 1717.63   47.00
   1   4  -1 1775.52   47.60
   1  -4   1 1751.72   46.70
   1  -4   1 1697.53   46.70
   1  -4   1 1726.83   46.00
   1  -4   1 1785.72   48.60
   1   4  -1 1660.53   47.50
  -1   4   1 1669.43   47.30
  -1  -4  -1 1628.64   46.00
   1   4  -1 1759.02   46.30
   1  -4  -1 1871.11   50.19
   1   4   1 1816.02   47.20
  -1   4  -1 1734.53   47.40
  -1   4  -1 1764.72   48.00
   1  -4  -1 1631.34   47.80
  -1   4  -1 1713.73   49.00
   1   4   1 1663.13   47.10
  -1  -4   1 1803.72   48.40
   1   4   1 1809.82   47.80
   1  -4  -1 1762.22   48.00
  -1  -4   1 1791.82   48.90
  -1  -4   1 1873.91   47.80
  -1   4  -1 1554.54   48.80
  -1  -4   1 1727.13   48.30
  -1  -4   1 1912.61   49.10
  -1  -4   1 1679.03   48.90
  -1   4  -1 1864.61   49.60
   1  -4   2  562.04   17.20
   1   4  -2  567.34   17.00
  -1   4   2  560.64   19.50
  -1   4   2  584.74   17.00
   1  -4   2  541.15   19.30
   1  -4   2  590.04   17.90
   1   4  -2  583.54   18.10
   1   4  -2  565.04   18.60
   1   4  -2  578.84   18.60
   1   4  -2  619.44   18.90
  -1  -4  -2  550.34   18.20
  -1   4   2  541.45   16.90
   1  -4   2  621.74   19.20
   1  -4   2  597.14   17.20
  -1  -4  -2  570.24   17.70
  -1  -4  -2  544.55   18.60
   1   4  -2  593.44   17.00
   1   4  -2  593.44   17.40
  -1  -4  -2  562.44   18.20
  -1   4   2  577.24   18.40
  -1  -4  -2  550.04   16.60
  -1  -4  -2  569.84   16.70
   1  -4   2  577.94   17.20
  -1   4  -2  633.34   20.60
  -1   4  -2  656.43   18.40
  -1  -4   2  625.04   20.70
   1   4   2  627.04   19.50
   1   4   2  634.94   18.20
  -1   4  -2  651.63   19.70
   1  -4  -2  636.04   19.40
   1  -4  -2  604.34   18.70
   1  -4  -2  633.44   18.80
  -1  -4   2  659.03   19.00
   1   4   2  623.74   18.10
  -1   4  -2  658.73   20.80
   1   4   2  614.64   20.00
  -1  -4   2  619.74   18.80
  -1  -4   2  669.73   18.80
   1   4   2  634.64   19.20
  -1   4  -2  656.13   18.90
  -1  -4   2  661.53   20.60
  -1  -4   2  615.94   19.60
  -1   4  -2  635.84   18.90
  -1  -4   2  659.43   19.80
   1  -4  -2  657.03   20.80
  -1  -4  -3 3567.94  102.89
   1  -4   3 3905.71  103.49
   1   4  -3 4129.49  106.49
   1   4  -3 3880.21  106.09
  -1  -4  -3 4086.49  105.89
  -1  -4  -3 3692.03  104.99
  -1  -4  -3 3971.90  105.09
   1   4  -3 3787.32  103.49
  -1   4   3 3804.82  106.79
   1  -4   3 3672.23  107.69
   1  -4   3 3928.21  104.89
   1  -4   3 3742.53  105.99
   1  -4   3 3608.44  103.59
  -1   4   3 3587.04  103.29
   1   4  -3 3840.42  104.69
  -1   4   3 3814.12  103.39
  -1  -4  -3 3786.22  103.19
  -1   4   3 4019.10  105.49
   1   4  -3 3884.31  106.19
  -1  -4  -3 3676.23  104.69
   1  -4   3 3731.93  103.49
   1  -4  -3 3902.91  104.99
   1  -4  -3 3864.71  103.99
  -1  -4   3 3768.12  104.59
   1   4   3 3951.80  103.19
  -1   4  -3 3794.12  103.79
   1   4   3 3625.24  101.29
   1  -4  -3 3507.05  101.79
  -1  -4   3 3897.81  102.09
   1   4   3 3812.72  101.29
  -1  -4   3 3563.14  105.49
   1  -4  -3 3853.41  102.09
   1   4   3 3694.23  102.79
  -1   4  -3 3825.32  102.19
   1  -4  -3 3742.13  102.49
  -1  -4   3 3989.90  103.89
  -1   4  -3 3777.52  102.39
  -1   4  -3 3579.04  101.49
   1   4   3 3462.95  103.29
  -1  -4   3 3557.84  101.89
   1  -4  -3 3693.83  104.99
  -1  -4   3 3726.93  101.59
  -1   4  -3 3705.73  101.99
  -1   4  -3 4081.49  105.19
  -1  -4   3 3808.32  103.09
  -1   4  -3 3788.02  105.09
   1   4  -4  165.58   10.10
   1  -4   4  167.58   10.10
  -1  -4  -4  164.28    8.70
  -1  -4  -4  157.18    9.80
  -1   4   4  166.28   10.60
   1   4  -4  167.78    8.70
  -1  -4  -4  174.48    9.90
   1  -4   4  173.78    9.00
  -1  -4  -4  161.48    9.30
  -1   4   4  178.68    7.60
  -1  -4  -4  185.78    7.60
  -1   4   4  171.68    9.30
   1  -4   4  164.88    8.30
  -1  -4  -4  154.08    7.10
  -1   4   4  169.28    7.40
   1  -4   4  157.78    7.80
   1   4  -4  156.88    9.90
   1  -4   4  170.18    7.50
   1  -4   4  182.98    7.70
   1   4  -4  175.78    7.70
   1   4  -4  176.78   10.50
  -1  -4   4  182.48    9.40
  -1   4  -4  174.48   10.70
  -1  -4   4  174.08    7.70
  -1   4  -4  181.78    7.90
  -1   4  -4  163.58    7.40
   1  -4  -4  174.68    7.70
  -1   4  -4  166.38    8.10
   1   4   4  173.28    7.10
  -1   4  -4  178.68   10.70
   1  -4  -4  155.88    7.30
   1  -4  -4  166.48   10.40
  -1  -4   4  161.78    7.60
   1  -4  -4  167.48    7.80
  -1  -4   4  171.58    7.70
   1   4   4  165.38    8.70
   1   4   4  181.88    7.20
   1  -4  -4  180.18   10.80
   1   4   4  183.18    9.00
  -1  -4   4  155.78    8.40
   1   4   4  172.88   10.00
  -1  -4   4  168.68   10.00
  -1  -4   4  172.28    7.10
   1  -4  -4  174.18    9.30
  -1   4  -4  176.58    9.40
  -1  -4  -5  247.88   11.80
   1  -4   5  257.37   11.50
   1   4  -5  273.77   15.30
  -1  -4  -5  244.58   10.30
   1   4  -5  251.17   14.20
  -1   4   5  221.88   14.10
  -1  -4  -5  237.98   13.20
  -1  -4  -5  249.28   10.70
   1  -4   5  257.87   11.80
   1   4  -5  241.68   10.40
  -1  -4  -5  269.07   14.40
   1  -4   5  253.47   10.60
   1   4  -5  251.37   14.20
  -1   4   5  254.67   10.60
   1  -4   5  252.57   12.60
   1  -4   5  249.18   14.00
   1   4  -5  261.57   12.30
   1   4  -5  254.67   10.90
   1  -4   5  246.78   10.50
  -1   4   5  245.78   12.80
  -1  -4  -5  249.38   11.60
  -1   4   5  267.17   10.70
  -1  -4   5  247.18   12.70
  -1   4  -5  254.67   10.90
   1  -4  -5  253.77   11.10
   1  -4  -5  248.28   10.50
   1   4   5  262.47   12.60
  -1  -4   5  248.48   10.80
  -1  -4   5  258.17   10.70
   1  -4  -5  242.68   12.30
  -1  -4   5  249.88   12.10
  -1   4  -5  266.37   15.20
   1   4   5  240.38   13.60
   1   4   5  270.87   12.40
   1   4   5  258.07   10.30
   1  -4  -5  266.87   14.90
  -1   4  -5  245.18   13.20
   1  -4  -5  249.48   10.80
   1  -4  -5  253.77   14.60
  -1  -4   5  249.38    9.60
   1   4   5  258.47   10.20
   1   4   5  237.88   11.90
  -1  -4   5  257.07   10.90
  -1   4  -5  243.98   10.50
  -1   4  -5  239.28   11.40
  -1   4  -5  257.57   14.70
   1  -4   6    6.00    3.50
  -1  -4  -6    6.30    4.10
  -1   4   6    5.40    3.80
   1  -4   6    5.60    4.30
  -1  -4  -6   21.60    7.60
   1  -4   6    3.20    2.70
   1   4  -6   10.20    7.00
  -1  -4  -6    3.40    4.90
  -1  -4  -6    6.80    3.30
   1  -4   6    0.20    3.40
   1   4  -6    0.90    3.50
  -1   4   6    7.10    3.40
   1  -4   6   10.00    6.20
  -1  -4  -6    2.70    4.50
   1   4  -6    4.90    6.40
   1   4  -6    3.20    2.50
  -1   4   6    3.90    6.00
  -1  -4  -6    6.20    4.00
  -1   4   6    0.60    5.90
   1  -4   6   -1.90    4.50
   1   4  -6   -6.40    7.00
   1   4  -6   -1.60    5.10
   1  -4  -6    9.90    4.00
   1   4   6   10.00    4.30
   1   4   6    0.60    3.60
   1  -4  -6    2.80    3.10
  -1  -4   6    6.50    5.00
   1   4   6    0.10    5.70
  -1   4  -6    4.80    2.70
   1  -4  -6   11.20    5.40
  -1  -4   6    9.10    3.10
   1   4   6    9.50    5.40
  -1  -4   6    2.70    3.00
  -1  -4   6    2.20    3.00
  -1   4  -6    0.20    8.00
  -1  -4   6    4.40    6.10
  -1  -4   6    1.60    4.20
   1  -4  -6   13.50    6.00
  -1  -4   6   -0.20    4.40
   1  -4  -6   -0.80    3.30
   1   4   6    2.10    3.20
   1  -4  -6    4.20    6.60
   1   4   6    9.50    3.40
  -1   4  -6    2.10    4.60
  -1   4  -6   -4.10    4.50
   1   4  -7  379.96   15.90
  -1  -4  -7  388.56   22.40
  -1  -4  -7  384.06   16.00
   1   4  -7  372.16   24.50
  -1   4   7  365.16   25.40
   1   4  -7  385.76   22.60
  -1  -4  -7  348.77   28.80
  -1  -4  -7  394.36   18.30
   1  -4   7  384.16   22.20
   1   4  -7  367.76   19.80
  -1  -4  -7  381.76   18.10
   1  -4   7  381.66   18.90
   1  -4   7  389.56   16.20
   1  -4   7  362.76   17.10
  -1   4   7  395.66   16.20
   1  -4  -7  374.16   23.20
  -1   4  -7  362.36   20.80
  -1  -4   7  403.06   19.90
   1   4   7  388.06   18.30
   1   4   7  368.96   18.30
   1  -4  -7  362.16   19.00
  -1  -4   7  380.86   22.30
  -1   4  -7  402.66   25.00
  -1  -4   7  404.46   16.60
   1  -4  -7  405.16   25.10
  -1   4  -7  361.66   18.80
   1  -4  -7  374.76   16.40
   1   4   7  364.16   15.80
  -1  -4   7  373.36   16.20
  -1   4  -7  388.76   16.10
   1   4   7  387.26   15.60
   1  -4  -7  384.96   16.00
  -1   4   8   18.60    6.40
   1   4  -8   18.30   11.70
  -1  -4  -8   33.70    7.00
   1  -4   8   41.60   11.60
   1  -4   8   19.10    6.90
  -1   4   8   28.40   11.70
  -1  -4  -8   17.70   10.70
   1   4  -8   10.20    5.00
   1  -4   8   18.20    6.80
  -1   4  -8   26.90   10.90
  -1  -4   8   29.10    6.10
  -1  -4   8   24.80    6.90
  -1   4  -8   22.20    6.20
  -1   4  -8   33.60   18.20
  -1  -4   8   13.40   10.50
   1  -4  -8    8.70   13.60
   1  -4  -8   33.00    6.20
   1   4   8   17.30    5.90
  -1   4  -8   25.70   10.00
   1   4   8   11.90    7.70
   1  -4  -8   21.00    7.50
  -1  -4   8   17.40    9.30
  -1   4   9  335.57   31.50
  -1   4   9  347.87   23.40
   1  -4   9  338.07   26.10
   1   4  -9  328.47   29.70
  -1   4   9  334.87   18.70
   1   4  -9  308.87   17.60
   1  -4   9  351.56   21.90
   1   4  -9  334.97   21.80
   1  -4   9  334.47   18.50
  -1  -4  -9  349.37   31.20
   1   4   9  315.77   22.30
   1  -4  -9  291.87   17.70
   1  -4  -9  344.97   20.70
  -1  -4   9  324.87   30.60
  -1  -4   9  304.07   18.10
  -1   4  -9  312.87   28.60
  -1  -4   9  308.07   26.70
   1   4   9  337.17   17.70
  -1   4  -9  301.37   16.90
   2   4   0 7879.11  216.38
  -2  -4   0 8618.14  216.18
  -2  -4   0 7807.22  216.48
  -2  -4  -1  406.46   12.70
   2   4  -1  361.96   12.60
   2  -4   1  433.16   13.90
  -2   4   1  412.16   12.30
   2  -4   1  404.66   12.30
   2   4  -1  408.46   11.50
  -2   4   1  402.96   11.90
  -2  -4  -1  391.16   12.10
   2   4  -1  421.56   11.70
   2   4  -1  395.76   11.40
   2  -4   1  428.66   12.30
   2   4  -1  419.96   12.80
   2  -4   1  363.16   12.50
  -2  -4  -1  391.16   12.30
  -2  -4  -1  404.36   12.10
   2  -4   1  384.46   13.30
   2   4  -1  382.66   12.90
  -2   4   1  385.26   12.10
   2   4  -1  425.16   13.30
  -2   4   1  397.66   14.20
   2  -4   1  408.76   13.00
   2   4   1  432.76   13.60
   2  -4  -1  453.35   15.30
  -2   4  -1  467.35   14.20
   2  -4  -1  426.46   15.30
  -2  -4   1  454.65   13.00
  -2  -4   1  434.36   14.20
  -2   4  -1  494.55   15.30
  -2  -4   1  454.65   14.60
  -2   4  -1  470.45   13.60
   2   4   1  425.26   13.50
   2   4   1  447.16   14.80
  -2  -4   1  478.25   14.20
  -2  -4   1  445.96   14.40
   2   4   1  457.75   14.10
   2  -4  -1  466.65   13.60
  -2  -4   1  446.46   13.10
  -2  -4   1  450.25   14.10
  -2   4  -1  481.05   13.70
  -2   4  -1  455.25   13.30
  -2  -4   1  421.16   14.10
  -2   4  -1  440.46   14.40
   2  -4  -1  459.45   13.60
  -2  -4  -2  945.51   27.70
   2   4  -2  963.70   27.60
   2   4  -2  923.31   28.00
   2   4  -2 1007.00   28.40
   2  -4   2  968.60   28.10
   2  -4   2  853.01   30.50
  -2  -4  -2  930.01   27.40
   2   4  -2  948.51   26.60
  -2   4   2  944.71   29.80
   2   4  -2  916.51   28.00
  -2  -4  -2  906.61   26.10
  -2  -4  -2  935.51   26.20
   2  -4   2  980.10   27.00
   2  -4   2  942.41   27.00
   2   4  -2  972.90   26.70
  -2  -4  -2  934.21   27.50
   2  -4   2  834.12   27.90
  -2   4   2  972.30   27.00
  -2   4   2  976.70   29.40
   2   4  -2  996.00   28.60
  -2  -4  -2  911.81   28.30
   2  -4   2  904.41   29.60
  -2   4   2  934.11   27.00
  -2  -4   2  924.81   27.10
  -2  -4   2  913.81   27.70
  -2   4  -2  943.11   26.70
   2  -4  -2  877.71   26.50
  -2   4  -2  938.91   27.60
  -2   4  -2  935.51   26.70
   2  -4  -2  939.91   28.70
   2   4   2  909.81   27.00
   2   4   2  901.91   25.40
   2   4   2  922.01   25.40
   2  -4  -2  913.61   26.10
  -2  -4   2  972.20   26.50
  -2  -4   2  903.31   28.30
  -2   4  -2  918.71   28.60
  -2   4  -2  911.81   28.50
  -2  -4   2  934.61   26.50
   2  -4  -2  936.91   26.70
  -2   4  -2  953.00   26.40
  -2  -4   2  971.20   28.40
  -2  -4   2  960.00   28.30
   2   4   2  922.81   28.30
   2   4   2  927.41   27.30
   2   4  -3   60.29    5.90
   2  -4   3   68.89    4.00
   2   4  -3   68.09    4.00
   2  -4   3   68.99    5.10
  -2  -4  -3   64.69    3.50
   2   4  -3   67.89    3.80
  -2   4   3   63.89    4.00
   2   4  -3   74.39    6.10
   2  -4   3   60.79    3.90
  -2  -4  -3   69.39    5.10
   2  -4   3   65.39    6.70
   2  -4   3   70.59    5.90
  -2   4   3   63.19    5.70
  -2  -4  -3   58.59    3.60
  -2  -4  -3   57.29    4.70
   2  -4   3   64.09    3.80
  -2  -4  -3   59.49    4.80
  -2   4   3   67.79    4.00
   2  -4   3   62.19    4.80
  -2   4   3   62.29    6.10
   2   4  -3   67.19    5.10
   2   4  -3   60.09    5.20
  -2  -4  -3   57.99    5.10
   2  -4  -3   59.89    3.70
   2   4   3   62.29    3.20
  -2  -4   3   67.59    5.60
  -2   4  -3   67.89    6.10
  -2  -4   3   66.69    4.30
   2   4   3   60.59    3.10
   2   4   3   65.79    3.30
   2   4   3   65.89    4.60
  -2   4  -3   67.19    4.90
  -2  -4   3   62.89    3.90
   2  -4  -3   58.59    3.60
  -2   4  -3   67.19    4.00
   2  -4  -3   59.09    5.20
  -2   4  -3   65.39    4.00
   2  -4  -3   57.99    3.90
   2  -4  -3   60.49    3.90
  -2  -4   3   62.49    3.90
   2   4   3   60.09    4.80
  -2  -4   3   59.39    4.60
  -2   4  -3   67.49    5.90
  -2  -4   3   68.59    5.40
   2  -4  -3   65.69    6.20
  -2  -4   3   57.19    6.00
  -2   4  -3   66.09    3.90
   2   4   3   62.49    4.50
   2  -4   4  906.11   29.20
   2  -4   4  888.91   27.50
   2   4  -4  939.81   30.60
   2  -4   4  931.71   27.50
  -2   4   4  917.41   31.60
  -2  -4  -4  869.01   29.40
  -2  -4  -4  912.11   28.30
  -2  -4  -4  936.31   27.40
  -2   4   4  899.21   27.60
  -2  -4  -4  912.31   30.00
  -2   4   4  941.41   27.70
   2   4  -4  943.61   27.70
   2  -4   4  941.01   29.60
  -2   4   4  964.50   30.50
  -2  -4  -4  881.41   29.20
   2  -4   4  865.81   27.40
  -2  -4  -4  884.71   27.10
   2  -4   4  897.41   30.70
   2   4  -4  904.21   27.40
   2   4  -4  889.61   31.50
   2   4  -4  931.51   29.40
  -2   4  -4  962.40   28.80
  -2  -4   4  992.70   31.10
  -2   4  -4  945.41   28.60
   2   4   4  953.00   27.60
  -2   4  -4  945.21   32.50
  -2  -4   4  958.40   30.30
  -2  -4   4  942.21   28.00
   2  -4  -4  952.70   28.80
   2  -4  -4  947.91   32.20
   2   4   4  906.81   29.50
   2  -4  -4  954.40   30.80
  -2  -4   4  979.50   28.80
  -2   4  -4  938.11   31.90
  -2   4  -4  950.20   30.90
   2   4   4  952.20   30.70
   2   4   4  950.30   30.00
   2  -4  -4  939.01   28.30
  -2  -4   4  921.91   28.70
   2   4   4  960.70   27.70
  -2  -4   4  950.40   28.40
   2  -4  -4  967.00   28.50
  -2   4  -4  955.60   28.70
  -2   4   5  214.68   12.20
   2  -4   5  198.08    9.30
   2  -4   5  207.38    9.40
   2   4  -5  217.38    9.80
   2  -4   5  208.98   12.70
   2   4  -5  209.58   11.20
   2   4  -5  199.68   13.20
   2  -4   5  229.78   11.20
   2  -4   5  202.78   11.50
  -2   4   5  204.88    9.50
  -2  -4  -5  207.48    9.10
   2  -4   5  207.98   10.00
   2   4  -5  226.58   14.30
  -2  -4  -5  193.88   11.80
   2   4  -5  207.88   13.00
  -2   4   5  223.38    9.70
  -2  -4  -5  197.38   12.60
  -2  -4  -5  220.38    9.60
  -2  -4  -5  216.98   11.10
  -2   4   5  194.18   13.40
  -2  -4  -5  207.98   10.40
  -2   4  -5  210.08    9.70
   2  -4  -5  231.38   14.30
   2   4   5  211.28   11.20
   2  -4  -5  189.78    9.10
  -2  -4   5  206.48   11.90
  -2   4  -5  202.78    9.40
   2   4   5  203.38   10.70
  -2   4  -5  218.38   13.80
   2  -4  -5  214.98   11.70
   2   4   5  211.88   11.40
   2  -4  -5  213.88    9.40
  -2   4  -5  204.38    9.90
   2  -4  -5  215.18    9.50
  -2   4  -5  215.38   11.80
  -2  -4   5  203.48    9.60
  -2  -4   5  203.18    9.70
   2   4   5  217.78    8.80
  -2  -4   5  204.18   11.10
  -2  -4   5  228.98    9.20
  -2   4  -5  218.18   13.80
  -2  -4   5  211.98   13.00
   2   4   5  213.48    8.80
  -2  -4   5  205.88    9.20
   2  -4  -5  216.88    9.90
  -2   4   6 1321.37   39.30
  -2  -4  -6 1317.67   41.50
   2   4  -6 1316.17   41.70
   2   4  -6 1205.98   39.20
  -2  -4  -6 1320.47   44.20
   2  -4   6 1267.87   40.20
   2   4  -6 1255.27   45.60
   2   4  -6 1325.57   45.40
   2  -4   6 1237.78   38.80
  -2  -4  -6 1302.27   40.00
  -2   4   6 1255.87   39.10
   2  -4   6 1313.47   44.30
   2  -4   6 1233.58   38.90
  -2  -4  -6 1244.48   43.30
  -2   4   6 1293.47   42.80
   2   4  -6 1278.07   39.00
  -2  -4  -6 1266.07   38.80
  -2  -4  -6 1336.27   39.40
   2  -4   6 1274.37   41.10
  -2   4   6 1251.57   45.00
   2   4  -6 1334.27   44.50
  -2  -4   6 1292.47   44.40
   2   4   6 1250.47   37.60
   2   4   6 1265.87   41.20
  -2  -4   6 1219.38   41.70
  -2  -4   6 1324.37   38.10
  -2   4  -6 1230.98   44.20
  -2   4  -6 1199.68   42.50
  -2   4  -6 1269.87   39.10
   2  -4  -6 1332.77   38.60
   2  -4  -6 1290.57   41.30
   2  -4  -6 1239.08   38.50
   2   4   6 1222.98   41.10
   2   4   6 1284.57   37.60
  -2   4  -6 1254.97   38.60
   2   4   6 1222.48   40.20
  -2  -4   6 1282.37   41.70
  -2  -4   6 1243.58   38.90
   2  -4  -6 1313.67   38.90
  -2  -4  -7   65.99   12.40
   2  -4   7   41.00    8.80
  -2  -4  -7   57.89    7.10
  -2  -4  -7   50.59    9.30
   2   4  -7   35.80    9.40
   2  -4   7   54.69    8.10
   2  -4   7   50.19    6.00
   2   4  -7   54.09    7.00
   2   4  -7   62.29   14.00
  -2   4   7   64.29    8.10
  -2  -4  -7   61.39    7.80
  -2   4   7   58.39   10.60
   2  -4   7   61.69    8.60
   2   4  -7   67.39    9.10
   2  -4  -7   63.29    7.60
  -2   4  -7   84.49   10.70
  -2  -4   7   61.79    7.90
  -2  -4   7   64.79    7.70
   2   4   7   68.49    9.60
   2  -4  -7   67.39    8.60
   2   4   7   54.69    6.20
  -2  -4   7   48.00   10.80
   2   4   7   76.39   10.50
   2  -4  -7   54.99   11.10
  -2  -4   7   60.29    9.40
   2   4   7   60.39    7.20
  -2  -4   7   62.89    7.50
  -2   4  -7   52.49   11.40
  -2   4  -7   56.59    9.90
  -2   4  -7   66.79    7.30
  -2   4   8   30.90    6.40
   2  -4   8   12.60   12.30
   2  -4   8   22.90    9.30
  -2  -4  -8   22.70    5.80
   2   4  -8   34.80   13.20
   2  -4   8   32.60    6.60
   2   4  -8   22.70    5.80
  -2  -4  -8   28.80   11.60
   2  -4   8   31.90    7.80
   2   4  -8   29.90    8.70
  -2  -4  -8   19.80    9.40
  -2   4   8   30.90   12.30
  -2   4  -8   23.80    9.50
  -2   4  -8   22.90   15.30
   2   4   8   41.50    6.70
   2  -4  -8   30.00    7.00
  -2  -4   8   39.30   10.00
  -2   4  -8   25.60    9.60
   2  -4  -8   50.09   16.00
  -2  -4   8   25.90    6.90
  -2  -4   8   36.40   12.60
   2   4   8   45.00    9.70
   2  -4  -8   37.10    8.00
   2   4   8   33.70    9.00
  -2  -4   8   23.30    6.40
  -2   4  -8   31.80    6.00
   2  -4   9   -1.70    8.10
  -2   4   9    9.30    8.40
  -2   4   9   -9.10   12.90
   2  -4   9   -9.20   13.40
  -2  -4  -9    8.00    6.90
  -2  -4  -9   35.20   14.90
   2   4  -9   21.10    7.80
   2  -4   9   12.10    9.80
   2   4  -9   -0.70   10.40
  -2  -4   9  -21.60   13.30
   2   4   9    5.10   11.10
   2   4   9    0.00    7.40
  -2   4  -9   -2.40   14.20
  -2  -4   9   -1.30    8.10
  -2   4  -9   -1.20    8.10
   2  -4  -9    5.80    8.10
   2  -4  -9    7.50   10.60
  -3   4   0   17.00    1.60
   3  -4   0   19.00    1.70
   3   4   0   12.80    1.90
   3   4   0   17.80    2.50
  -3   4   0   17.10    1.70
  -3  -4   0   16.20    2.10
   3  -4   0   14.60    1.90
  -3  -4   0   18.00    2.20
  -3  -4   0   14.80    2.00
  -3  -4   0   13.70    1.90
  -3  -4   0   13.10    1.90
  -3  -4   0   17.70    1.80
   3  -4   0   15.30    1.80
  -3   4   0   14.30    1.80
  -3   4   0   14.40    2.40
   3  -4   0   14.90    1.50
   3  -4   0   20.00    2.90
  -3  -4   0   17.90    2.30
   3   4   0   17.10    1.90
   3  -4   0   13.50    2.20
  -3  -4  -1 1358.36   37.70
   3  -4   1 1347.37   37.10
  -3  -4  -1 1357.66   37.30
   3   4  -1 1386.06   37.50
   3   4  -1 1337.67   37.50
  -3   4   1 1328.77   37.30
  -3  -4  -1 1288.57   37.50
   3   4  -1 1374.76   37.00
  -3  -4  -1 1313.37   38.50
   3   4  -1 1219.28   38.10
  -3  -4  -1 1373.66   37.80
   3  -4   1 1321.37   37.20
  -3   4   1 1319.57   37.20
   3  -4   1 1395.06   39.20
  -3  -4  -1 1297.17   37.80
  -3   4   1 1354.66   39.60
   3  -4   1 1338.17   37.40
   3  -4   1 1299.47   38.50
  -3   4   1 1338.67   37.30
   3   4  -1 1359.46   38.40
   3   4  -1 1340.67   38.20
  -3   4  -1 1378.06   38.70
  -3   4  -1 1298.17   36.70
  -3  -4   1 1311.07   35.80
  -3  -4   1 1287.27   37.00
  -3  -4   1 1375.56   36.40
   3  -4  -1 1276.77   36.50
   3   4   1 1269.87   36.80
  -3  -4   1 1336.17   37.10
   3  -4  -1 1181.08   40.70
  -3   4  -1 1300.07   37.70
  -3  -4   1 1343.27   37.60
  -3  -4   1 1297.27   37.60
   3  -4  -1 1384.06   38.50
   3   4   1 1283.87   38.10
  -3  -4   1 1308.17   35.90
  -3  -4   1 1369.86   37.70
   3   4   1 1312.17   37.10
  -3   4  -1 1309.17   37.40
  -3   4  -1 1316.77   36.60
  -3   4  -1 1329.67   36.60
   3  -4  -1 1250.97   37.10
   3  -4  -1 1382.76   36.70
  -3  -4  -2  514.75   16.30
   3   4  -2  490.55   16.90
  -3  -4  -2  502.15   15.10
  -3   4   2  509.45   18.60
   3  -4   2  502.55   15.00
   3  -4   2  538.75   15.70
  -3  -4  -2  510.35   14.70
   3   4  -2  541.55   17.20
  -3   4   2  517.65   15.60
   3   4  -2  495.75   16.30
   3   4  -2  503.55   15.10
   3  -4   2  506.25   17.10
   3  -4   2  514.15   15.70
   3   4  -2  522.05   15.20
   3  -4   2  510.45   15.90
  -3   4   2  495.45   15.80
  -3  -4  -2  521.25   16.30
   3  -4   2  496.25   17.60
   3   4  -2  521.35   17.10
   3  -4   2  483.85   18.30
  -3  -4  -2  508.15   15.90
  -3  -4  -2  494.45   17.20
   3  -4  -2  525.15   16.20
   3  -4  -2  520.95   16.30
  -3  -4   2  562.84   18.80
  -3  -4   2  539.45   16.00
  -3  -4   2  525.55   17.40
  -3  -4   2  506.95   17.50
  -3  -4   2  530.35   16.00
   3   4   2  521.95   16.80
  -3   4  -2  525.35   16.30
  -3  -4   2  535.45   17.10
  -3   4  -2  579.04   18.70
   3   4   2  499.75   17.90
  -3   4  -2  519.75   16.30
  -3   4  -2  546.35   16.40
   3  -4  -2  531.55   18.10
  -3  -4   2  535.55   17.70
  -3   4  -2  516.65   18.00
   3   4   2  552.44   17.10
   3  -4  -2  543.55   16.40
  -3   4  -2  518.15   17.40
   3   4   2  517.25   15.80
   3  -4   3 5087.59  134.39
  -3   4   3 4869.01  134.79
  -3   4   3 5353.96  138.69
   3   4  -3 4636.54  139.59
  -3  -4  -3 5092.09  135.29
   3   4  -3 5203.48  134.39
   3   4  -3 5303.17  136.49
   3  -4   3 4678.13  133.49
  -3  -4  -3 4636.84  133.49
   3  -4   3 5017.60  136.79
   3  -4   3 5024.40  137.49
  -3  -4  -3 5053.59  135.89
   3   4  -3 4788.22  136.09
   3  -4   3 4713.33  134.29
  -3  -4  -3 5006.60  135.89
   3   4  -3 5313.87  137.99
  -3  -4  -3 4902.41  133.79
  -3   4   3 5024.90  138.49
   3   4  -3 4941.51  134.09
   3   4   3 5272.07  136.49
  -3   4  -3 5049.39  135.19
   3   4   3 5018.10  135.89
  -3   4  -3 4812.42  134.89
   3   4   3 4660.73  137.19
   3  -4  -3 4904.11  134.89
   3  -4  -3 4997.00  139.19
   3   4   3 4887.11  133.29
  -3  -4   3 5097.69  138.29
  -3  -4   3 4941.11  136.59
  -3  -4   3 5108.69  137.79
  -3   4  -3 4999.50  136.79
   3   4   3 5051.59  133.29
  -3   4  -3 4961.50  138.29
   3  -4  -3 4473.85  139.09
   3  -4  -3 5288.57  138.99
   3  -4  -3 4672.13  134.89
  -3  -4   3 5119.29  134.99
  -3  -4   3 5018.20  135.69
  -3   4  -3 5072.49  135.79
   3  -4  -3 4999.10  134.59
  -3  -4   3 5503.45  138.29
  -3  -4   3 4912.51  134.99
  -3   4  -3 5148.88  138.09
   3   4  -4  260.77    9.80
   3   4  -4  276.37   13.40
   3   4  -4  279.77   12.20
  -3  -4  -4  255.57    9.50
   3  -4   4  251.67   12.00
   3  -4   4  266.97   13.10
  -3   4   4  273.37   13.30
  -3   4   4  257.87   10.40
   3  -4   4  263.07   10.10
  -3  -4  -4  251.57   11.80
   3   4  -4  247.38   11.40
   3  -4   4  265.07   10.10
   3   4  -4  260.17   10.20
  -3  -4  -4  237.08   11.60
  -3  -4  -4  255.37   10.60
   3   4  -4  282.27   12.60
   3  -4   4  253.87   11.80
  -3  -4  -4  270.67   12.40
   3  -4   4  245.98    9.60
  -3  -4  -4  246.78   10.90
  -3   4   4  235.78   13.20
   3  -4  -4  270.47   10.70
   3   4   4  265.47   11.80
  -3  -4   4  269.77   11.00
   3  -4  -4  282.77    9.90
   3  -4  -4  274.87   14.10
  -3   4  -4  274.07   10.60
   3   4   4  261.17   12.30
  -3  -4   4  270.17   13.20
  -3   4  -4  250.07   11.90
  -3  -4   4  270.27   10.60
  -3   4  -4  268.87   10.40
   3  -4  -4  268.97   12.60
   3  -4  -4  251.57   10.20
   3   4   4  269.37    9.20
  -3   4  -4  283.47   13.50
  -3   4  -4  270.87   11.00
  -3  -4   4  252.87   10.40
  -3  -4   4  286.97   13.10
   3  -4  -4  262.77   10.30
   3   4   4  276.07    9.30
   3   4   4  262.57   11.30
  -3  -4   4  254.27   11.90
   3   4  -5  174.48   11.90
   3  -4   5  175.08   11.00
  -3  -4  -5  164.18   11.70
  -3   4   5  178.28   12.90
   3   4  -5  167.98   10.00
   3  -4   5  160.28    8.80
[truncated: 1,782,101 more chars]
