# Supplementary material for: Crystal structures of di­aquadi-μ-hydroxido-tris­[tri­methyl­tin(IV)] diformatotri­methyl­stannate(IV) and di-μ-hydroxido-tris­[tri­methyl­tin(IV)] chloride monohydrate
Source: Acta Crystallogr E Crystallogr Commun. 2016 Sep 30;72(Pt 10):1499–502. doi: 10.1107/S2056989016014912 (PMC5050785; doi:10.1107/S2056989016014912)
Supplement: Supplementary file 2 [file e-72-01499-1sup2.hkl]

data_1                                                                          
_shelx_title ' P21212 in P21212 No18' 
_shelx_refln_list_code          4                                               
_shelx_F_calc_maximum      313.38                                               
_exptl_crystal_F_000       784.00                                               
_reflns_d_resolution_high  0.7185                                               
                                                                                
loop_                                                                           
 _space_group_symop_operation_xyz                                               
 'x, y, z'                                                                      
 '-x, -y, z'                                                                    
 'x+1/2, -y+1/2, -z'                                                            
 '-x+1/2, y+1/2, -z'                                                            
                                                                                
_cell_length_a    11.0786                                                       
_cell_length_b    18.9529                                                       
_cell_length_c     6.6990                                                       
_cell_angle_alpha  90.000                                                       
_cell_angle_beta   90.000                                                       
_cell_angle_gamma  90.000                                                       
                                                                                
_shelx_F_squared_multiplier     1.000                                           
                                                                                
loop_                                                                           
 _refln_index_h                                                                 
 _refln_index_k                                                                 
 _refln_index_l                                                                 
 _refln_F_squared_calc                                                          
 _refln_F_squared_meas                                                          
 _refln_F_squared_sigma                                                         
 _refln_observed_status                                                         
   4   0   0      59164.88      58470.57       727.35 o                         
   6   0   0      77751.84      77720.66      1094.70 o                         
   8   0   0      40249.51      41312.34       427.65 o                         
  10   0   0      20950.35      21477.76       228.63 o                         
  12   0   0      10141.54      10127.98       116.77 o                         
  14   0   0       6911.70       6831.28       125.42 o                         
   2   1   0       3751.12       3747.98        25.02 o                         
   3   1   0       7852.08       7832.12        55.52 o                         
   4   1   0         78.10         84.06         3.68 o                         
   5   1   0       1072.45       1158.85        10.88 o                         
   6   1   0       2353.53       2494.87        28.54 o                         
   7   1   0        367.16        383.59         7.94 o                         
   8   1   0       2739.86       2872.13        30.08 o                         
   9   1   0          1.28         -4.71         5.47 o                         
  10   1   0       2089.88       2167.06        25.41 o                         
  11   1   0        316.48        347.40        13.22 o                         
  12   1   0       2130.62       2105.78        31.79 o                         
  13   1   0        519.12        526.93        20.83 o                         
  14   1   0       1296.68       1230.83        39.75 o                         
  15   1   0          3.45         44.80        35.86 o                         
   1   2   0       2329.72       2417.97        21.59 o                         
   2   2   0        361.08        358.38         4.81 o                         
   3   2   0          3.16          9.90         1.63 o                         
   4   2   0        737.06        755.03         8.72 o                         
   5   2   0         66.75         72.38         3.68 o                         
   6   2   0        917.16        901.95        10.34 o                         
   7   2   0        469.37        475.23         7.94 o                         
   8   2   0        410.25        439.84        12.71 o                         
   9   2   0       1224.08       1217.11        17.16 o                         
  10   2   0        557.35        556.00        15.03 o                         
  11   2   0        214.76        228.16        12.11 o                         
  12   2   0        652.38        614.79        19.05 o                         
  13   2   0        659.12        703.70        22.99 o                         
  14   2   0        724.37        715.20        32.34 o                         
  15   2   0        202.81        178.56        30.44 o                         
   1   3   0      12929.05      12663.05        73.62 o                         
   2   3   0        198.07        214.84         3.83 o                         
   3   3   0      22647.07      22406.31       144.36 o                         
   4   3   0       7060.11       7476.27        46.92 o                         
   5   3   0       8856.45       8922.28        58.36 o                         
   6   3   0       1622.97       1638.22        20.41 o                         
   7   3   0       3553.87       3457.76        27.64 o                         
   8   3   0       1176.91       1202.75        14.26 o                         
   9   3   0       1396.66       1388.40        16.89 o                         
  10   3   0        579.95        655.54        19.60 o                         
  11   3   0       1246.71       1317.32        22.97 o                         
  12   3   0        830.87        823.03        22.65 o                         
  13   3   0        635.23        680.39        25.45 o                         
  14   3   0        898.92        898.95        56.36 o                         
  15   3   0        128.64         38.18        60.16 o                         
   0   4   0      63053.59      60484.11      2289.30 o                         
   1   4   0        668.21        687.03         6.05 o                         
   2   4   0      90572.20      91667.16      2795.22 o                         
   3   4   0        155.08        148.95         4.00 o                         
   4   4   0      62168.93      61261.92       395.59 o                         
   5   4   0       1364.92       1350.48        15.18 o                         
   6   4   0      43696.95      43626.65       288.49 o                         
   7   4   0       2976.40       3026.43        27.18 o                         
   8   4   0      28256.86      28488.25       193.61 o                         
   9   4   0       1094.86       1074.18        15.88 o                         
  10   4   0      11739.90      11612.65        88.58 o                         
  11   4   0       1064.20        998.85        22.48 o                         
  12   4   0       8153.58       8217.84        75.21 o                         
  13   4   0        861.89        863.33        27.79 o                         
  14   4   0       3531.40       3402.66        64.39 o                         
  15   4   0        653.27        588.74        54.55 o                         
   1   5   0      33281.35      33074.90       222.08 o                         
   2   5   0        722.02        711.09         8.15 o                         
   3   5   0       8335.84       8111.16        54.50 o                         
   4   5   0        553.80        530.75        10.05 o                         
   5   5   0      26921.80      26535.29       179.71 o                         
   6   5   0       1136.96       1112.78        13.61 o                         
   7   5   0      10498.49      10832.29        79.31 o                         
   8   5   0        658.06        695.25        13.46 o                         
   9   5   0       4722.62       4744.75        41.80 o                         
  10   5   0         80.60         99.73         7.85 o                         
  11   5   0       2564.33       2470.29        28.62 o                         
  12   5   0        107.69        127.36        17.18 o                         
  13   5   0        911.27        894.06        31.64 o                         
  14   5   0        356.89        383.47        29.34 o                         
  15   5   0        445.39        447.79        45.71 o                         
   0   6   0      13013.49      12710.38       107.26 o                         
   1   6   0       9713.39       9885.98        59.90 o                         
   2   6   0      23135.22      23134.69       157.97 o                         
   3   6   0       2502.07       2566.74        20.64 o                         
   4   6   0      18096.49      18354.24       115.41 o                         
   5   6   0        606.57        610.76         9.78 o                         
   6   6   0      11173.75      11200.44        78.46 o                         
   7   6   0       3004.05       3033.83        29.31 o                         
   8   6   0       7700.97       7834.20        64.66 o                         
   9   6   0       1760.38       1709.00        22.75 o                         
  10   6   0       4539.85       4574.23        44.91 o                         
  11   6   0       1480.80       1470.74        31.02 o                         
  12   6   0       4198.54       4143.52        46.75 o                         
  13   6   0        901.99        877.68        33.18 o                         
  14   6   0       1427.80       1264.26        52.56 o                         
  15   6   0        874.73        771.15       195.48 o                         
   1   7   0      19824.88      19316.32       124.76 o                         
   2   7   0        923.65       1012.29         9.85 o                         
   3   7   0      26820.49      27164.69       178.03 o                         
   4   7   0       1083.44       1131.88        13.19 o                         
   5   7   0      16969.53      17310.35       113.66 o                         
   6   7   0        101.65        135.25         6.24 o                         
   7   7   0       6518.61       6563.80        49.84 o                         
   8   7   0        132.80        159.92         8.32 o                         
   9   7   0       3994.97       3911.80        37.24 o                         
  10   7   0         22.67         34.85         8.93 o                         
  11   7   0       2956.06       2984.24        38.48 o                         
  12   7   0         23.71         40.86        13.70 o                         
  13   7   0        986.71       1012.00        41.57 o                         
  14   7   0        107.87         58.21        30.52 o                         
   0   8   0      11487.56      11492.96       109.97 o                         
   1   8   0        366.83        412.08         6.03 o                         
   2   8   0      10218.26      10220.81        63.34 o                         
   3   8   0       1247.81       1093.12        11.38 o                         
   4   8   0      11971.82      12358.49        86.06 o                         
   5   8   0       1776.03       1746.34        18.54 o                         
   6   8   0       4773.27       4655.52        38.76 o                         
   7   8   0        716.57        711.15        13.42 o                         
   8   8   0       2252.56       2312.13        25.37 o                         
   9   8   0       2114.16       2146.14        27.07 o                         
  10   8   0       3256.41       3212.80        34.97 o                         
  11   8   0       1975.60       1984.42        32.87 o                         
  12   8   0       1687.40       1702.77        33.68 o                         
  13   8   0       1450.60       1429.69        42.86 o                         
  14   8   0       1485.99       1482.74        62.15 o                         
   1   9   0      18562.79      19015.39       118.59 o                         
   2   9   0        847.72        872.63        10.26 o                         
   3   9   0      17569.37      17794.02       109.76 o                         
   4   9   0         43.02         43.92         4.54 o                         
   5   9   0       4062.75       4035.03        34.18 o                         
   6   9   0        253.35        269.65         9.35 o                         
   7   9   0       4967.68       4859.77        41.55 o                         
   8   9   0        551.94        568.92        14.42 o                         
   9   9   0       2723.56       2723.17        29.36 o                         
  10   9   0        495.73        531.99        16.94 o                         
  11   9   0       1538.83       1497.47        32.41 o                         
  12   9   0        290.59        320.30        19.89 o                         
  13   9   0        959.24        901.98        38.39 o                         
  14   9   0        164.37        284.61        76.68 o                         
   0  10   0      74246.70      74595.22       668.44 o                         
   1  10   0        155.90        150.53         5.04 o                         
   2  10   0      47833.72      47559.33       393.25 o                         
   3  10   0        810.25        746.64        10.52 o                         
   4  10   0      40622.85      40734.97       250.62 o                         
   5  10   0         37.93         32.90         5.43 o                         
   6  10   0      29940.42      30523.74       197.44 o                         
   7  10   0        348.83        325.27        10.66 o                         
   8  10   0      15153.99      15500.12       107.37 o                         
   9  10   0       1701.45       1681.46        24.28 o                         
  10  10   0      11807.53      11857.77       108.39 o                         
  11  10   0        701.45        674.22        23.73 o                         
  12  10   0       6455.27       6459.35        77.18 o                         
  13  10   0        487.76        469.74        30.61 o                         
  14  10   0       3843.68       3819.31        88.98 o                         
   1  11   0       4959.60       4891.82        37.50 o                         
   2  11   0        508.09        496.44         9.27 o                         
   3  11   0       1826.06       1858.14        17.93 o                         
   4  11   0         55.59         62.29         4.69 o                         
   5  11   0       2207.70       2225.21        23.26 o                         
   6  11   0       1094.62       1087.00        16.08 o                         
   7  11   0       1455.04       1479.42        20.82 o                         
   8  11   0       1470.84       1484.79        22.54 o                         
   9  11   0        904.59        919.50        20.13 o                         
  10  11   0       1432.45       1383.08        28.25 o                         
  11  11   0        244.19        264.40        19.93 o                         
  12  11   0       1119.39       1095.78        41.00 o                         
  13  11   0        104.00         88.03        33.44 o                         
  14  11   0        588.86        511.45        66.60 o                         
   0  12   0        141.88        134.45         7.89 o                         
   1  12   0        984.05        957.44        12.38 o                         
   2  12   0         10.68         20.47         4.17 o                         
   3  12   0        623.25        580.83        10.32 o                         
   4  12   0         39.64         54.04         5.04 o                         
   5  12   0         95.95        114.34         6.14 o                         
   6  12   0         96.20        100.84         7.50 o                         
   7  12   0         24.89         21.56         7.84 o                         
   8  12   0        657.03        623.66        17.25 o                         
   9  12   0        123.36        127.09        12.00 o                         
  10  12   0        261.27        259.76        18.74 o                         
  11  12   0        468.89        470.18        25.16 o                         
  12  12   0        152.81        172.44        22.95 o                         
  13  12   0          0.59        -27.82        28.65 o                         
   1  13   0        313.34        308.59         8.05 o                         
   2  13   0        251.87        309.26         8.89 o                         
   3  13   0        184.06        196.29         7.30 o                         
   4  13   0       1416.65       1370.30        16.63 o                         
   5  13   0        456.36        500.42        11.04 o                         
   6  13   0       2022.94       1914.47        24.23 o                         
   7  13   0         32.36         33.45         8.81 o                         
   8  13   0       1014.03       1014.61        22.52 o                         
   9  13   0         87.88        109.02        13.83 o                         
  10  13   0        632.97        587.17        23.55 o                         
  11  13   0         36.97         50.67        20.10 o                         
  12  13   0        883.10        911.59        38.23 o                         
  13  13   0         22.58          5.86        31.03 o                         
   0  14   0      29040.06      29493.10       249.14 o                         
   1  14   0         93.18        123.15         6.56 o                         
   2  14   0      42387.59      42098.27       260.06 o                         
   3  14   0         33.29         59.16         6.06 o                         
   4  14   0      34272.14      35138.63       219.01 o                         
   5  14   0         16.18         31.39         6.33 o                         
   6  14   0      23116.53      23260.09       155.76 o                         
   7  14   0          6.24         27.61        10.43 o                         
   8  14   0      18551.01      18875.92       147.55 o                         
   9  14   0         79.79        114.53        16.97 o                         
  10  14   0       9894.89      10060.82       104.53 o                         
  11  14   0         45.26         44.14        22.27 o                         
  12  14   0       5261.94       5305.99        83.25 o                         
  13  14   0         39.27         41.82        33.20 o                         
   1  15   0       2533.53       2469.45        24.14 o                         
   2  15   0        226.98        244.87         9.06 o                         
   3  15   0        735.13        728.66        13.66 o                         
   4  15   0       1208.86       1157.51        18.54 o                         
   5  15   0       1364.49       1379.79        19.38 o                         
   6  15   0        650.41        691.14        18.02 o                         
   7  15   0        995.40        965.35        21.45 o                         
   8  15   0       1062.44       1075.10        26.69 o                         
   9  15   0        871.56        901.08        27.80 o                         
  10  15   0        810.38        810.60        31.61 o                         
  11  15   0        315.90        313.55        26.37 o                         
  12  15   0        457.88        461.97        37.86 o                         
   0  16   0        159.50        170.73        13.99 o                         
   1  16   0        250.91        229.53        10.03 o                         
   2  16   0        447.30        426.38        12.53 o                         
   3  16   0        231.58        236.40         9.53 o                         
   4  16   0        550.97        548.75        14.89 o                         
   5  16   0        376.25        378.39        15.29 o                         
   6  16   0        328.82        361.57        15.23 o                         
   7  16   0        286.95        278.58        13.85 o                         
   8  16   0        295.39        301.22        20.79 o                         
   9  16   0         42.30         23.64        16.58 o                         
  10  16   0        474.14        481.71        26.58 o                         
  11  16   0        256.18        216.94        26.85 o                         
  12  16   0        419.52        506.33        46.06 o                         
   1  17   0       4576.17       4513.69        37.72 o                         
   2  17   0         76.47         98.04         8.78 o                         
   3  17   0       2423.31       2433.83        27.79 o                         
   4  17   0         39.49         47.56         8.74 o                         
   5  17   0       2728.25       2805.04        35.38 o                         
   6  17   0        238.97        237.58        13.73 o                         
   7  17   0       2484.22       2528.28        37.18 o                         
   8  17   0        166.94        206.15        19.75 o                         
   9  17   0       1503.50       1527.10        39.71 o                         
  10  17   0        512.21        547.70        31.35 o                         
  11  17   0        532.09        554.69        43.63 o                         
   0  18   0      14449.40      14580.70       146.38 o                         
   1  18   0         20.14         38.42         9.71 o                         
   2  18   0      11987.90      11695.02       132.70 o                         
   3  18   0        100.72        100.73        10.66 o                         
   4  18   0       9127.52       9057.99        74.58 o                         
   5  18   0        662.38        628.63        20.38 o                         
   6  18   0       5327.73       5478.51        59.60 o                         
   7  18   0        631.51        640.66        25.79 o                         
   8  18   0       4684.48       4613.09        54.31 o                         
   9  18   0        458.16        476.76        30.07 o                         
  10  18   0       4022.64       4047.55        95.84 o                         
  11  18   0        471.88        409.70        42.71 o                         
   1  19   0       5547.13       5412.63        47.92 o                         
   2  19   0         93.45        130.51        12.09 o                         
   3  19   0       5759.57       5656.12        57.69 o                         
   4  19   0         26.42         38.55        11.21 o                         
   5  19   0       2665.05       2639.61        38.08 o                         
   6  19   0        168.57        187.48        15.67 o                         
   7  19   0       2387.37       2444.95        41.22 o                         
   8  19   0          6.53         26.49        18.48 o                         
   9  19   0       1625.24       1623.07        64.60 o                         
  10  19   0         45.06         25.28        30.67 o                         
   0  20   0       4200.91       4182.37        60.18 o                         
   1  20   0         14.15         18.44         9.80 o                         
   2  20   0       4392.35       4396.39        47.95 o                         
   3  20   0         98.13         95.19        13.98 o                         
   4  20   0       4989.80       5031.70        55.63 o                         
   5  20   0        189.48        192.56        15.39 o                         
   6  20   0       3267.57       3268.52        44.54 o                         
   7  20   0        234.05        197.84        21.82 o                         
   8  20   0       2052.09       2077.23        45.83 o                         
   9  20   0        803.93        888.47        40.37 o                         
  10  20   0       1910.90       1870.25        85.34 o                         
   1  21   0       3461.05       3450.37        42.04 o                         
   2  21   0         39.63         62.16        13.70 o                         
   3  21   0       2852.92       2849.38        40.51 o                         
   4  21   0          0.16         21.87        15.02 o                         
   5  21   0       2102.18       2049.73        37.40 o                         
   6  21   0         90.24         62.67        17.82 o                         
   7  21   0       1581.03       1593.81        41.14 o                         
   8  21   0          4.47         10.41        25.37 o                         
   9  21   0        728.13        719.31        37.64 o                         
   0  22   0        580.14        542.60        29.49 o                         
   1  22   0          6.93         27.67        13.09 o                         
   2  22   0        518.59        505.35        25.61 o                         
   3  22   0         46.56         50.31        17.52 o                         
   4  22   0        402.85        419.18        24.51 o                         
   5  22   0        342.74        334.58        21.70 o                         
   6  22   0        791.24        787.30        30.95 o                         
   7  22   0        435.96        404.78        38.40 o                         
   8  22   0        772.15        702.45        36.51 o                         
   1  23   0       1126.56       1128.10        34.58 o                         
   2  23   0         21.94         28.05        19.58 o                         
   3  23   0       1424.51       1456.90        55.82 o                         
   4  23   0         35.30         67.29        23.51 o                         
   5  23   0       1382.65       1339.97        53.86 o                         
   6  23   0         37.77         52.82        22.50 o                         
   7  23   0        743.50        752.64        50.49 o                         
   0  24   0       6493.70       6481.72       131.29 o                         
   1  24   0          6.30          2.47        28.71 o                         
   2  24   0       7698.49       7765.08       118.39 o                         
   3  24   0         12.91         86.27        30.39 o                         
   4  24   0       6992.54       6912.38       102.75 o                         
   5  24   0        290.00        324.66        32.91 o                         
   6  24   0       4957.50       5050.52       115.35 o                         
   1  25   0         67.91         35.21        41.89 o                         
   2  25   0        162.06        160.88        29.78 o                         
   3  25   0        184.48        130.11        31.49 o                         
   4  25   0        321.69        292.20        30.44 o                         
   0  26   0          0.05        -23.26        45.85 o                         
   1  26   0         14.61         48.19        36.14 o                         
   2  26   0          1.38        -29.89        34.86 o                         
   0   0   1      28236.17      27948.59       329.51 o                         
   1   0   1      46806.05      48345.40       528.68 o                         
   2   0   1      32979.75      32715.05       201.67 o                         
   3   0   1      20108.44      19842.17       115.31 o                         
   4   0   1      12909.17      13213.77        80.76 o                         
   5   0   1      10915.03      11089.62        71.04 o                         
   6   0   1       7491.49       7457.85        66.77 o                         
   7   0   1      14948.25      15160.32        97.87 o                         
   8   0   1       5144.58       5020.80        40.63 o                         
   9   0   1       6198.38       6221.36        51.38 o                         
  10   0   1       2095.85       2064.97        26.01 o                         
  11   0   1       3141.70       3201.82        36.72 o                         
  12   0   1       2254.01       2327.16        35.73 o                         
  13   0   1       2528.32       2503.77        42.17 o                         
  14   0   1        701.86        746.51        35.74 o                         
  15   0   1       1191.06       1120.63        59.45 o                         
 -15   1   1       1831.48       1756.24        58.72 o                         
 -14   1   1        979.41        893.34        38.42 o                         
 -13   1   1       2940.01       2981.30        45.78 o                         
 -12   1   1       1369.78       1432.25        28.08 o                         
 -11   1   1       3770.81       3780.64        38.15 o                         
 -10   1   1       2084.20       2094.29        24.35 o                         
  -9   1   1       6920.36       7011.09        54.31 o                         
  -8   1   1       1704.87       1655.77        17.31 o                         
  -7   1   1      12007.96      11964.30        77.09 o                         
  -6   1   1        549.89        546.66         9.61 o                         
  -5   1   1      18627.21      18211.37       128.54 o                         
  -4   1   1       2507.40       2472.81        17.48 o                         
  -3   1   1      10911.41      10602.67        61.86 o                         
  -2   1   1        473.98        462.91         4.99 o                         
  -1   1   1      45009.33      45811.29       388.19 o                         
   0   1   1       1873.16       1880.90        14.02 o                         
   1   1   1      45214.09      46423.43       393.43 o                         
   2   1   1        515.52        505.98         5.93 o                         
   3   1   1      10966.28      10629.08        72.84 o                         
   4   1   1       2477.43       2435.36        19.05 o                         
   5   1   1      18890.51      18569.04       115.40 o                         
   6   1   1        541.49        522.00         9.06 o                         
   7   1   1      11996.99      11927.18        78.53 o                         
   8   1   1       1837.52       1819.32        20.10 o                         
   9   1   1       6829.97       6914.57        55.17 o                         
  10   1   1       2055.97       2042.03        27.22 o                         
  11   1   1       3830.82       3884.15        43.33 o                         
  12   1   1       1371.84       1391.21        27.57 o                         
  13   1   1       2897.98       2904.21        43.13 o                         
  14   1   1        990.21        962.01        40.64 o                         
  15   1   1       1850.44       1906.16        59.87 o                         
 -15   2   1        446.34        378.66        41.50 o                         
 -14   2   1        419.60        423.62        31.03 o                         
 -13   2   1        577.06        551.16        24.62 o                         
 -12   2   1        780.54        762.23        23.48 o                         
 -11   2   1        987.25        981.57        20.90 o                         
 -10   2   1       2738.83       2710.44        28.64 o                         
  -9   2   1       1154.85       1099.55        15.49 o                         
  -8   2   1       6007.67       6018.48        43.43 o                         
  -7   2   1       1506.61       1537.19        14.78 o                         
  -6   2   1       8113.04       7976.69        53.48 o                         
  -5   2   1       1276.46       1317.80        13.38 o                         
  -4   2   1      11073.62      11161.83        69.25 o                         
  -3   2   1      10674.50      11091.61        66.41 o                         
  -2   2   1      19626.71      19094.72       158.56 o                         
  -1   2   1       1210.82       1204.46         9.97 o                         
   0   2   1      28387.86      28093.87       190.69 o                         
   1   2   1       1248.07       1240.85         9.30 o                         
   2   2   1      19415.10      18907.76       112.51 o                         
   3   2   1      10384.77      10735.67        71.32 o                         
   4   2   1      10445.91      10431.07        70.33 o                         
   5   2   1       1213.92       1261.62        12.47 o                         
   6   2   1       8380.49       8367.25        59.12 o                         
   7   2   1       1556.51       1566.74        17.43 o                         
   8   2   1       5964.88       5922.63        49.26 o                         
   9   2   1       1136.44       1105.52        16.20 o                         
  10   2   1       2688.23       2702.10        32.89 o                         
  11   2   1        989.35       1029.15        22.27 o                         
  12   2   1        836.72        824.56        23.46 o                         
  13   2   1        563.56        558.72        22.81 o                         
  14   2   1        423.57        374.20        34.08 o                         
  15   2   1        446.37        370.17        35.41 o                         
 -15   3   1        337.23        293.50        50.45 o                         
 -14   3   1        403.61        369.56        29.44 o                         
 -13   3   1        688.57        710.28        34.87 o                         
 -12   3   1        898.79        850.85        25.15 o                         
 -11   3   1        492.94        505.52        17.42 o                         
 -10   3   1        835.79        835.86        16.30 o                         
  -9   3   1        896.57        911.13        13.86 o                         
  -8   3   1        690.83        704.26        10.85 o                         
  -7   3   1       3276.78       3132.01        26.22 o                         
  -6   3   1       3182.25       3199.90        28.18 o                         
  -5   3   1       1055.15       1059.35        11.91 o                         
  -4   3   1       2186.74       2171.89        17.95 o                         
  -3   3   1        233.78        257.47         4.61 o                         
  -2   3   1       1117.63       1055.20         9.65 o                         
  -1   3   1       1733.16       1716.30        12.42 o                         
   0   3   1       3567.38       3516.01        30.62 o                         
   1   3   1       1764.93       1735.66        12.52 o                         
   2   3   1       1254.83       1217.67        10.26 o                         
   3   3   1        162.36        184.51         4.10 o                         
   4   3   1       2210.40       2163.74        18.04 o                         
   5   3   1       1197.07       1212.60        12.08 o                         
   6   3   1       3221.29       3221.60        25.72 o                         
   7   3   1       3342.69       3217.37        26.46 o                         
   8   3   1        762.40        773.58        12.50 o                         
   9   3   1        791.24        787.09        16.33 o                         
  10   3   1        851.75        853.19        17.35 o                         
  11   3   1        476.29        487.83        17.49 o                         
  12   3   1        865.03        853.44        24.24 o                         
  13   3   1        702.16        692.12        27.83 o                         
  14   3   1        397.71        398.89        37.52 o                         
  15   3   1        350.29        313.02        33.25 o                         
 -15   4   1       1142.77       1135.19        67.41 o                         
 -14   4   1        353.45        326.79        31.10 o                         
 -13   4   1       1733.08       1700.56        40.60 o                         
 -12   4   1        341.15        332.61        16.85 o                         
 -11   4   1       3653.65       3591.75        44.08 o                         
 -10   4   1       1238.87       1234.69        20.75 o                         
  -9   4   1       6254.93       6287.25        49.35 o                         
  -8   4   1       2573.06       2598.08        23.56 o                         
  -7   4   1       7962.59       8010.22        57.64 o                         
  -6   4   1       5738.69       5731.38        41.69 o                         
  -5   4   1      17882.46      18360.61       110.07 o                         
  -4   4   1       4830.62       4689.34        32.62 o                         
  -3   4   1      12767.95      12690.34        78.30 o                         
  -2   4   1       3610.32       3755.20        31.50 o                         
  -1   4   1      17162.35      16577.09       101.59 o                         
   0   4   1      11499.92      11706.35        76.56 o                         
   1   4   1      17624.91      17131.55       182.54 o                         
   2   4   1       4069.02       4240.12        29.34 o                         
   3   4   1      12835.73      12494.64        75.39 o                         
   4   4   1       4763.89       4579.12        31.79 o                         
   5   4   1      17646.92      17932.53       107.48 o                         
   6   4   1       5503.59       5448.97        39.46 o                         
   7   4   1       7934.74       7989.84        55.58 o                         
   8   4   1       2635.30       2670.33        23.25 o                         
   9   4   1       6341.91       6328.26        53.27 o                         
  10   4   1       1222.70       1212.55        19.76 o                         
  11   4   1       3670.07       3681.24        39.32 o                         
  12   4   1        322.63        343.99        16.70 o                         
  13   4   1       1700.79       1634.32        36.66 o                         
  14   4   1        352.42        388.41        28.44 o                         
  15   4   1       1163.12       1061.71        60.28 o                         
 -15   5   1       1684.68       1712.83        83.97 o                         
 -14   5   1        212.04        234.47        41.78 o                         
 -13   5   1       4903.06       4755.04        70.87 o                         
 -12   5   1        615.72        635.39        25.98 o                         
 -11   5   1       8848.62       8867.31        90.96 o                         
 -10   5   1        458.53        443.77        14.73 o                         
  -9   5   1      13613.25      13694.26        95.14 o                         
  -8   5   1       2221.06       2192.81        21.80 o                         
  -7   5   1      27164.00      27259.73       166.94 o                         
  -6   5   1       3366.93       3322.82        27.56 o                         
  -5   5   1      43840.95      44380.19       257.28 o                         
  -4   5   1       2405.61       2360.03        19.17 o                         
  -3   5   1      66959.16      67004.34       538.93 o                         
  -2   5   1       3248.12       3164.14        22.77 o                         
  -1   5   1      40338.82      39467.14       257.43 o                         
   0   5   1        683.81        602.20         6.71 o                         
   1   5   1      40800.29      39383.63       236.91 o                         
   2   5   1       3366.15       3248.99        23.71 o                         
   3   5   1      67082.50      67134.32       437.37 o                         
   4   5   1       2340.57       2274.78        17.80 o                         
   5   5   1      43558.89      43166.08       252.83 o                         
   6   5   1       3407.82       3385.22        27.95 o                         
   7   5   1      27158.89      26958.57       169.31 o                         
   8   5   1       2230.20       2214.95        20.78 o                         
   9   5   1      13721.40      13846.62        95.23 o                         
  10   5   1        467.27        468.47        13.87 o                         
  11   5   1       8851.54       8908.22        77.22 o                         
  12   5   1        595.98        624.57        19.45 o                         
  13   5   1       4927.51       4856.36        61.85 o                         
  14   5   1        218.43        153.24        25.13 o                         
  15   5   1       1686.31       1762.77        89.97 o                         
 -14   6   1        166.53        231.53        35.15 o                         
 -13   6   1       1716.92       1731.01        51.13 o                         
 -12   6   1        216.71        214.94        21.59 o                         
 -11   6   1       2460.46       2439.89        37.61 o                         
 -10   6   1        217.40        206.12        10.63 o                         
  -9   6   1       3622.26       3619.86        33.17 o                         
  -8   6   1        392.43        385.54        10.72 o                         
  -7   6   1       4092.80       4068.67        33.39 o                         
  -6   6   1        100.68        116.56         6.12 o                         
  -5   6   1       9020.14       9048.22        59.24 o                         
  -4   6   1       3232.09       3390.53        26.04 o                         
  -3   6   1       6970.77       7047.34        49.61 o                         
  -2   6   1       1659.37       1663.53        13.76 o                         
  -1   6   1       6927.29       6925.56        61.31 o                         
   0   6   1       1236.31       1266.13        11.02 o                         
   1   6   1       6832.55       6853.26        42.84 o                         
   2   6   1       1679.73       1690.86        14.82 o                         
   3   6   1       7125.12       7176.89        48.09 o                         
   4   6   1       3186.76       3297.98        24.36 o                         
   5   6   1       8994.74       9015.01        57.67 o                         
   6   6   1        105.01        111.78         5.21 o                         
   7   6   1       4143.32       4119.80        31.40 o                         
   8   6   1        438.88        467.91        10.33 o                         
   9   6   1       3613.32       3628.57        32.83 o                         
  10   6   1        220.53        224.62        12.01 o                         
  11   6   1       2296.09       2236.28        29.51 o                         
  12   6   1        190.24        203.80        16.70 o                         
  13   6   1       1736.33       1682.42        44.58 o                         
  14   6   1        165.80        172.05        27.84 o                         
 -14   7   1         38.14         51.62        31.76 o                         
 -13   7   1        151.94        163.91        27.18 o                         
 -12   7   1        278.96        279.36        17.42 o                         
 -11   7   1        139.00        148.68        12.77 o                         
 -10   7   1        532.25        547.12        15.43 o                         
  -9   7   1         58.66         47.58         7.56 o                         
  -8   7   1        438.27        469.55        12.28 o                         
  -7   7   1        209.04        214.19         7.93 o                         
  -6   7   1       1565.09       1541.83        17.62 o                         
  -5   7   1         33.52         33.40         4.08 o                         
  -4   7   1       3116.00       2920.60        23.13 o                         
  -3   7   1          4.91         23.03         3.07 o                         
  -2   7   1       6378.33       6584.99        41.27 o                         
  -1   7   1       2687.57       2676.77        21.08 o                         
   0   7   1       2182.36       2222.51        18.15 o                         
   1   7   1       2734.93       2735.23        20.39 o                         
   2   7   1       5808.63       5944.49        40.83 o                         
   3   7   1          4.70         21.80         2.85 o                         
   4   7   1       3193.14       2991.27        24.17 o                         
   5   7   1         35.73         34.95         3.63 o                         
   6   7   1       1598.59       1557.17        16.08 o                         
   7   7   1        199.55        203.10         7.43 o                         
   8   7   1        441.83        468.60        11.14 o                         
   9   7   1         70.57         88.25         7.27 o                         
  10   7   1        530.41        540.21        16.40 o                         
  11   7   1        141.30        157.90        12.17 o                         
  12   7   1        294.66        285.13        15.88 o                         
  13   7   1        155.33        146.78        24.63 o                         
  14   7   1         45.03          4.07        31.80 o                         
 -14   8   1        159.21        136.88        36.45 o                         
 -13   8   1       1081.22        996.71        49.56 o                         
 -12   8   1        435.60        406.19        20.58 o                         
 -11   8   1       2299.12       2265.06        37.30 o                         
 -10   8   1        803.75        810.21        18.43 o                         
  -9   8   1       2804.87       2765.39        29.66 o                         
  -8   8   1        709.70        727.02        14.58 o                         
  -7   8   1       2462.82       2456.12        25.51 o                         
  -6   8   1       1677.99       1704.85        18.59 o                         
  -5   8   1       1737.59       1811.45        18.12 o                         
  -4   8   1       1829.67       1735.79        17.74 o                         
  -3   8   1       5851.42       6023.62        42.29 o                         
  -2   8   1        959.98        983.11         9.90 o                         
  -1   8   1       5844.17       5978.63        44.24 o                         
   0   8   1       2182.85       2097.68        18.29 o                         
   1   8   1       5760.22       5964.05        40.67 o                         
   2   8   1        916.65        926.12        10.67 o                         
   3   8   1       5884.93       5991.08        41.26 o                         
   4   8   1       1979.09       1896.56        17.46 o                         
   5   8   1       1789.55       1855.40        17.64 o                         
   6   8   1       1682.99       1730.47        18.02 o                         
   7   8   1       2525.44       2530.58        23.80 o                         
   8   8   1        725.94        733.49        14.69 o                         
   9   8   1       2828.80       2802.26        28.30 o                         
  10   8   1        835.40        832.53        19.97 o                         
  11   8   1       2220.23       2154.65        34.28 o                         
  12   8   1        422.87        403.79        18.31 o                         
  13   8   1       1102.27       1009.67        38.12 o                         
  14   8   1        155.72        155.76        34.18 o                         
 -14   9   1        269.88        242.55        40.74 o                         
 -13   9   1       3243.58       3278.22        61.43 o                         
 -12   9   1        733.65        743.98        27.83 o                         
 -11   9   1       6390.70       6327.20        66.69 o                         
 -10   9   1        952.09        943.27        22.30 o                         
  -9   9   1      10550.92      10691.66        78.36 o                         
  -8   9   1        312.45        330.94        11.03 o                         
  -7   9   1      14056.05      14253.65        97.91 o                         
  -6   9   1       1364.27       1334.85        16.72 o                         
  -5   9   1      24959.42      25073.94       161.52 o                         
  -4   9   1       3409.34       3415.19        28.12 o                         
  -3   9   1      30566.31      30118.78       209.78 o                         
  -2   9   1       2095.51       2001.90        17.77 o                         
  -1   9   1      51237.37      51211.62       326.38 o                         
   0   9   1       3284.17       3339.90        25.63 o                         
   1   9   1      51654.03      51686.31       339.66 o                         
   2   9   1       2153.08       2065.92        19.05 o                         
   3   9   1      30878.47      30910.70       217.64 o                         
   4   9   1       3377.72       3336.56        26.16 o                         
   5   9   1      24501.81      24710.95       148.29 o                         
   6   9   1       1304.32       1255.97        15.64 o                         
   7   9   1      14015.62      14261.96       100.63 o                         
   8   9   1        280.01        298.26        10.76 o                         
   9   9   1      10725.02      10801.05        78.24 o                         
  10   9   1        951.65        951.71        26.50 o                         
  11   9   1       6291.91       6176.68        70.57 o                         
  12   9   1        718.56        741.24        27.58 o                         
  13   9   1       3225.34       3150.48        60.32 o                         
  14   9   1        279.56        300.17        52.04 o                         
 -14  10   1        292.71        239.81        38.10 o                         
 -13  10   1       2045.54       2017.39        51.60 o                         
 -12  10   1        839.69        832.65        30.52 o                         
 -11  10   1       2815.61       2830.47        39.96 o                         
 -10  10   1       1393.62       1400.15        25.23 o                         
  -9  10   1       3792.57       3826.96        37.03 o                         
  -8  10   1       1803.44       1841.61        23.84 o                         
  -7  10   1       7626.45       7642.47        59.79 o                         
  -6  10   1       2292.41       2215.93        23.02 o                         
  -5  10   1       6367.62       6290.52        49.15 o                         
  -4  10   1       5177.58       5326.24        39.33 o                         
  -3  10   1      11459.80      11188.03        77.72 o                         
  -2  10   1       8253.02       8121.22        59.51 o                         
  -1  10   1      15290.46      15481.30       104.22 o                         
   0  10   1       4799.13       4964.52        39.49 o                         
   1  10   1      15623.08      15956.22       104.63 o                         
   2  10   1       8191.08       7885.52        56.42 o                         
   3  10   1      11486.17      11286.76        73.27 o                         
   4  10   1       5233.42       5364.71        39.28 o                         
   5  10   1       6184.19       6084.86        43.42 o                         
   6  10   1       2410.57       2346.98        22.50 o                         
   7  10   1       7557.06       7551.35        55.57 o                         
   8  10   1       1831.98       1835.57        22.70 o                         
   9  10   1       3848.48       3859.67        37.92 o                         
  10  10   1       1323.26       1342.08        31.06 o                         
  11  10   1       2894.12       2924.35        49.90 o                         
  12  10   1        841.49        828.59        38.07 o                         
  13  10   1       2025.47       1981.45        63.42 o                         
  14  10   1        315.38        231.33        37.27 o                         
 -13  11   1        724.70        705.06        35.04 o                         
 -12  11   1        430.58        413.74        23.70 o                         
 -11  11   1        768.88        794.77        26.22 o                         
 -10  11   1        569.09        546.45        18.42 o                         
  -9  11   1       1156.00       1167.91        22.66 o                         
  -8  11   1       1506.14       1450.94        22.13 o                         
  -7  11   1       1126.89       1154.01        19.52 o                         
  -6  11   1        544.16        535.08        12.16 o                         
  -5  11   1       1454.95       1453.64        18.24 o                         
  -4  11   1        364.33        430.75         8.91 o                         
  -3  11   1       1439.78       1407.47        16.23 o                         
  -2  11   1        900.12        837.64        11.79 o                         
  -1  11   1       1538.70       1488.74        16.30 o                         
   0  11   1         55.28         62.69         4.66 o                         
   1  11   1       1625.60       1548.59        16.52 o                         
   2  11   1       1000.23        956.48        13.22 o                         
   3  11   1       1496.09       1450.08        16.22 o                         
   4  11   1        376.14        431.42         9.21 o                         
   5  11   1       1505.56       1502.35        17.15 o                         
   6  11   1        524.64        534.33        11.62 o                         
   7  11   1       1134.35       1141.23        16.78 o                         
   8  11   1       1504.92       1445.97        21.10 o                         
   9  11   1       1131.77       1121.36        23.33 o                         
  10  11   1        558.56        557.58        23.30 o                         
  11  11   1        773.45        770.65        30.54 o                         
  12  11   1        420.21        448.39        34.58 o                         
  13  11   1        711.28        680.51        39.26 o                         
 -13  12   1        258.52        260.78        30.75 o                         
 -12  12   1        854.42        918.43        38.69 o                         
 -11  12   1        149.99        145.64        19.47 o                         
 -10  12   1       1108.69       1103.87        31.92 o                         
  -9  12   1        363.11        339.93        14.77 o                         
  -8  12   1       2929.04       2983.04        35.16 o                         
  -7  12   1        723.44        712.41        17.21 o                         
  -6  12   1       4969.62       4995.25        40.80 o                         
  -5  12   1        728.44        756.68        13.98 o                         
  -4  12   1       7142.31       7032.18        48.22 o                         
  -3  12   1        355.23        376.62         9.68 o                         
  -2  12   1       9511.03       9568.26        68.54 o                         
  -1  12   1        700.87        691.75        13.61 o                         
   0  12   1      10150.69       9752.28        70.12 o                         
   1  12   1        734.92        710.88        11.26 o                         
   2  12   1       9435.85       9546.75        69.17 o                         
   3  12   1        339.53        359.98         9.20 o                         
   4  12   1       6912.32       6771.71        51.96 o                         
   5  12   1        701.32        726.59        12.76 o                         
   6  12   1       5126.87       5140.51        41.48 o                         
   7  12   1        750.88        751.39        15.62 o                         
   8  12   1       2926.92       2916.78        32.66 o                         
   9  12   1        384.95        397.35        20.19 o                         
  10  12   1       1068.94       1110.94        33.46 o                         
  11  12   1        164.07        179.56        22.13 o                         
  12  12   1        898.46        939.18        64.42 o                         
  13  12   1        260.05        235.77        43.02 o                         
 -13  13   1        909.59        911.52        56.96 o                         
 -12  13   1        671.08        612.96        47.81 o                         
 -11  13   1       1505.05       1527.54        41.48 o                         
 -10  13   1       1078.68       1079.14        31.90 o                         
  -9  13   1       2900.92       2914.11        39.85 o                         
  -8  13   1        938.83        903.77        22.11 o                         
  -7  13   1       4929.03       4851.88        44.37 o                         
  -6  13   1        805.93        827.90        17.31 o                         
  -5  13   1       4405.48       4470.40        35.44 o                         
  -4  13   1        576.59        540.07        11.02 o                         
  -3  13   1       6993.78       7034.30        55.43 o                         
  -2  13   1        259.04        276.95         8.40 o                         
  -1  13   1       5248.83       5078.91        41.27 o                         
   0  13   1        379.80        368.12         9.57 o                         
   1  13   1       5303.89       5199.88        40.57 o                         
   2  13   1        261.88        262.11         8.73 o                         
   3  13   1       6870.61       6863.35        53.97 o                         
   4  13   1        604.95        583.52        12.34 o                         
   5  13   1       4453.22       4473.72        36.32 o                         
   6  13   1        792.83        832.26        15.47 o                         
   7  13   1       4949.66       4940.68        43.41 o                         
   8  13   1        956.30        953.78        26.53 o                         
   9  13   1       2806.45       2846.37        39.72 o                         
  10  13   1       1087.11       1085.90        35.67 o                         
  11  13   1       1509.93       1507.76        75.68 o                         
  12  13   1        669.87        618.51        32.77 o                         
  13  13   1        909.12        974.39        53.84 o                         
 -12  14   1        561.24        526.20        31.65 o                         
 -11  14   1       1969.37       1934.65        49.85 o                         
 -10  14   1       1743.40       1685.18        38.32 o                         
  -9  14   1       3231.82       3266.57        44.84 o                         
  -8  14   1       2027.48       1994.40        31.33 o                         
  -7  14   1       4456.66       4506.13        47.84 o                         
  -6  14   1       4174.12       4073.70        42.85 o                         
  -5  14   1       8100.45       8102.45        55.78 o                         
  -4  14   1       7386.91       7364.61        52.88 o                         
  -3  14   1       7717.92       7625.94        60.18 o                         
  -2  14   1       5404.28       5284.13        42.95 o                         
  -1  14   1       8120.74       8119.17        59.46 o                         
   0  14   1       4466.97       4651.04        39.21 o                         
   1  14   1       8197.91       8223.29        61.95 o                         
   2  14   1       5385.00       5296.17        43.88 o                         
   3  14   1       7825.92       7734.24        58.03 o                         
   4  14   1       7336.11       7153.38        58.91 o                         
   5  14   1       8013.07       7924.13        66.47 o                         
   6  14   1       4132.84       4106.02        38.63 o                         
   7  14   1       4445.06       4442.06        47.08 o                         
   8  14   1       2063.32       2095.70        30.26 o                         
   9  14   1       3327.88       3370.34        44.56 o                         
  10  14   1       1714.93       1723.56        41.34 o                         
  11  14   1       1934.41       1942.82        49.82 o                         
  12  14   1        555.05        539.66        36.64 o                         
 -12  15   1        479.32        496.95        34.06 o                         
 -11  15   1       2629.78       2627.55        55.54 o                         
 -10  15   1        294.34        261.95        20.94 o                         
  -9  15   1       4777.72       4773.16        57.95 o                         
  -8  15   1        945.68        884.98        24.67 o                         
  -7  15   1       6088.26       6185.08        62.30 o                         
  -6  15   1       1397.64       1387.19        25.39 o                         
  -5  15   1       6917.56       6899.31        53.68 o                         
  -4  15   1        289.73        306.30        11.97 o                         
  -3  15   1      10157.17      10027.22        74.10 o                         
  -2  15   1        516.78        514.41        12.00 o                         
  -1  15   1      10859.35      10923.32        77.44 o                         
   0  15   1        616.42        623.14        13.18 o                         
   1  15   1      10858.44      10827.08        79.11 o                         
   2  15   1        516.68        535.13        13.32 o                         
   3  15   1      10115.64      10048.82        74.91 o                         
   4  15   1        342.76        367.72        12.71 o                         
   5  15   1       6821.81       6842.94        60.18 o                         
   6  15   1       1423.97       1419.21        24.66 o                         
   7  15   1       6121.97       6101.44        56.69 o                         
   8  15   1        878.56        864.05        23.25 o                         
   9  15   1       4842.58       4967.21        51.49 o                         
  10  15   1        306.46        297.11        23.82 o                         
  11  15   1       2651.16       2602.31        60.05 o                         
  12  15   1        488.06        503.93        59.99 o                         
 -12  16   1        320.89        275.73        38.00 o                         
 -11  16   1        510.04        474.44        29.88 o                         
 -10  16   1        661.58        593.13        28.10 o                         
  -9  16   1        388.86        391.07        21.86 o                         
  -8  16   1       1142.00       1120.68        29.46 o                         
  -7  16   1        357.88        384.51        17.14 o                         
  -6  16   1       2093.64       2105.39        28.49 o                         
  -5  16   1       1107.49       1146.06        21.11 o                         
  -4  16   1       2551.41       2550.36        27.90 o                         
  -3  16   1        788.54        791.39        16.69 o                         
  -2  16   1       3128.03       3067.23        30.05 o                         
  -1  16   1        533.08        539.32        13.85 o                         
   0  16   1       3973.92       3995.77        36.31 o                         
   1  16   1        535.66        510.04        12.92 o                         
   2  16   1       3091.69       3067.07        32.13 o                         
   3  16   1        831.10        789.72        16.24 o                         
   4  16   1       2633.96       2551.24        29.09 o                         
   5  16   1       1078.23       1059.24        22.18 o                         
   6  16   1       2103.51       2112.73        32.82 o                         
   7  16   1        348.28        371.68        15.52 o                         
   8  16   1       1132.50       1089.72        24.31 o                         
   9  16   1        407.05        412.26        18.50 o                         
  10  16   1        628.20        623.18        34.01 o                         
  11  16   1        473.41        483.26        35.82 o                         
  12  16   1        311.10        291.95        39.38 o                         
 -11  17   1        195.27        151.86        30.10 o                         
 -10  17   1        461.29        469.67        29.32 o                         
  -9  17   1        164.64        168.83        22.32 o                         
  -8  17   1        589.84        628.05        24.52 o                         
  -7  17   1         11.09         21.24        12.69 o                         
  -6  17   1        531.24        513.16        18.92 o                         
  -5  17   1        161.52        189.81        11.96 o                         
  -4  17   1        616.16        627.35        16.68 o                         
  -3  17   1        145.51        131.39        10.37 o                         
  -2  17   1        441.50        434.24        12.79 o                         
  -1  17   1        109.96        121.41         8.61 o                         
   0  17   1        303.58        315.97        11.25 o                         
   1  17   1         94.07         92.46         8.04 o                         
   2  17   1        421.29        439.43        13.95 o                         
   3  17   1        140.36        124.56         9.59 o                         
   4  17   1        617.39        619.50        21.44 o                         
   5  17   1        164.36        172.67        12.58 o                         
   6  17   1        534.22        531.80        18.88 o                         
   7  17   1         22.14         15.08        13.05 o                         
   8  17   1        593.26        675.04        23.31 o                         
   9  17   1        173.88        179.80        18.98 o                         
  10  17   1        452.30        432.81        29.86 o                         
  11  17   1        193.92        188.46        32.33 o                         
 -11  18   1       1013.44       1019.67        61.33 o                         
 -10  18   1        177.80        183.82        27.92 o                         
  -9  18   1       1654.48       1640.10        47.28 o                         
  -8  18   1        260.26        271.15        21.15 o                         
  -7  18   1       1595.50       1574.58        29.81 o                         
  -6  18   1        300.44        303.02        15.65 o                         
  -5  18   1       1676.32       1680.95        27.90 o                         
  -4  18   1        357.10        375.71        19.39 o                         
  -3  18   1       3485.96       3424.94        39.85 o                         
  -2  18   1       1084.99       1036.97        20.10 o                         
  -1  18   1       3474.83       3415.52        41.50 o                         
   0  18   1        800.16        767.37        19.24 o                         
   1  18   1       3396.11       3355.20        34.85 o                         
   2  18   1       1054.21       1022.83        22.69 o                         
   3  18   1       3422.89       3347.29        42.24 o                         
   4  18   1        356.01        389.80        15.34 o                         
   5  18   1       1716.71       1717.88        28.31 o                         
   6  18   1        338.06        371.39        19.76 o                         
   7  18   1       1627.81       1594.73        32.99 o                         
   8  18   1        239.69        277.90        19.45 o                         
   9  18   1       1616.90       1613.23        43.62 o                         
  10  18   1        172.94        183.86        61.71 o                         
  11  18   1       1001.39        988.48        67.82 o                         
 -10  19   1        327.24        280.20        30.53 o                         
  -9  19   1       4563.22       4620.97       103.09 o                         
  -8  19   1        369.24        347.81        24.20 o                         
  -7  19   1       5914.94       6055.07        65.76 o                         
  -6  19   1        615.03        675.32        22.48 o                         
  -5  19   1       8733.18       8967.35        83.00 o                         
  -4  19   1        648.34        662.14        22.48 o                         
  -3  19   1      11136.74      11275.87       113.17 o                         
  -2  19   1        866.02        874.15        20.93 o                         
  -1  19   1      13067.54      13170.77       105.38 o                         
   0  19   1       1541.78       1544.62        23.55 o                         
   1  19   1      13144.04      13085.65       101.14 o                         
   2  19   1        903.70        922.86        24.67 o                         
   3  19   1      11254.03      11279.50       105.68 o                         
   4  19   1        659.87        661.97        20.84 o                         
   5  19   1       8692.85       8912.38        81.79 o                         
   6  19   1        547.93        567.30        22.32 o                         
   7  19   1       5903.39       5975.87        67.72 o                         
   8  19   1        370.14        374.27        24.41 o                         
   9  19   1       4600.44       4593.94        76.93 o                         
  10  19   1        354.42        421.71        37.57 o                         
  -9  20   1        897.17        814.45        39.24 o                         
  -8  20   1         68.74         79.68        25.43 o                         
  -7  20   1       1502.72       1497.99        39.53 o                         
  -6  20   1         57.56         66.15        20.85 o                         
  -5  20   1       1391.89       1415.66        28.59 o                         
  -4  20   1         97.79        103.40        14.63 o                         
  -3  20   1       1626.18       1624.02        32.02 o                         
  -2  20   1         19.56         17.32        12.24 o                         
  -1  20   1       1368.76       1394.20        24.69 o                         
   0  20   1         16.70         27.14        10.72 o                         
   1  20   1       1318.01       1342.73        26.42 o                         
   2  20   1         24.65          3.09        12.69 o                         
   3  20   1       1521.70       1489.48        32.02 o                         
   4  20   1        108.89        105.73        13.48 o                         
   5  20   1       1416.12       1434.20        31.24 o                         
   6  20   1         54.08         67.70        15.72 o                         
   7  20   1       1517.65       1537.19        38.77 o                         
   8  20   1         60.42         56.80        22.10 o                         
   9  20   1        881.73        928.32        69.28 o                         
  -9  21   1         68.25        153.48        29.80 o                         
  -8  21   1        259.83        227.37        28.63 o                         
  -7  21   1         11.36         23.75        21.82 o                         
  -6  21   1        146.35        124.19        19.24 o                         
  -5  21   1         28.22         17.60        15.71 o                         
  -4  21   1        251.60        276.81        17.75 o                         
  -3  21   1         11.08        -13.16        14.48 o                         
  -2  21   1        573.47        563.67        20.83 o                         
  -1  21   1         36.66         52.17        11.63 o                         
   0  21   1        426.54        441.54        17.94 o                         
   1  21   1         35.16         51.50        14.79 o                         
   2  21   1        597.44        580.43        29.21 o                         
   3  21   1         11.06         -6.98        23.05 o                         
   4  21   1        253.18        232.19        17.52 o                         
   5  21   1         26.06         22.95        16.01 o                         
   6  21   1        159.91        161.34        19.16 o                         
   7  21   1         14.08         51.72        23.02 o                         
   8  21   1        258.30        301.51        28.58 o                         
   9  21   1         65.47         63.92        34.62 o                         
  -8  22   1        229.39        246.71        33.74 o                         
  -7  22   1        768.03        785.54        37.07 o                         
  -6  22   1        362.75        354.45        25.49 o                         
  -5  22   1        337.26        329.00        23.13 o                         
  -4  22   1        624.10        612.34        27.18 o                         
  -3  22   1        186.61        165.57        20.75 o                         
  -2  22   1        803.97        803.73        28.20 o                         
  -1  22   1        501.54        483.74        18.77 o                         
   0  22   1        697.56        700.93        21.84 o                         
   1  22   1        499.47        469.47        21.80 o                         
   2  22   1        837.84        864.65        29.50 o                         
   3  22   1        179.19        149.88        22.61 o                         
   4  22   1        593.37        591.37        27.24 o                         
   5  22   1        341.94        351.18        21.68 o                         
   6  22   1        367.52        345.79        23.12 o                         
   7  22   1        785.33        799.47        40.36 o                         
   8  22   1        236.66        233.24        33.58 o                         
  -7  23   1       2942.06       2858.22        73.65 o                         
  -6  23   1        215.63        230.65        29.79 o                         
  -5  23   1       3988.93       3921.54        64.74 o                         
  -4  23   1        382.09        355.72        26.40 o                         
  -3  23   1       4708.57       4895.20        70.32 o                         
  -2  23   1        328.62        345.03        24.76 o                         
  -1  23   1       3920.33       4000.37        55.63 o                         
   0  23   1         83.19        102.37        16.74 o                         
   1  23   1       3919.26       3925.04        60.89 o                         
   2  23   1        315.00        294.47        22.35 o                         
   3  23   1       4680.39       4770.47        65.67 o                         
   4  23   1        386.17        411.40        24.94 o                         
   5  23   1       3988.73       4072.57        63.56 o                         
   6  23   1        229.23        205.51        25.56 o                         
   7  23   1       2908.79       3076.76        71.72 o                         
  -6  24   1        783.18        790.37        50.72 o                         
  -5  24   1       1681.10       1690.70        50.81 o                         
  -4  24   1        903.35        912.44        41.54 o                         
  -3  24   1       1774.78       1810.58        47.55 o                         
  -2  24   1       1160.10       1192.72        40.35 o                         
  -1  24   1       1699.38       1684.39        47.68 o                         
   0  24   1       1353.23       1383.06        48.46 o                         
   1  24   1       1675.38       1756.70        44.88 o                         
   2  24   1       1156.10       1155.04        39.14 o                         
   3  24   1       1812.54       1901.64        42.91 o                         
   4  24   1        886.29        857.22        36.91 o                         
   5  24   1       1714.12       1808.15        49.04 o                         
   6  24   1        761.04        715.44        35.46 o                         
  -4  25   1        129.81         88.36        33.16 o                         
  -3  25   1        478.17        480.61        38.70 o                         
  -2  25   1         24.12          1.32        27.33 o                         
  -1  25   1        478.83        492.38        30.74 o                         
   0  25   1         26.24         20.05        29.41 o                         
   1  25   1        460.12        444.09        29.43 o                         
   2  25   1         20.29         24.25        25.32 o                         
   3  25   1        455.08        435.68        36.70 o                         
   4  25   1        125.42        118.26        46.07 o                         
  -1  26   1         70.90        125.43        41.85 o                         
   0  26   1       1124.09       1067.59        55.63 o                         
   1  26   1         72.23        122.44        44.55 o                         
   0   0   2      24905.65      24642.52       202.81 o                         
   1   0   2      27184.70      26968.77       160.09 o                         
   2   0   2      21432.25      21403.08       152.25 o                         
   3   0   2      16394.13      16347.71        99.68 o                         
   4   0   2      11564.42      11715.61        71.74 o                         
   5   0   2       9635.24       9829.03        62.38 o                         
   6   0   2       7157.68       7175.90        50.15 o                         
   7   0   2       2871.95       2820.61        24.60 o                         
   8   0   2       6796.50       6728.50        51.16 o                         
   9   0   2       3805.62       3932.72        36.83 o                         
  10   0   2       3449.64       3464.84        38.69 o                         
  11   0   2       2144.49       2145.50        32.80 o                         
  12   0   2       1619.48       1615.29        35.99 o                         
  13   0   2        668.03        669.15        31.67 o                         
  14   0   2       1040.44       1108.91        49.84 o                         
  15   0   2        552.54        547.48        48.04 o                         
 -15   1   2        491.65        390.16        56.55 o                         
 -14   1   2       2526.73       2481.20        62.15 o                         
 -13   1   2       1014.77        977.64        41.69 o                         
 -12   1   2       4099.56       4128.96        49.06 o                         
 -11   1   2       1386.86       1460.26        29.38 o                         
 -10   1   2       6103.15       6043.59        52.45 o                         
  -9   1   2        835.00        846.17        16.61 o                         
  -8   1   2      10127.27      10136.69        66.81 o                         
  -7   1   2       1356.85       1376.79        15.09 o                         
  -6   1   2      12466.87      12531.12        77.66 o                         
  -5   1   2       1443.09       1448.50        12.88 o                         
  -4   1   2      22223.19      22029.26       129.78 o                         
  -3   1   2        157.87        157.13         4.11 o                         
  -2   1   2      34170.46      34119.61       213.58 o                         
  -1   1   2         19.85         21.36         2.04 o                         
   0   1   2      25069.78      24377.19       135.99 o                         
   1   1   2         28.24         34.86         2.11 o                         
   2   1   2      34467.07      34355.27       268.22 o                         
   3   1   2        203.34        202.28         4.46 o                         
   4   1   2      22395.40      22253.95       138.31 o                         
   5   1   2       1476.72       1489.99        15.37 o                         
   6   1   2      12183.35      12169.32        82.10 o                         
   7   1   2       1320.33       1336.51        15.89 o                         
   8   1   2      10024.23       9936.46        72.57 o                         
   9   1   2        797.43        799.98        14.81 o                         
  10   1   2       6277.26       6333.64        61.78 o                         
  11   1   2       1389.25       1433.58        28.58 o                         
  12   1   2       4084.52       4122.32        51.48 o                         
  13   1   2       1038.00       1099.82        41.27 o                         
  14   1   2       2455.00       2407.56        61.13 o                         
  15   1   2        485.74        478.92        61.40 o                         
 -15   2   2        175.55         85.31        86.12 o                         
 -14   2   2        150.68        182.54        31.55 o                         
 -13   2   2        541.50        552.90        29.80 o                         
 -12   2   2        221.55        249.22        16.58 o                         
 -11   2   2        868.90        845.60        22.20 o                         
 -10   2   2        768.05        785.71        17.74 o                         
  -9   2   2       2084.42       2044.28        23.91 o                         
  -8   2   2        526.24        526.25        11.69 o                         
  -7   2   2       5808.54       5725.69        38.17 o                         
  -6   2   2         99.08        102.00         4.26 o                         
  -5   2   2       6427.18       6270.42        40.95 o                         
  -4   2   2        506.76        516.56         7.07 o                         
  -3   2   2       7348.56       7175.58        45.52 o                         
  -2   2   2        109.48        115.22         3.51 o                         
  -1   2   2      15015.21      14979.68        98.52 o                         
   0   2   2       1561.52       1720.46        13.15 o                         
   1   2   2      15311.56      15289.01        91.17 o                         
   2   2   2         87.42        101.62         3.18 o                         
   3   2   2       7576.17       7424.39        49.92 o                         
   4   2   2        488.88        490.76         8.18 o                         
   5   2   2       6389.65       6267.71        46.44 o                         
   6   2   2         93.68         91.73         5.05 o                         
   7   2   2       5790.52       5659.87        44.76 o                         
   8   2   2        566.80        559.36        11.82 o                         
   9   2   2       2080.72       2059.18        24.41 o                         
  10   2   2        768.80        772.90        17.47 o                         
  11   2   2        860.36        808.39        23.47 o                         
  12   2   2        233.57        226.33        16.74 o                         
  13   2   2        552.60        612.89        28.56 o                         
  14   2   2        159.27        111.93        30.44 o                         
 -14   3   2        603.44        568.84        34.05 o                         
 -13   3   2        463.32        470.49        32.45 o                         
 -12   3   2        961.90        966.87        29.82 o                         
 -11   3   2        663.13        668.98        20.23 o                         
 -10   3   2       2175.64       2177.96        27.23 o                         
  -9   3   2       2410.36       2405.99        26.69 o                         
  -8   3   2       2001.50       2015.91        20.15 o                         
  -7   3   2       1295.64       1344.06        14.90 o                         
  -6   3   2       2150.64       2218.56        18.24 o                         
  -5   3   2       2228.49       2279.87        22.24 o                         
  -4   3   2       2795.17       2773.50        20.15 o                         
  -3   3   2      10411.37      10427.20        65.94 o                         
  -2   3   2       2637.60       2644.31        22.99 o                         
  -1   3   2       2092.37       2121.84        16.91 o                         
   0   3   2       1311.23       1245.05        10.42 o                         
   1   3   2       1868.87       1874.63        13.43 o                         
   2   3   2       2475.81       2424.46        17.39 o                         
   3   3   2      10056.17       9924.68        63.23 o                         
   4   3   2       2764.60       2753.50        21.94 o                         
   5   3   2       2275.27       2305.61        22.02 o                         
   6   3   2       2204.11       2267.61        21.93 o                         
   7   3   2       1315.16       1365.44        16.50 o                         
   8   3   2       2046.22       2000.37        21.95 o                         
   9   3   2       2365.25       2336.86        25.13 o                         
  10   3   2       2156.44       2121.00        29.53 o                         
  11   3   2        675.79        701.45        19.18 o                         
  12   3   2        952.98        967.39        29.76 o                         
  13   3   2        465.30        516.17        29.43 o                         
  14   3   2        629.00        677.95        42.77 o                         
 -14   4   2        984.76       1014.36        52.92 o                         
 -13   4   2        414.43        395.79        28.07 o                         
 -12   4   2       1805.23       1851.40        36.04 o                         
 -11   4   2        670.44        697.81        19.67 o                         
 -10   4   2       1928.69       1920.56        26.80 o                         
  -9   4   2       1794.52       1794.22        21.57 o                         
  -8   4   2       3330.91       3330.75        31.49 o                         
  -7   4   2       4378.60       4271.29        36.60 o                         
  -6   4   2       7854.01       8012.72        54.57 o                         
  -5   4   2       4467.90       4331.09        30.95 o                         
  -4   4   2       9568.22       9744.12        58.37 o                         
  -3   4   2       4695.04       4757.28        32.23 o                         
  -2   4   2       9125.29       8862.54        60.51 o                         
  -1   4   2       5306.67       5376.69        35.31 o                         
   0   4   2       6734.15       6717.22        44.02 o                         
   1   4   2       5861.18       5992.24        38.68 o                         
   2   4   2       8931.98       8743.10        54.49 o                         
   3   4   2       4870.28       4958.27        34.61 o                         
   4   4   2       9500.25       9595.70        63.88 o                         
   5   4   2       4250.46       4074.27        32.31 o                         
   6   4   2       8051.88       8191.70        62.36 o                         
   7   4   2       4455.10       4333.51        37.37 o                         
   8   4   2       3337.02       3284.87        30.02 o                         
   9   4   2       1868.66       1880.04        23.44 o                         
  10   4   2       1864.11       1888.61        26.49 o                         
  11   4   2        662.90        666.32        19.08 o                         
  12   4   2       1775.54       1797.08        31.76 o                         
  13   4   2        416.01        419.21        33.03 o                         
  14   4   2       1001.09        984.26        48.59 o                         
 -14   5   2       2818.71       2807.98        81.51 o                         
 -13   5   2        273.55        260.29        40.19 o                         
 -12   5   2       6035.17       6048.22        71.72 o                         
 -11   5   2        297.89        302.95        16.32 o                         
 -10   5   2      13522.16      13662.16        99.99 o                         
  -9   5   2       1044.28       1047.00        17.74 o                         
  -8   5   2      17559.92      17621.53       115.67 o                         
  -7   5   2       2062.42       2102.09        21.35 o                         
  -6   5   2      30451.25      30981.62       192.67 o                         
  -5   5   2       2825.05       2802.07        22.46 o                         
  -4   5   2      54034.49      53667.70       389.97 o                         
  -3   5   2       3579.53       3652.62        25.39 o                         
  -2   5   2      45920.02      45385.08       274.01 o                         
  -1   5   2       2718.42       2663.65        20.09 o                         
   0   5   2      43351.16      41615.70       278.92 o                         
   1   5   2       2934.92       2927.35        21.13 o                         
   2   5   2      45793.11      44794.14       363.86 o                         
   3   5   2       3637.46       3783.89        27.97 o                         
   4   5   2      53778.23      53387.13       308.40 o                         
   5   5   2       2649.15       2579.30        25.30 o                         
   6   5   2      30490.34      30838.29       208.00 o                         
   7   5   2       2041.42       2080.52        21.60 o                         
   8   5   2      17767.88      17879.21       127.35 o                         
   9   5   2       1094.95       1121.71        18.65 o                         
  10   5   2      13418.52      13530.32       106.77 o                         
  11   5   2        294.52        303.91        13.16 o                         
  12   5   2       5948.37       5868.65        63.52 o                         
  13   5   2        263.02        271.84        29.67 o                         
  14   5   2       2876.47       2695.26        79.90 o                         
 -14   6   2        633.16        607.04        46.44 o                         
 -13   6   2        228.46        224.19        36.59 o                         
 -12   6   2       1080.93       1126.86        48.88 o                         
 -11   6   2        353.01        316.79        17.77 o                         
 -10   6   2       1462.22       1438.81        24.63 o                         
  -9   6   2        360.54        323.29        12.70 o                         
  -8   6   2       1604.81       1591.39        19.72 o                         
  -7   6   2        495.72        535.09        11.36 o                         
  -6   6   2       2854.22       2832.40        28.10 o                         
  -5   6   2        817.89        854.29        12.69 o                         
  -4   6   2       2083.49       2037.62        17.19 o                         
  -3   6   2        366.55        354.13         5.64 o                         
  -2   6   2       2439.74       2381.31        18.03 o                         
  -1   6   2        189.77        204.15         5.08 o                         
   0   6   2       4468.25       4704.58        32.04 o                         
   1   6   2        194.14        223.29         5.11 o                         
   2   6   2       2373.01       2311.79        19.36 o                         
   3   6   2        383.49        375.01         7.75 o                         
   4   6   2       2032.59       1985.94        19.91 o                         
   5   6   2        841.65        872.30        12.08 o                         
   6   6   2       2805.90       2741.38        23.90 o                         
   7   6   2        442.47        471.91        10.62 o                         
   8   6   2       1685.16       1687.86        22.35 o                         
   9   6   2        345.02        323.31        11.23 o                         
  10   6   2       1510.04       1528.19        23.54 o                         
  11   6   2        367.61        394.54        14.45 o                         
  12   6   2       1070.41       1087.84        29.32 o                         
  13   6   2        228.84        227.77        21.60 o                         
  14   6   2        654.54        620.84        43.10 o                         
 -14   7   2        296.64        268.02        40.30 o                         
 -13   7   2        265.26        263.27        33.52 o                         
 -12   7   2        297.63        300.64        26.39 o                         
 -11   7   2        731.09        751.22        25.64 o                         
 -10   7   2        396.88        394.33        14.66 o                         
  -9   7   2       1610.72       1613.00        21.31 o                         
  -8   7   2        260.05        281.86         9.51 o                         
  -7   7   2       2106.10       2175.51        21.50 o                         
  -6   7   2        125.31        146.07         6.53 o                         
  -5   7   2       3756.95       3789.45        30.55 o                         
  -4   7   2        269.36        278.24         6.13 o                         
  -3   7   2       5247.05       5295.58        35.90 o                         
  -2   7   2        262.77        255.43         5.81 o                         
  -1   7   2       5999.87       6041.17        40.99 o                         
   0   7   2         61.64         76.56         3.57 o                         
   1   7   2       6085.14       6130.83        42.40 o                         
   2   7   2        289.29        280.91         6.58 o                         
   3   7   2       5592.65       5617.53        40.70 o                         
   4   7   2        281.70        298.78         7.45 o                         
   5   7   2       3819.66       3816.92        29.02 o                         
   6   7   2        124.39        131.80         6.62 o                         
   7   7   2       2014.96       2041.75        21.71 o                         
   8   7   2        245.96        263.90         9.72 o                         
   9   7   2       1628.74       1645.75        23.20 o                         
  10   7   2        389.57        433.68        14.57 o                         
  11   7   2        705.51        700.59        21.79 o                         
  12   7   2        296.70        300.42        19.45 o                         
  13   7   2        246.21        255.23        26.12 o                         
  14   7   2        303.47        277.38        37.99 o                         
 -14   8   2        572.90        565.24        46.97 o                         
 -13   8   2        308.57        296.86        31.05 o                         
 -12   8   2        828.22        769.85        30.39 o                         
 -11   8   2        562.63        562.61        21.99 o                         
 -10   8   2       1496.55       1449.99        26.34 o                         
  -9   8   2        621.81        627.70        16.41 o                         
  -8   8   2       1412.16       1408.62        18.29 o                         
  -7   8   2       1202.72       1196.22        16.49 o                         
  -6   8   2        627.41        595.05        11.58 o                         
  -5   8   2        813.44        809.53        12.76 o                         
  -4   8   2       1507.23       1436.13        13.65 o                         
  -3   8   2        651.98        653.06         8.91 o                         
  -2   8   2       1032.03       1051.28        12.26 o                         
  -1   8   2        706.24        680.66         9.20 o                         
   0   8   2        397.49        414.69         7.35 o                         
   1   8   2        715.27        706.71         9.14 o                         
   2   8   2       1067.94       1103.77        12.28 o                         
   3   8   2        628.65        616.85         9.88 o                         
   4   8   2       1439.40       1377.58        15.90 o                         
   5   8   2        833.88        830.50        12.69 o                         
   6   8   2        521.27        481.95        10.66 o                         
   7   8   2       1150.93       1151.82        15.90 o                         
   8   8   2       1497.90       1506.82        22.45 o                         
   9   8   2        571.64        570.23        18.62 o                         
  10   8   2       1505.59       1453.08        23.98 o                         
  11   8   2        572.16        584.12        20.79 o                         
  12   8   2        776.46        833.73        36.39 o                         
  13   8   2        323.56        285.82        24.70 o                         
  14   8   2        572.47        532.02        50.76 o                         
 -14   9   2       2822.22       2715.42        98.35 o                         
 -13   9   2        328.17        365.83        66.57 o                         
 -12   9   2       4716.44       4728.58        68.11 o                         
 -11   9   2        335.46        341.06        18.97 o                         
 -10   9   2       7287.13       7274.81        65.63 o                         
  -9   9   2        801.89        805.56        19.04 o                         
  -8   9   2      14077.63      14183.83        96.46 o                         
  -7   9   2       1691.57       1655.94        19.38 o                         
  -6   9   2      17861.29      17906.76       119.36 o                         
  -5   9   2        780.23        837.44        13.43 o                         
  -4   9   2      23252.46      23403.04       142.96 o                         
  -3   9   2        789.81        771.50        10.27 o                         
  -2   9   2      41901.99      41201.97       328.54 o                         
  -1   9   2       4525.38       4426.70        36.58 o                         
   0   9   2      46214.27      46089.92       298.12 o                         
   1   9   2       4528.12       4456.59        30.74 o                         
   2   9   2      42603.12      41992.21       257.29 o                         
   3   9   2        749.51        715.53        11.06 o                         
   4   9   2      22727.21      23041.29       146.08 o                         
   5   9   2        848.51        880.13        13.39 o                         
   6   9   2      17947.12      18010.71       114.78 o                         
   7   9   2       1726.35       1674.81        19.47 o                         
   8   9   2      14246.42      14280.30       105.28 o                         
   9   9   2        779.46        763.97        18.00 o                         
  10   9   2       7216.17       7141.17        71.80 o                         
  11   9   2        340.84        338.22        16.34 o                         
  12   9   2       4726.59       4695.79        81.38 o                         
  13   9   2        341.36        262.42        26.77 o                         
  14   9   2       2853.34       2727.56       103.00 o                         
 -13  10   2        703.89        722.86        46.27 o                         
 -12  10   2       1468.02       1410.09        40.85 o                         
 -11  10   2       1101.64       1083.71        31.67 o                         
 -10  10   2       2288.38       2328.47        34.84 o                         
  -9  10   2       1177.40       1196.02        22.79 o                         
  -8  10   2       3387.26       3424.12        32.67 o                         
  -7  10   2       1194.66       1248.54        17.68 o                         
  -6  10   2       3884.82       3904.15        33.29 o                         
  -5  10   2       4275.99       4321.05        35.14 o                         
  -4  10   2       6710.59       6591.81        44.24 o                         
  -3  10   2       5220.18       5191.85        36.64 o                         
  -2  10   2       8696.44       8622.92        56.63 o                         
  -1  10   2       5593.81       5445.54        40.98 o                         
   0  10   2       5209.08       5155.91        36.37 o                         
   1  10   2       5608.20       5342.68        38.88 o                         
   2  10   2       8924.72       8832.87        61.28 o                         
   3  10   2       5229.95       5219.85        39.94 o                         
   4  10   2       6719.58       6613.47        50.34 o                         
   5  10   2       4193.35       4190.99        37.09 o                         
   6  10   2       3864.56       3799.58        35.41 o                         
   7  10   2       1233.69       1253.42        18.49 o                         
   8  10   2       3417.19       3437.43        34.66 o                         
   9  10   2       1207.75       1217.65        23.57 o                         
  10  10   2       2264.13       2246.44        35.58 o                         
  11  10   2       1040.78       1041.61        32.40 o                         
  12  10   2       1429.29       1430.34        47.83 o                         
  13  10   2        717.01        672.62        37.00 o                         
 -13  11   2        451.47        465.46        43.56 o                         
 -12  11   2       1053.25       1057.82        38.46 o                         
 -11  11   2        860.54        860.65        30.96 o                         
 -10  11   2       1152.10       1150.55        28.00 o                         
  -9  11   2        760.05        768.84        19.91 o                         
  -8  11   2       2464.60       2454.21        29.57 o                         
  -7  11   2       1501.89       1539.65        21.08 o                         
  -6  11   2       2612.93       2589.51        25.71 o                         
  -5  11   2        439.25        432.93        10.10 o                         
  -4  11   2       1539.84       1478.39        15.67 o                         
  -3  11   2        488.49        495.28         8.92 o                         
  -2  11   2       2921.52       2949.74        25.08 o                         
  -1  11   2       2074.02       2056.25        19.75 o                         
   0  11   2       4228.21       4154.05        32.57 o                         
   1  11   2       2071.20       2003.76        18.44 o                         
   2  11   2       2886.82       2870.16        25.84 o                         
   3  11   2        429.56        438.19        10.33 o                         
   4  11   2       1497.45       1419.82        19.98 o                         
   5  11   2        445.96        447.53        12.41 o                         
   6  11   2       2585.94       2560.52        28.13 o                         
   7  11   2       1458.56       1479.10        20.47 o                         
   8  11   2       2450.78       2429.70        31.13 o                         
   9  11   2        772.34        710.29        21.14 o                         
  10  11   2       1190.42       1190.92        28.74 o                         
  11  11   2        904.44        933.14        29.27 o                         
  12  11   2       1048.01       1016.31        49.80 o                         
  13  11   2        445.76        428.82        37.27 o                         
 -13  12   2        370.50        369.90        49.05 o                         
 -12  12   2         21.57         31.84        23.06 o                         
 -11  12   2        623.71        619.24        28.90 o                         
 -10  12   2         31.27         31.60        14.95 o                         
  -9  12   2       1307.40       1319.79        26.99 o                         
  -8  12   2         41.62         42.09        10.17 o                         
  -7  12   2       2389.18       2363.16        27.11 o                         
  -6  12   2        350.53        342.18        11.64 o                         
  -5  12   2       3625.81       3687.87        30.13 o                         
  -4  12   2        432.59        421.47         9.88 o                         
  -3  12   2       5166.10       5096.33        37.44 o                         
  -2  12   2        377.75        398.85         8.99 o                         
  -1  12   2       7202.36       6975.48        53.21 o                         
   0  12   2        278.75        279.14         8.02 o                         
   1  12   2       7206.09       7052.24        49.51 o                         
   2  12   2        316.16        336.71         9.11 o                         
   3  12   2       5225.51       5118.88        40.64 o                         
   4  12   2        428.66        411.56        11.33 o                         
   5  12   2       3617.61       3601.22        33.42 o                         
   6  12   2        339.97        339.97        11.63 o                         
   7  12   2       2374.70       2382.69        26.86 o                         
   8  12   2         27.62         38.27        10.24 o                         
   9  12   2       1300.78       1287.75        26.51 o                         
  10  12   2         28.67         33.19        14.15 o                         
  11  12   2        616.50        696.38        39.53 o                         
  12  12   2         20.58         20.62        25.11 o                         
  13  12   2        372.89        241.27        36.88 o                         
 -12  13   2       1724.05       1588.07        50.60 o                         
 -11  13   2        457.34        444.60        28.34 o                         
 -10  13   2       2409.89       2369.35        42.98 o                         
  -9  13   2        950.96        967.86        26.83 o                         
  -8  13   2       3980.29       3945.59        45.43 o                         
  -7  13   2        736.40        738.56        19.64 o                         
  -6  13   2       7181.95       7157.88        56.41 o                         
  -5  13   2        453.25        452.39        11.35 o                         
  -4  13   2       6598.74       6701.06        48.97 o                         
  -3  13   2        545.58        545.24        11.06 o                         
  -2  13   2       5973.98       5805.45        43.25 o                         
  -1  13   2         37.95         33.19         5.34 o                         
   0  13   2       7437.11       7387.63        52.06 o                         
   1  13   2         37.55         33.41         4.98 o                         
   2  13   2       6118.57       6022.13        45.23 o                         
   3  13   2        558.10        550.46        12.10 o                         
   4  13   2       6714.79       6651.25        51.30 o                         
   5  13   2        434.71        430.14        13.51 o                         
   6  13   2       7049.42       7031.52        61.61 o                         
   7  13   2        724.30        704.41        18.08 o                         
   8  13   2       4025.15       4041.05        44.35 o                         
   9  13   2        948.49        974.30        25.65 o                         
  10  13   2       2474.64       2448.84        40.45 o                         
  11  13   2        463.96        379.20        30.09 o                         
  12  13   2       1710.08       1636.12       107.44 o                         
 -12  14   2        881.42        901.66        40.25 o                         
 -11  14   2        775.67        818.06        40.45 o                         
 -10  14   2       1528.80       1608.72        40.72 o                         
  -9  14   2       1880.80       1859.21        37.06 o                         
  -8  14   2       2292.88       2324.91        33.34 o                         
  -7  14   2       3773.64       3795.78        43.55 o                         
  -6  14   2       4074.55       3996.05        40.32 o                         
  -5  14   2       3459.36       3467.63        32.44 o                         
  -4  14   2       5702.72       5719.00        47.02 o                         
  -3  14   2       5048.16       4964.86        40.84 o                         
  -2  14   2       5611.50       5630.77        42.73 o                         
  -1  14   2       4591.10       4605.18        36.53 o                         
   0  14   2       5695.61       5646.06        42.43 o                         
   1  14   2       4646.29       4628.83        35.64 o                         
   2  14   2       5526.79       5456.88        42.99 o                         
   3  14   2       4912.91       4765.66        40.33 o                         
   4  14   2       5664.84       5617.38        46.92 o                         
   5  14   2       3479.44       3469.92        36.15 o                         
   6  14   2       4107.58       4012.67        42.63 o                         
   7  14   2       3920.23       3895.10        41.76 o                         
   8  14   2       2264.93       2278.16        33.29 o                         
   9  14   2       1824.69       1851.85        33.43 o                         
  10  14   2       1515.09       1567.05        42.01 o                         
  11  14   2        757.40        741.24        43.14 o                         
  12  14   2        904.06        923.95        71.32 o                         
 -12  15   2       2392.31       2219.14        81.94 o                         
 -11  15   2        294.85        326.28        27.64 o                         
 -10  15   2       3677.89       3607.36        62.63 o                         
  -9  15   2        363.74        369.69        20.56 o                         
  -8  15   2       4930.97       4959.91        54.00 o                         
  -7  15   2        482.86        505.69        18.59 o                         
  -6  15   2       7988.74       8094.38        69.32 o                         
  -5  15   2        765.23        770.01        17.46 o                         
  -4  15   2       9928.96       9950.70        79.94 o                         
  -3  15   2        945.62        920.82        15.97 o                         
  -2  15   2       9518.06       9438.44        70.69 o                         
  -1  15   2         71.03         84.48         6.87 o                         
   0  15   2      11162.96      10993.45        76.54 o                         
   1  15   2         80.65        103.64         6.72 o                         
   2  15   2       9548.52       9456.08        70.35 o                         
   3  15   2        960.33        923.82        17.14 o                         
   4  15   2       9948.03       9924.78        79.11 o                         
   5  15   2        717.67        703.23        19.08 o                         
   6  15   2       7894.13       7904.03        77.83 o                         
   7  15   2        462.49        438.83        16.62 o                         
   8  15   2       4991.46       5051.65        52.00 o                         
   9  15   2        388.27        373.46        18.66 o                         
  10  15   2       3625.74       3621.18        56.74 o                         
  11  15   2        306.58        303.09        33.45 o                         
  12  15   2       2349.66       2278.96        87.94 o                         
 -11  16   2        505.35        460.52        35.10 o                         
 -10  16   2        167.62        117.96        24.54 o                         
  -9  16   2        644.13        695.03        38.41 o                         
  -8  16   2        111.63        163.99        16.23 o                         
  -7  16   2        545.74        580.05        21.10 o                         
  -6  16   2        251.60        242.57        15.39 o                         
  -5  16   2       1916.07       1854.91        29.50 o                         
  -4  16   2        158.73        186.75        11.44 o                         
  -3  16   2       2995.38       2951.43        30.70 o                         
  -2  16   2        250.91        262.99         9.95 o                         
  -1  16   2       1695.34       1668.67        21.33 o                         
   0  16   2          0.19          5.67         6.87 o                         
   1  16   2       1619.58       1583.22        19.85 o                         
   2  16   2        271.57        283.56        10.76 o                         
   3  16   2       2930.18       2828.65        32.15 o                         
   4  16   2        172.86        177.73        12.37 o                         
   5  16   2       1956.92       1990.61        31.87 o                         
   6  16   2        257.00        232.79        14.73 o                         
   7  16   2        575.52        567.00        19.59 o                         
   8  16   2        122.51        123.82        14.91 o                         
   9  16   2        642.44        631.48        27.18 o                         
  10  16   2        193.71        182.79        29.58 o                         
  11  16   2        506.52        502.64        51.74 o                         
 -11  17   2        633.02        600.29        39.47 o                         
 -10  17   2        334.40        353.43        30.27 o                         
  -9  17   2        634.94        699.09        36.15 o                         
  -8  17   2        188.54        155.01        20.62 o                         
  -7  17   2        911.52        918.08        28.56 o                         
  -6  17   2        196.38        209.28        14.48 o                         
  -5  17   2       1220.12       1205.98        24.32 o                         
  -4  17   2        667.61        661.69        20.26 o                         
  -3  17   2        578.42        586.38        16.65 o                         
  -2  17   2        563.06        569.08        15.28 o                         
  -1  17   2       1665.60       1700.00        22.46 o                         
   0  17   2        189.53        187.60         9.78 o                         
   1  17   2       1662.06       1653.77        21.85 o                         
   2  17   2        537.24        541.01        17.40 o                         
   3  17   2        596.85        559.04        17.23 o                         
   4  17   2        674.00        650.78        19.61 o                         
   5  17   2       1229.84       1180.91        29.18 o                         
   6  17   2        220.73        195.35        14.97 o                         
   7  17   2        903.86        909.02        29.59 o                         
   8  17   2        159.30        179.74        16.62 o                         
   9  17   2        635.37        617.58        38.38 o                         
  10  17   2        321.66        279.29        38.36 o                         
  11  17   2        616.94        676.20        58.63 o                         
 -10  18   2        771.53        727.11        37.56 o                         
  -9  18   2        232.87        237.58        26.93 o                         
  -8  18   2        801.26        795.31        34.53 o                         
  -7  18   2        508.09        495.52        27.13 o                         
  -6  18   2        947.64        915.22        26.78 o                         
  -5  18   2        268.16        274.91        15.16 o                         
  -4  18   2       1244.52       1253.27        27.39 o                         
  -3  18   2        277.77        273.73        14.01 o                         
  -2  18   2       1441.92       1417.58        22.63 o                         
  -1  18   2       1598.85       1548.82        24.63 o                         
   0  18   2       2020.37       2010.64        29.44 o                         
   1  18   2       1550.80       1489.15        25.34 o                         
   2  18   2       1446.32       1415.27        29.45 o                         
   3  18   2        277.34        279.47        16.58 o                         
   4  18   2       1262.62       1260.73        28.67 o                         
   5  18   2        286.63        262.32        16.48 o                         
   6  18   2        934.79        906.25        27.90 o                         
   7  18   2        497.75        477.23        20.38 o                         
   8  18   2        814.27        804.21        35.20 o                         
   9  18   2        234.96        233.77        23.54 o                         
  10  18   2        765.44        761.30        41.02 o                         
 -10  19   2       3214.42       3282.05        75.82 o                         
  -9  19   2        295.25        305.47        30.36 o                         
  -8  19   2       5344.14       5329.22       104.63 o                         
  -7  19   2        339.08        308.52        24.30 o                         
  -6  19   2       7213.11       7378.85        85.19 o                         
  -5  19   2        797.53        838.14        24.89 o                         
  -4  19   2       9086.44       9292.33        83.72 o                         
  -3  19   2        774.56        824.30        24.93 o                         
  -2  19   2      12294.46      12344.98        97.49 o                         
  -1  19   2        947.95        968.18        20.94 o                         
   0  19   2      12964.78      12863.62       104.54 o                         
   1  19   2        933.96        918.17        23.41 o                         
   2  19   2      12460.44      12351.80       116.28 o                         
   3  19   2        784.29        773.71        24.79 o                         
   4  19   2       8980.25       9093.21        90.90 o                         
   5  19   2        838.77        868.40        26.99 o                         
   6  19   2       7247.10       7366.67        75.99 o                         
   7  19   2        338.58        331.74        20.36 o                         
   8  19   2       5304.66       5359.02        70.05 o                         
   9  19   2        278.92        238.93        25.81 o                         
  10  19   2       3221.95       3203.85        86.13 o                         
  -9  20   2        233.02        210.22        32.82 o                         
  -8  20   2        810.54        817.88        41.56 o                         
  -7  20   2         92.97        113.15        21.11 o                         
  -6  20   2        492.97        540.95        26.32 o                         
  -5  20   2        115.66        118.42        16.24 o                         
  -4  20   2        624.60        634.86        25.62 o                         
  -3  20   2         80.83         79.53        14.82 o                         
  -2  20   2        753.33        774.83        26.32 o                         
  -1  20   2         14.44         17.72        10.76 o                         
   0  20   2        247.08        252.92        13.35 o                         
   1  20   2         16.06         16.41        14.44 o                         
   2  20   2        788.18        827.12        29.40 o                         
   3  20   2         81.18         92.24        17.28 o                         
   4  20   2        649.58        665.44        26.04 o                         
   5  20   2         98.60         76.27        17.25 o                         
   6  20   2        497.88        540.23        23.64 o                         
   7  20   2        100.68        133.80        19.65 o                         
   8  20   2        823.62        854.93        32.27 o                         
   9  20   2        247.03        237.36        47.82 o                         
  -8  21   2        215.76        231.74        44.13 o                         
  -7  21   2        581.30        563.66        47.17 o                         
  -6  21   2        144.41        177.19        26.80 o                         
  -5  21   2        694.58        698.41        32.59 o                         
  -4  21   2          5.92          6.32        17.04 o                         
  -3  21   2       1042.88       1071.71        32.05 o                         
  -2  21   2         96.57         95.93        16.62 o                         
  -1  21   2        765.84        768.37        22.70 o                         
   0  21   2         80.78         94.90        13.06 o                         
   1  21   2        774.67        765.44        28.19 o                         
   2  21   2         80.67         55.61        17.15 o                         
   3  21   2       1004.29        979.15        34.26 o                         
   4  21   2         10.17        -15.15        17.17 o                         
   5  21   2        662.23        721.51        29.44 o                         
   6  21   2        154.84        176.26        20.61 o                         
   7  21   2        590.84        528.38        27.15 o                         
   8  21   2        208.72        223.20        24.19 o                         
  -7  22   2        259.01        263.89        34.12 o                         
  -6  22   2        246.43        257.04        38.07 o                         
  -5  22   2        207.55        173.75        23.95 o                         
  -4  22   2        127.83        142.35        22.53 o                         
  -3  22   2        333.26        337.57        22.49 o                         
  -2  22   2         36.31         35.76        19.52 o                         
  -1  22   2        662.73        649.83        25.09 o                         
   0  22   2         37.52         26.55        14.39 o                         
   1  22   2        650.38        657.31        27.34 o                         
   2  22   2         30.62         55.12        19.09 o                         
   3  22   2        330.82        346.15        23.29 o                         
   4  22   2        117.04        111.43        21.26 o                         
   5  22   2        205.28        214.05        22.16 o                         
   6  22   2        248.62        267.93        24.14 o                         
   7  22   2        269.53        247.84        25.46 o                         
  -6  23   2       3810.04       3717.76        76.08 o                         
  -5  23   2        251.63        302.87        28.10 o                         
  -4  23   2       3802.88       3873.48        65.07 o                         
  -3  23   2        242.18        266.42        31.01 o                         
  -2  23   2       4255.13       4292.00        65.91 o                         
  -1  23   2        189.91        203.92        19.73 o                         
   0  23   2       5062.02       4928.26        65.51 o                         
   1  23   2        188.50        192.28        28.38 o                         
   2  23   2       4191.28       4174.84        65.75 o                         
   3  23   2        247.83        243.79        32.75 o                         
   4  23   2       3909.03       4052.85        70.54 o                         
   5  23   2        244.28        254.47        25.44 o                         
   6  23   2       3762.31       3891.63        81.89 o                         
  -5  24   2        852.83        774.61        49.61 o                         
  -4  24   2       1001.03       1108.17        60.82 o                         
  -3  24   2       1144.71       1165.51        41.06 o                         
  -2  24   2       1151.88       1147.31        40.46 o                         
  -1  24   2        839.11        812.34        32.60 o                         
   0  24   2       1754.16       1826.41        52.06 o                         
   1  24   2        847.04        864.00        49.47 o                         
   2  24   2       1103.90       1105.40        40.04 o                         
   3  24   2       1117.49       1146.47        41.63 o                         
   4  24   2        984.89       1063.12        62.54 o                         
   5  24   2        870.65        920.47        38.73 o                         
  -3  25   2        128.21        128.81        28.88 o                         
  -2  25   2        646.14        636.96        33.18 o                         
  -1  25   2         66.24         49.36        29.75 o                         
   0  25   2        790.54        844.54        40.23 o                         
   1  25   2         72.05         95.85        24.71 o                         
   2  25   2        655.75        584.94        31.02 o                         
   3  25   2        140.40         68.47        29.73 o                         
   0   0   3        352.69        363.49         8.99 o                         
   1   0   3      98204.06     100760.65       744.00 o                         
   2   0   3          5.62         12.55         2.62 o                         
   3   0   3      82417.02      83474.88       631.47 o                         
   4   0   3        123.78        151.37         5.71 o                         
   5   0   3      49338.60      49245.95       319.99 o                         
   6   0   3         41.24         49.98         4.95 o                         
   7   0   3      28803.30      29439.59       189.82 o                         
   8   0   3         19.75         18.81         6.20 o                         
   9   0   3      21212.21      21600.83       147.30 o                         
  10   0   3          0.02         -1.05         9.62 o                         
  11   0   3      11658.04      11631.52       100.82 o                         
  12   0   3          0.15        -11.12        19.38 o                         
  13   0   3       6123.74       6229.79        98.00 o                         
  14   0   3          6.51          1.28        31.94 o                         
 -14   1   3         45.84         53.17        35.79 o                         
 -13   1   3        965.29        969.94        60.72 o                         
 -12   1   3         52.30         79.73        18.20 o                         
 -11   1   3       2466.14       2466.41        35.96 o                         
 -10   1   3        312.91        345.70        16.17 o                         
  -9   1   3       2750.73       2832.69        28.39 o                         
  -8   1   3        167.08        187.58         7.86 o                         
  -7   1   3       1128.02       1185.63        15.49 o                         
  -6   1   3         57.03         73.47         5.67 o                         
  -5   1   3       1051.30       1031.71        12.24 o                         
  -4   1   3       1294.85       1316.29        14.30 o                         
  -3   1   3       1631.07       1717.61        16.19 o                         
  -2   1   3       3341.59       3387.55        26.04 o                         
  -1   1   3       2806.92       2769.50        21.27 o                         
   0   1   3        267.49        247.46         5.30 o                         
   1   1   3       2841.14       2819.44        20.84 o                         
   2   1   3       3462.17       3566.33        26.12 o                         
   3   1   3       1689.94       1795.22        16.83 o                         
   4   1   3       1280.60       1290.33        14.65 o                         
   5   1   3       1036.17       1008.86        14.63 o                         
   6   1   3         33.58         36.30         5.16 o                         
   7   1   3       1097.20       1128.53        15.89 o                         
   8   1   3        171.31        188.85         8.37 o                         
   9   1   3       2785.29       2859.71        33.14 o                         
  10   1   3        317.35        333.63        13.70 o                         
  11   1   3       2513.49       2568.09        37.29 o                         
  12   1   3         48.43         54.00        18.07 o                         
  13   1   3        960.89        927.60        52.98 o                         
  14   1   3         42.20         -4.78        32.61 o                         
 -14   2   3        280.74        292.52        35.51 o                         
 -13   2   3        386.28        397.60        30.78 o                         
 -12   2   3        517.06        518.22        24.87 o                         
 -11   2   3        459.39        477.74        20.19 o                         
 -10   2   3        573.62        571.93        19.27 o                         
  -9   2   3        344.59        362.72        12.39 o                         
  -8   2   3        511.70        529.94        11.94 o                         
  -7   2   3        322.12        329.26         8.33 o                         
  -6   2   3       1073.88       1087.53        12.55 o                         
  -5   2   3        658.67        642.48         9.58 o                         
  -4   2   3        755.47        790.09        10.75 o                         
  -3   2   3        148.50        173.37         6.43 o                         
  -2   2   3       3734.57       3809.81        30.38 o                         
  -1   2   3        455.02        508.46         7.59 o                         
   0   2   3        594.70        580.30         7.74 o                         
   1   2   3        428.81        473.82         7.23 o                         
   2   2   3       3496.78       3562.52        24.49 o                         
   3   2   3        136.65        150.70         5.00 o                         
   4   2   3        757.16        790.75        11.25 o                         
   5   2   3        691.77        655.42        11.30 o                         
   6   2   3       1136.32       1152.87        15.34 o                         
   7   2   3        343.19        360.59        10.43 o                         
   8   2   3        504.99        488.51        12.53 o                         
   9   2   3        322.64        321.21        11.83 o                         
  10   2   3        569.42        582.74        18.36 o                         
  11   2   3        437.76        447.80        24.52 o                         
  12   2   3        530.75        538.67        25.70 o                         
  13   2   3        389.39        381.05        31.31 o                         
  14   2   3        288.70        308.15        37.86 o                         
 -14   3   3        402.93        304.31        47.37 o                         
 -13   3   3        789.16        778.89        42.62 o                         
 -12   3   3        716.32        751.44        29.26 o                         
 -11   3   3        915.34        871.15        27.90 o                         
 -10   3   3       1204.08       1227.08        25.16 o                         
  -9   3   3       1298.52       1299.70        22.06 o                         
  -8   3   3       2185.81       2183.59        21.86 o                         
  -7   3   3       1945.17       2010.14        18.95 o                         
  -6   3   3       4100.09       4035.44        29.23 o                         
  -5   3   3       3689.64       3750.03        27.86 o                         
  -4   3   3       8330.96       8279.60        55.46 o                         
  -3   3   3       3074.06       3199.41        25.63 o                         
  -2   3   3      11409.16      11625.93        72.88 o                         
  -1   3   3       1268.24       1167.02        12.91 o                         
   0   3   3       9196.41       9004.24        56.58 o                         
   1   3   3       1311.14       1233.84        11.32 o                         
   2   3   3      11195.20      11321.45        66.38 o                         
   3   3   3       3030.85       3135.53        23.52 o                         
   4   3   3       8354.96       8337.79        57.00 o                         
   5   3   3       3622.07       3714.13        32.29 o                         
   6   3   3       4092.79       4018.26        31.98 o                         
   7   3   3       1914.39       1958.53        21.78 o                         
   8   3   3       2161.07       2134.51        24.08 o                         
   9   3   3       1303.70       1313.70        20.46 o                         
  10   3   3       1206.63       1208.47        24.48 o                         
  11   3   3        937.30        935.62        24.01 o                         
  12   3   3        729.87        741.57        30.70 o                         
  13   3   3        779.68        745.36        41.49 o                         
  14   3   3        402.07        390.48        40.81 o                         
 -14   4   3        509.31        586.80        54.04 o                         
 -13   4   3       3641.51       3574.70        70.36 o                         
 -12   4   3        684.40        684.71        26.95 o                         
 -11   4   3       7900.96       7964.90        83.50 o                         
 -10   4   3       1259.25       1256.41        26.39 o                         
  -9   4   3      13243.73      13334.47       102.04 o                         
  -8   4   3       1241.62       1238.02        17.89 o                         
  -7   4   3      19442.77      19824.10       118.67 o                         
  -6   4   3        881.59        898.08        11.40 o                         
  -5   4   3      33559.63      34158.17       199.74 o                         
  -4   4   3        776.86        728.20        10.38 o                         
  -3   4   3      49472.94      49169.84       409.47 o                         
  -2   4   3        609.16        598.93         8.84 o                         
  -1   4   3      37328.66      37296.33       273.83 o                         
   0   4   3        124.91        141.00         4.70 o                         
   1   4   3      37327.01      36750.83       236.55 o                         
   2   4   3        600.81        585.47         7.85 o                         
   3   4   3      49722.14      49358.12       302.14 o                         
   4   4   3        746.90        698.10        10.83 o                         
   5   4   3      33670.98      34188.89       202.73 o                         
   6   4   3        901.79        924.91        14.06 o                         
   7   4   3      19373.15      19600.66       134.35 o                         
   8   4   3       1295.28       1337.10        19.62 o                         
   9   4   3      13233.60      13141.40        98.70 o                         
  10   4   3       1267.16       1263.47        25.33 o                         
  11   4   3       7888.24       7926.15        76.48 o                         
  12   4   3        670.51        610.78        23.93 o                         
  13   4   3       3670.77       3542.47        76.27 o                         
  14   4   3        511.61        470.45        38.69 o                         
 -14   5   3        485.17        504.57        48.06 o                         
 -13   5   3        141.77        142.89        37.85 o                         
 -12   5   3        710.93        729.53        36.96 o                         
 -11   5   3        482.44        511.87        22.21 o                         
 -10   5   3       2655.10       2576.76        34.99 o                         
  -9   5   3        536.18        552.93        14.63 o                         
  -8   5   3       5520.06       5534.59        46.79 o                         
  -7   5   3        366.91        390.03         9.17 o                         
  -6   5   3       7944.94       8015.75        51.49 o                         
  -5   5   3        414.12        388.21         8.29 o                         
  -4   5   3      11908.04      11917.07        76.00 o                         
  -3   5   3        935.75        946.47        11.76 o                         
  -2   5   3      12436.31      12654.16        79.67 o                         
  -1   5   3        183.56        186.33         5.43 o                         
   0   5   3      12495.77      12654.46        79.83 o                         
   1   5   3        211.39        225.34         5.30 o                         
   2   5   3      12483.86      12532.67        83.83 o                         
   3   5   3        941.22        932.83        11.51 o                         
   4   5   3      11717.58      11649.29        78.31 o                         
   5   5   3        410.95        391.09         9.88 o                         
   6   5   3       7967.52       8075.57        61.53 o                         
   7   5   3        366.74        409.72        12.23 o                         
   8   5   3       5554.40       5528.80        48.41 o                         
   9   5   3        527.22        549.71        16.06 o                         
  10   5   3       2663.99       2606.24        36.96 o                         
  11   5   3        476.91        518.77        20.30 o                         
  12   5   3        705.11        717.26        27.10 o                         
  13   5   3        141.59        155.04        28.78 o                         
  14   5   3        480.10        463.52        44.99 o                         
 -14   6   3        743.59        659.20        71.02 o                         
 -13   6   3       1382.77       1331.35        52.05 o                         
 -12   6   3       1115.03       1070.53        34.72 o                         
 -11   6   3       2534.86       2442.25        47.76 o                         
 -10   6   3       1192.29       1160.36        25.97 o                         
  -9   6   3       5570.39       5475.35        50.17 o                         
  -8   6   3        925.38        926.75        14.95 o                         
  -7   6   3       6391.11       6458.30        46.61 o                         
  -6   6   3       2584.44       2544.81        21.16 o                         
  -5   6   3       6565.04       6665.67        43.36 o                         
  -4   6   3       2566.02       2538.70        21.42 o                         
  -3   6   3      12507.92      12512.87        79.22 o                         
  -2   6   3         67.57         67.48         4.42 o                         
  -1   6   3      11332.71      11360.28        72.11 o                         
   0   6   3        122.28        132.05         4.76 o                         
   1   6   3      11283.73      11285.36        74.14 o                         
   2   6   3         70.15         69.05         3.91 o                         
   3   6   3      12378.42      12287.77        79.35 o                         
   4   6   3       2564.80       2503.81        23.58 o                         
   5   6   3       6519.79       6554.21        48.84 o                         
   6   6   3       2581.29       2546.95        25.24 o                         
   7   6   3       6411.61       6544.04        50.53 o                         
   8   6   3        934.14        928.06        17.28 o                         
   9   6   3       5560.90       5512.47        54.48 o                         
  10   6   3       1181.42       1189.09        25.61 o                         
  11   6   3       2513.30       2502.95        39.41 o                         
  12   6   3       1115.09       1151.07        35.24 o                         
  13   6   3       1412.00       1429.48        55.52 o                         
  14   6   3        742.46        689.56        44.87 o                         
 -14   7   3        489.57        408.23        91.40 o                         
 -13   7   3        219.60        233.51        31.96 o                         
 -12   7   3       1031.50        924.28        42.64 o                         
 -11   7   3        348.27        359.68        16.98 o                         
 -10   7   3       2735.47       2722.59        47.19 o                         
  -9   7   3        714.93        663.57        18.99 o                         
  -8   7   3       6008.49       5979.97        47.77 o                         
  -7   7   3       1018.25       1047.72        16.29 o                         
  -6   7   3       7407.23       7525.36        49.62 o                         
  -5   7   3       1387.61       1404.86        14.14 o                         
  -4   7   3      11288.75      11466.06        69.07 o                         
  -3   7   3       2165.24       2156.45        19.60 o                         
  -2   7   3      17137.79      17198.39       105.55 o                         
  -1   7   3       2318.47       2289.12        20.23 o                         
   0   7   3      17654.85      17542.45       109.59 o                         
   1   7   3       2226.95       2189.92        19.08 o                         
   2   7   3      17176.85      17252.40       105.04 o                         
   3   7   3       2237.22       2227.45        21.54 o                         
   4   7   3      11252.06      11245.13        76.82 o                         
   5   7   3       1539.29       1545.49        19.76 o                         
   6   7   3       7499.15       7574.33        57.44 o                         
   7   7   3        970.76        981.93        16.87 o                         
   8   7   3       6028.39       6060.01        51.70 o                         
   9   7   3        674.12        633.83        17.78 o                         
  10   7   3       2729.32       2642.07        40.18 o                         
  11   7   3        358.20        367.88        18.77 o                         
  12   7   3       1010.82        942.30        34.04 o                         
  13   7   3        213.05        180.34        31.21 o                         
 -13   8   3       1232.95       1170.86        50.49 o                         
 -12   8   3       1116.01       1135.48        39.70 o                         
 -11   8   3       1725.13       1700.35        32.81 o                         
 -10   8   3       1215.28       1201.31        27.86 o                         
  -9   8   3       1769.75       1716.90        26.31 o                         
  -8   8   3       1618.76       1589.93        21.28 o                         
  -7   8   3       2905.44       2897.70        29.05 o                         
  -6   8   3       1295.06       1345.83        16.10 o                         
  -5   8   3       4436.56       4450.98        30.75 o                         
  -4   8   3        753.19        743.46        11.06 o                         
  -3   8   3       5258.45       5339.92        37.04 o                         
  -2   8   3        294.00        294.24         7.50 o                         
  -1   8   3       7711.67       7522.44        51.13 o                         
   0   8   3        892.99        938.48        14.01 o                         
   1   8   3       7873.56       7653.43        51.01 o                         
   2   8   3        330.31        335.02         7.61 o                         
   3   8   3       5181.73       5191.80        39.55 o                         
   4   8   3        736.71        688.56        12.88 o                         
   5   8   3       4308.36       4296.39        36.84 o                         
   6   8   3       1281.81       1293.37        18.08 o                         
   7   8   3       2946.28       2902.30        29.16 o                         
   8   8   3       1596.97       1588.95        23.21 o                         
   9   8   3       1808.00       1706.80        26.67 o                         
  10   8   3       1223.61       1225.02        27.86 o                         
  11   8   3       1732.66       1709.03        38.94 o                         
  12   8   3       1103.49       1077.30        39.02 o                         
  13   8   3       1224.02       1200.76        59.51 o                         
 -13   9   3        221.30        326.30        41.77 o                         
 -12   9   3        898.68        895.79        37.06 o                         
 -11   9   3        416.96        471.13        22.90 o                         
 -10   9   3       1336.01       1340.04        26.59 o                         
  -9   9   3        533.47        565.48        17.07 o                         
  -8   9   3       2236.14       2232.37        28.93 o                         
  -7   9   3        335.35        349.69        12.28 o                         
  -6   9   3       3624.02       3617.82        30.82 o                         
  -5   9   3        376.49        377.71         8.50 o                         
  -4   9   3       5741.30       5652.68        43.19 o                         
  -3   9   3        666.13        651.46        10.99 o                         
  -2   9   3      10078.37      10156.78        66.53 o                         
  -1   9   3        614.36        617.60        11.07 o                         
   0   9   3      11932.03      11911.30        82.35 o                         
   1   9   3        581.63        557.60         9.96 o                         
   2   9   3       9937.67       9860.09        67.19 o                         
   3   9   3        647.82        617.24        11.64 o                         
   4   9   3       5796.28       5709.25        44.03 o                         
   5   9   3        400.98        410.44        11.50 o                         
   6   9   3       3644.44       3635.00        31.96 o                         
   7   9   3        332.30        346.26        15.92 o                         
   8   9   3       2254.97       2269.38        28.59 o                         
   9   9   3        506.10        513.64        18.30 o                         
  10   9   3       1314.39       1278.83        38.55 o                         
  11   9   3        405.84        457.67        21.73 o                         
  12   9   3        894.44        903.69        41.92 o                         
  13   9   3        233.48        260.67        46.26 o                         
 -13  10   3       3653.11       3395.81        83.72 o                         
 -12  10   3        682.96        616.17        32.46 o                         
 -11  10   3       5636.36       5560.45        68.05 o                         
 -10  10   3        761.39        776.94        25.68 o                         
  -9  10   3      10743.83      10887.22        85.71 o                         
  -8  10   3        540.95        508.60        15.32 o                         
  -7  10   3      16665.05      16983.29       119.26 o                         
  -6  10   3        301.91        323.66        10.48 o                         
  -5  10   3      21695.34      22088.05       131.76 o                         
  -4  10   3        165.99        162.49         6.60 o                         
  -3  10   3      27423.90      27540.47       168.91 o                         
  -2  10   3        314.78        316.76         8.70 o                         
  -1  10   3      41003.20      41172.34       283.33 o                         
   0  10   3         27.54         47.20         5.26 o                         
   1  10   3      41593.08      41696.95       250.19 o                         
   2  10   3        301.37        294.64         8.27 o                         
   3  10   3      27649.67      27633.20       187.72 o                         
   4  10   3        151.04        148.91         7.03 o                         
   5  10   3      21548.66      21747.36       186.56 o                         
   6  10   3        314.44        314.96        10.75 o                         
   7  10   3      16687.78      16972.60       116.93 o                         
   8  10   3        554.94        573.31        21.26 o                         
   9  10   3      10711.36      10716.90       110.50 o                         
  10  10   3        759.91        782.74        26.98 o                         
  11  10   3       5643.93       5667.03        71.51 o                         
  12  10   3        668.44        659.67        36.78 o                         
  13  10   3       3633.92       3554.77        84.50 o                         
 -13  11   3        780.47        685.84        48.68 o                         
 -12  11   3         99.74        114.46        29.82 o                         
 -11  11   3       1152.79       1160.06        71.80 o                         
 -10  11   3        423.04        449.25        20.09 o                         
  -9  11   3       1214.06       1195.27        25.02 o                         
  -8  11   3       1291.44       1272.33        22.76 o                         
  -7  11   3       1484.35       1498.51        23.63 o                         
  -6  11   3       2096.38       2095.72        23.36 o                         
  -5  11   3       1373.52       1373.45        16.72 o                         
  -4  11   3       1024.72        999.83        13.78 o                         
  -3  11   3        126.76        130.58         6.24 o                         
  -2  11   3       2038.20       2059.77        20.70 o                         
  -1  11   3       2140.93       2103.94        21.06 o                         
   0  11   3       6446.62       6418.27        46.54 o                         
   1  11   3       2043.48       1997.87        19.52 o                         
   2  11   3       2052.98       2081.11        21.48 o                         
   3  11   3        109.93        116.39         6.82 o                         
   4  11   3        999.55        968.66        15.03 o                         
   5  11   3       1409.59       1382.07        21.83 o                         
   6  11   3       2075.26       2055.83        25.22 o                         
   7  11   3       1476.09       1447.46        23.53 o                         
   8  11   3       1282.42       1328.20        24.04 o                         
   9  11   3       1205.17       1225.22        26.30 o                         
  10  11   3        439.58        471.11        22.66 o                         
  11  11   3       1189.99       1191.30        38.57 o                         
  12  11   3        105.83        123.78        38.81 o                         
  13  11   3        800.39        789.79        48.20 o                         
 -12  12   3        167.09         85.61        26.43 o                         
 -11  12   3        140.21        122.80        23.85 o                         
 -10  12   3         60.40         66.95        16.98 o                         
  -9  12   3        131.49        139.05        14.43 o                         
  -8  12   3        417.40        426.66        15.51 o                         
  -7  12   3        229.08        224.83        11.67 o                         
  -6  12   3        541.63        555.57        15.17 o                         
  -5  12   3         27.27         40.94         6.89 o                         
  -4  12   3        603.45        603.88        11.68 o                         
  -3  12   3        152.65        173.11         7.39 o                         
  -2  12   3        716.53        742.59        13.69 o                         
  -1  12   3         41.96         51.50         5.62 o                         
   0  12   3         36.02         25.83         5.01 o                         
   1  12   3         42.53         49.23         6.30 o                         
   2  12   3        668.03        672.34        13.49 o                         
   3  12   3        152.04        156.55         8.00 o                         
   4  12   3        624.81        610.32        14.23 o                         
   5  12   3         28.41         26.59         8.09 o                         
   6  12   3        525.19        516.02        19.19 o                         
   7  12   3        231.26        239.62        12.89 o                         
   8  12   3        404.55        390.61        15.50 o                         
   9  12   3        135.12        145.79        14.95 o                         
  10  12   3         75.84         75.26        16.84 o                         
  11  12   3        132.12         82.16        23.12 o                         
  12  12   3        182.80        131.07        32.10 o                         
 -12  13   3          6.93         72.59        27.34 o                         
 -11  13   3        783.01        821.58        34.25 o                         
 -10  13   3         13.92          0.48        18.54 o                         
  -9  13   3       1104.02       1132.31        28.20 o                         
  -8  13   3         61.52         69.68        13.29 o                         
  -7  13   3       1179.64       1145.64        25.31 o                         
  -6  13   3        138.68        143.49        13.13 o                         
  -5  13   3       1274.59       1239.85        18.29 o                         
  -4  13   3        109.77         90.92         6.93 o                         
  -3  13   3        689.77        663.64        13.75 o                         
  -2  13   3        197.25        216.25         8.14 o                         
  -1  13   3        416.26        414.75        10.81 o                         
   0  13   3         32.70         29.69         5.93 o                         
   1  13   3        431.99        442.97        10.65 o                         
   2  13   3        197.49        217.85        11.42 o                         
   3  13   3        670.55        647.39        14.08 o                         
   4  13   3        105.33         91.28         9.01 o                         
   5  13   3       1272.84       1291.70        22.01 o                         
   6  13   3        146.34        138.15        12.21 o                         
   7  13   3       1168.08       1138.74        24.21 o                         
   8  13   3         67.25         67.02        12.55 o                         
   9  13   3       1099.92       1127.77        28.63 o                         
  10  13   3         12.19         21.31        18.22 o                         
  11  13   3        800.37        806.78        36.87 o                         
  12  13   3          7.01         27.42        39.20 o                         
 -12  14   3         24.71         26.26        35.32 o                         
 -11  14   3       5778.27       5746.22        90.84 o                         
 -10  14   3         96.19        106.64        20.29 o                         
  -9  14   3       8289.99       8304.03        86.33 o                         
  -8  14   3         41.59         48.13        14.72 o                         
  -7  14   3      15245.66      15322.04       131.59 o                         
  -6  14   3          6.76         13.83         9.51 o                         
  -5  14   3      22522.69      22949.91       157.79 o                         
  -4  14   3         56.51         83.00         7.80 o                         
  -3  14   3      25382.65      25633.61       178.95 o                         
  -2  14   3        102.25        105.71         7.35 o                         
  -1  14   3      25655.84      25942.44       165.91 o                         
   0  14   3         52.08         65.38         6.48 o                         
   1  14   3      25296.84      25340.32       162.56 o                         
   2  14   3        105.22        118.19         8.24 o                         
   3  14   3      25271.55      25355.74       168.09 o                         
   4  14   3         51.58         55.53         8.70 o                         
   5  14   3      22622.94      22827.93       194.79 o                         
   6  14   3          8.90         10.35        10.35 o                         
   7  14   3      15261.20      15435.33       120.69 o                         
   8  14   3         47.63         56.62        13.37 o                         
   9  14   3       8311.51       8389.37        92.81 o                         
  10  14   3         97.58        104.22        23.02 o                         
  11  14   3       5725.96       5711.80       104.74 o                         
  12  14   3         23.50         48.44        35.15 o                         
 -11  15   3        602.67        577.34        36.83 o                         
 -10  15   3        314.69        313.84        27.20 o                         
  -9  15   3        650.59        631.71        30.12 o                         
  -8  15   3        679.73        672.97        29.71 o                         
  -7  15   3       1017.15        992.06        26.71 o                         
  -6  15   3        860.46        856.01        22.14 o                         
  -5  15   3        733.60        713.37        19.01 o                         
  -4  15   3        550.15        549.61        17.38 o                         
  -3  15   3        783.54        795.72        16.60 o                         
  -2  15   3        818.02        839.47        16.57 o                         
  -1  15   3        198.66        207.74         8.85 o                         
   0  15   3       1901.88       1846.53        21.87 o                         
   1  15   3        228.26        231.57         9.15 o                         
   2  15   3        831.54        830.31        17.20 o                         
   3  15   3        784.85        789.56        17.39 o                         
   4  15   3        512.73        521.68        18.94 o                         
   5  15   3        731.25        760.39        20.68 o                         
   6  15   3        862.78        875.54        22.61 o                         
   7  15   3       1012.71       1015.68        25.78 o                         
   8  15   3        676.52        653.17        22.79 o                         
   9  15   3        662.65        710.40        26.49 o                         
  10  15   3        316.32        319.44        25.27 o                         
  11  15   3        600.19        585.47        37.94 o                         
 -11  16   3        270.55        292.45        36.01 o                         
 -10  16   3        246.71        239.31        28.18 o                         
  -9  16   3        221.61        236.64        34.70 o                         
  -8  16   3        191.92        204.71        20.38 o                         
  -7  16   3        209.15        219.26        17.64 o                         
  -6  16   3        336.70        330.52        17.43 o                         
  -5  16   3        203.14        219.54        12.84 o                         
  -4  16   3        296.42        289.75        12.91 o                         
  -3  16   3        475.73        479.41        14.73 o                         
  -2  16   3        260.75        265.58        11.56 o                         
  -1  16   3         83.87         85.21         8.28 o                         
   0  16   3        760.55        747.27        15.85 o                         
   1  16   3         92.07         85.89         8.12 o                         
   2  16   3        295.75        317.59        12.59 o                         
   3  16   3        478.81        464.73        16.50 o                         
   4  16   3        321.04        310.42        14.33 o                         
   5  16   3        188.69        193.53        13.91 o                         
   6  16   3        327.29        321.52        17.95 o                         
   7  16   3        197.89        214.60        17.57 o                         
   8  16   3        198.59        168.84        16.97 o                         
   9  16   3        229.40        274.59        22.45 o                         
  10  16   3        245.92        291.73        28.89 o                         
  11  16   3        278.10        260.02        47.81 o                         
 -10  17   3        917.77        950.36        46.46 o                         
  -9  17   3        452.74        441.94        31.89 o                         
  -8  17   3       1217.56       1235.83        42.42 o                         
  -7  17   3        580.90        582.42        26.22 o                         
  -6  17   3       1753.32       1800.85        38.24 o                         
  -5  17   3        345.35        369.62        16.31 o                         
  -4  17   3       3452.46       3492.81        43.06 o                         
  -3  17   3        813.95        827.73        18.87 o                         
  -2  17   3       3308.14       3335.83        36.20 o                         
  -1  17   3        699.84        673.56        17.50 o                         
   0  17   3       1859.18       1820.40        27.36 o                         
   1  17   3        670.45        650.19        19.49 o                         
   2  17   3       3388.49       3351.80        48.17 o                         
   3  17   3        831.10        806.92        23.64 o                         
   4  17   3       3438.04       3398.42        42.33 o                         
   5  17   3        359.44        357.09        18.58 o                         
   6  17   3       1762.40       1728.03        32.17 o                         
   7  17   3        564.35        517.42        19.88 o                         
   8  17   3       1202.25       1261.73        32.26 o                         
   9  17   3        437.44        387.79        27.01 o                         
  10  17   3        914.33        961.35        53.69 o                         
 -10  18   3        556.91        542.43        43.56 o                         
  -9  18   3       2488.97       2448.58        63.39 o                         
  -8  18   3        488.57        510.03        33.86 o                         
  -7  18   3       3963.91       3904.51        65.98 o                         
  -6  18   3        233.39        253.94        19.60 o                         
  -5  18   3       5937.70       5926.22        59.99 o                         
  -4  18   3        288.09        299.14        16.34 o                         
  -3  18   3       7315.13       7268.79        83.02 o                         
  -2  18   3        121.48        132.62        16.09 o                         
  -1  18   3       9110.99       8994.76        75.92 o                         
   0  18   3         88.08         85.65        10.84 o                         
   1  18   3       9159.15       8969.65        90.02 o                         
   2  18   3        118.27        116.69        15.83 o                         
   3  18   3       7239.88       7176.70        80.93 o                         
   4  18   3        281.68        254.30        16.70 o                         
   5  18   3       5961.67       5910.52        64.79 o                         
   6  18   3        248.61        254.64        25.39 o                         
   7  18   3       4020.24       4067.20        64.55 o                         
   8  18   3        484.75        501.63        24.40 o                         
   9  18   3       2437.69       2478.92        51.77 o                         
  10  18   3        540.44        468.17        53.69 o                         
  -9  19   3        137.11        102.73        51.35 o                         
  -8  19   3       1270.67       1336.01        53.28 o                         
  -7  19   3         39.14         49.98        23.29 o                         
  -6  19   3       2352.05       2391.02        52.95 o                         
  -5  19   3         74.88        108.58        17.63 o                         
  -4  19   3       2622.95       2660.62        39.99 o                         
  -3  19   3         65.72         86.45        12.72 o                         
  -2  19   3       3641.59       3592.32        39.25 o                         
  -1  19   3        131.62        165.97        12.93 o                         
   0  19   3       4589.67       4580.54        50.33 o                         
   1  19   3        134.06        165.64        16.75 o                         
   2  19   3       3653.17       3620.51        49.99 o                         
   3  19   3         71.81         95.03        15.31 o                         
   4  19   3       2707.01       2754.92        44.18 o                         
   5  19   3         62.57        100.81        17.27 o                         
   6  19   3       2302.71       2337.70        45.33 o                         
   7  19   3         35.46         67.07        20.92 o                         
   8  19   3       1267.29       1292.09        49.49 o                         
   9  19   3        144.68        131.99        33.27 o                         
  -8  20   3        647.29        638.91        49.19 o                         
  -7  20   3       2217.80       2130.85        69.44 o                         
  -6  20   3        230.42        246.23        39.34 o                         
  -5  20   3       2706.26       2700.80        46.35 o                         
  -4  20   3         25.32         56.29        17.00 o                         
  -3  20   3       2634.46       2555.04        37.22 o                         
  -2  20   3        142.37        156.28        14.05 o                         
  -1  20   3       3773.67       3773.99        46.43 o                         
   0  20   3          1.61         12.76        12.08 o                         
   1  20   3       3811.37       3738.94        54.04 o                         
   2  20   3        139.30        165.70        17.49 o                         
   3  20   3       2633.89       2663.59        44.25 o                         
   4  20   3         20.00         29.37        17.09 o                         
   5  20   3       2707.52       2647.68        49.32 o                         
   6  20   3        235.25        244.97        22.24 o                         
   7  20   3       2236.58       2193.78        49.69 o                         
   8  20   3        645.40        637.65        29.78 o                         
  -7  21   3        242.93        268.41        32.09 o                         
  -6  21   3       1655.43       1687.74        54.22 o                         
  -5  21   3        466.13        502.20        26.39 o                         
  -4  21   3       2004.38       2035.98        46.82 o                         
  -3  21   3        188.89        224.25        20.52 o                         
  -2  21   3       2409.87       2453.02        40.86 o                         
  -1  21   3        381.29        375.74        18.81 o                         
   0  21   3       3471.01       3434.15        50.85 o                         
   1  21   3        377.81        381.78        22.24 o                         
   2  21   3       2433.27       2399.00        46.34 o                         
   3  21   3        173.61        167.73        19.69 o                         
   4  21   3       1992.69       2013.17        42.33 o                         
   5  21   3        452.37        418.07        25.01 o                         
   6  21   3       1617.11       1603.82        44.89 o                         
   7  21   3        252.75        186.53        26.29 o                         
  -6  22   3        337.35        332.02        32.37 o                         
  -5  22   3        431.15        389.62        26.35 o                         
  -4  22   3        168.11        200.10        25.08 o                         
  -3  22   3        260.20        288.06        22.84 o                         
  -2  22   3        156.29        165.66        18.32 o                         
  -1  22   3        438.81        420.61        22.80 o                         
   0  22   3         12.06         31.89        16.77 o                         
   1  22   3        424.67        430.23        23.60 o                         
   2  22   3        153.32        147.76        21.56 o                         
   3  22   3        276.08        300.09        24.90 o                         
   4  22   3        172.83        186.47        23.92 o                         
   5  22   3        439.16        397.89        28.98 o                         
   6  22   3        333.60        332.67        29.47 o                         
  -5  23   3        133.78        186.33        27.41 o                         
  -4  23   3       1249.45       1316.93        41.60 o                         
  -3  23   3         21.03         39.44        23.10 o                         
  -2  23   3        894.76        918.72        38.93 o                         
  -1  23   3        106.95        156.69        20.16 o                         
   0  23   3        655.37        685.75        28.91 o                         
   1  23   3        118.31        107.29        21.06 o                         
   2  23   3        918.26        917.42        37.49 o                         
   3  23   3         20.68         38.55        24.72 o                         
   4  23   3       1220.67       1221.43        44.68 o                         
   5  23   3        124.81        170.63        28.91 o                         
  -4  24   3         86.75        -59.64        66.88 o                         
  -3  24   3       4707.94       4716.33        72.53 o                         
  -2  24   3         20.24         17.56        24.92 o                         
  -1  24   3       6392.64       6527.31        91.60 o                         
   0  24   3          6.59         10.03        23.83 o                         
   1  24   3       6278.42       6341.33        83.45 o                         
   2  24   3         21.51        -24.06        24.36 o                         
   3  24   3       4679.35       4703.64        76.11 o                         
   4  24   3         80.18        218.41        91.49 o                         
   0   0   4      15181.22      14418.08       121.15 o                         
   1   0   4      10540.90      10678.41        66.79 o                         
   2   0   4      19295.66      19550.11       125.88 o                         
   3   0   4      10249.97      10401.79        68.27 o                         
   4   0   4      11819.39      12026.89        83.09 o                         
   5   0   4       3769.44       3828.16        32.65 o                         
   6   0   4       7587.07       7761.16        55.50 o                         
   7   0   4       3499.55       3531.25        35.11 o                         
   8   0   4       6815.84       6882.14        56.47 o                         
   9   0   4       2647.09       2589.39        31.61 o                         
  10   0   4       3168.82       3137.12        38.37 o                         
  11   0   4       1133.14       1146.78        34.97 o                         
  12   0   4       2333.31       2329.27        52.88 o                         
  13   0   4        443.44        437.30        47.29 o                         
 -13   1   4        736.68        744.49        42.76 o                         
 -12   1   4       1421.34       1447.47        43.04 o                         
 -11   1   4       1214.44       1203.78        31.81 o                         
 -10   1   4       3038.60       3059.54        36.56 o                         
  -9   1   4       1475.47       1450.59        23.81 o                         
  -8   1   4       2851.52       2869.45        31.23 o                         
  -7   1   4        765.21        747.13        13.04 o                         
  -6   1   4       4703.09       4773.12        41.03 o                         
  -5   1   4        774.43        769.27        12.61 o                         
  -4   1   4       9266.25       9265.79        63.29 o                         
  -3   1   4        976.76        973.47        13.20 o                         
  -2   1   4       7840.48       7957.34        56.30 o                         
  -1   1   4        400.16        383.08         8.34 o                         
   0   1   4       8503.59       8266.54        54.23 o                         
   1   1   4        403.80        397.35         8.16 o                         
   2   1   4       8011.85       8206.24        51.61 o                         
   3   1   4        992.18       1015.70        15.04 o                         
   4   1   4       9296.96       9326.76        65.53 o                         
   5   1   4        753.54        761.38        12.53 o                         
   6   1   4       4870.07       4869.44        40.38 o                         
   7   1   4        847.28        861.54        16.31 o                         
   8   1   4       2818.18       2893.31        29.52 o                         
   9   1   4       1502.16       1527.77        25.72 o                         
  10   1   4       2964.89       3060.28        40.15 o                         
  11   1   4       1204.68       1196.91        29.39 o                         
  12   1   4       1450.07       1434.58        64.52 o                         
  13   1   4        747.12        820.44        45.48 o                         
 -13   2   4        912.03        932.37        46.08 o                         
 -12   2   4       1055.64       1055.91        39.64 o                         
 -11   2   4       1800.41       1762.32        38.97 o                         
 -10   2   4       1412.07       1401.18        26.25 o                         
  -9   2   4       2564.55       2595.45        30.46 o                         
  -8   2   4       2521.80       2509.65        26.85 o                         
  -7   2   4       5270.87       5265.16        41.80 o                         
  -6   2   4       3152.69       3131.25        28.55 o                         
  -5   2   4       8885.97       9044.37        62.72 o                         
  -4   2   4       1870.86       1931.71        19.67 o                         
  -3   2   4      10096.23      10158.72        70.10 o                         
  -2   2   4       4088.45       3947.13        31.49 o                         
  -1   2   4      13055.44      13014.36        82.37 o                         
   0   2   4       7266.21       7109.87        46.72 o                         
   1   2   4      12968.03      12962.62        80.23 o                         
   2   2   4       4044.73       3929.82        28.77 o                         
   3   2   4       9813.80       9893.37        66.34 o                         
   4   2   4       1802.99       1848.26        18.43 o                         
   5   2   4       8930.97       9050.03        59.93 o                         
   6   2   4       3154.37       3101.16        29.85 o                         
   7   2   4       5248.98       5303.24        42.86 o                         
   8   2   4       2488.88       2435.42        26.31 o                         
   9   2   4       2478.36       2528.16        30.81 o                         
  10   2   4       1436.34       1410.21        27.52 o                         
  11   2   4       1868.47       1850.71        31.74 o                         
  12   2   4       1064.39       1021.87        39.24 o                         
  13   2   4        921.63        913.69        47.93 o                         
 -13   3   4        324.20        388.58        32.68 o                         
 -12   3   4        111.06        108.66        23.76 o                         
 -11   3   4        667.31        655.65        29.63 o                         
 -10   3   4        124.02        113.89        14.97 o                         
  -9   3   4        901.78        944.57        23.06 o                         
  -8   3   4         33.38         42.17         6.80 o                         
  -7   3   4        581.02        608.41        13.67 o                         
  -6   3   4        438.92        450.16        11.29 o                         
  -5   3   4        216.35        223.54         7.89 o                         
  -4   3   4        109.77        106.80         6.08 o                         
  -3   3   4        762.64        761.83        11.94 o                         
  -2   3   4         21.01         16.99         4.12 o                         
  -1   3   4       1287.70       1299.24        15.02 o                         
   0   3   4        151.15        140.38         5.56 o                         
   1   3   4       1355.18       1400.32        14.39 o                         
   2   3   4         24.58         17.98         3.88 o                         
   3   3   4        796.17        791.94        11.13 o                         
   4   3   4        117.93        117.10         5.91 o                         
   5   3   4        223.10        206.87         8.20 o                         
   6   3   4        468.58        442.45        11.83 o                         
   7   3   4        623.26        632.96        14.45 o                         
   8   3   4         23.71         36.15         8.66 o                         
   9   3   4        888.99        884.18        23.66 o                         
  10   3   4        109.41        116.24        13.51 o                         
  11   3   4        671.90        688.82        24.52 o                         
  12   3   4        119.72        147.54        29.60 o                         
  13   3   4        335.50        281.26        51.97 o                         
 -13   4   4         76.81        -46.39        38.12 o                         
 -12   4   4       2245.32       2185.08        62.81 o                         
 -11   4   4        385.28        384.75        26.51 o                         
 -10   4   4       4218.90       4172.60        52.41 o                         
  -9   4   4        743.49        762.01        17.86 o                         
  -8   4   4       5163.55       5156.91        46.04 o                         
  -7   4   4        723.10        765.00        14.27 o                         
  -6   4   4       8859.01       8839.40        59.41 o                         
  -5   4   4       2335.17       2310.51        23.13 o                         
  -4   4   4      12179.32      12331.65        86.28 o                         
  -3   4   4       2415.97       2402.06        22.73 o                         
  -2   4   4       8668.18       8536.12        58.80 o                         
  -1   4   4       1551.10       1573.01        17.36 o                         
   0   4   4       9344.63       9411.31        60.90 o                         
   1   4   4       1572.07       1592.18        15.89 o                         
   2   4   4       8948.07       8901.30        58.80 o                         
   3   4   4       2477.75       2490.28        21.99 o                         
   4   4   4      12183.87      12285.09        77.61 o                         
   5   4   4       2318.31       2298.16        23.64 o                         
   6   4   4       8752.58       8822.22        64.63 o                         
   7   4   4        672.79        705.82        15.38 o                         
   8   4   4       5064.40       5081.13        49.20 o                         
   9   4   4        745.76        788.31        22.04 o                         
  10   4   4       4355.38       4355.55        49.26 o                         
  11   4   4        377.48        371.94        22.51 o                         
  12   4   4       2278.97       2270.31        53.65 o                         
  13   4   4         69.61        125.50        31.35 o                         
 -13   5   4        189.58        174.41        44.50 o                         
 -12   5   4       3013.29       2970.29        64.51 o                         
 -11   5   4        176.28        179.80        20.08 o                         
 -10   5   4       5714.44       5594.20        66.27 o                         
  -9   5   4        984.68        994.78        21.69 o                         
  -8   5   4      10777.43      10875.43        77.37 o                         
  -7   5   4       1693.02       1719.47        19.87 o                         
  -6   5   4      14649.59      14869.54       110.47 o                         
  -5   5   4        599.93        613.91        12.33 o                         
  -4   5   4      21365.09      21823.82       144.48 o                         
  -3   5   4       1062.81       1049.00        14.26 o                         
  -2   5   4      27163.96      27702.90       168.62 o                         
  -1   5   4       1187.17       1186.84        14.66 o                         
   0   5   4      20897.34      20810.65       130.68 o                         
   1   5   4       1124.42       1122.86        12.24 o                         
   2   5   4      26700.89      27018.13       151.62 o                         
   3   5   4       1014.54       1017.05        12.65 o                         
   4   5   4      21406.23      21893.75       137.61 o                         
   5   5   4        696.90        691.88        13.80 o                         
   6   5   4      14760.71      15062.47       104.89 o                         
   7   5   4       1681.71       1693.66        23.05 o                         
   8   5   4      10782.83      10896.52        93.97 o                         
   9   5   4        949.33        932.70        23.31 o                         
  10   5   4       5706.18       5616.48        61.44 o                         
  11   5   4        195.18        200.95        18.43 o                         
  12   5   4       3039.66       2986.96        61.24 o                         
  13   5   4        197.49        218.10        34.62 o                         
 -13   6   4        109.97         53.65        34.94 o                         
 -12   6   4       1991.51       2109.63        60.26 o                         
 -11   6   4        126.44        149.69        20.18 o                         
 -10   6   4       3254.40       3248.52        43.71 o                         
  -9   6   4        203.04        206.13        12.13 o                         
  -8   6   4       3294.55       3341.27        32.81 o                         
  -7   6   4        327.17        340.15        10.37 o                         
  -6   6   4       5190.96       5260.40        46.08 o                         
  -5   6   4        554.98        562.69        12.13 o                         
  -4   6   4       8622.29       8579.33        61.46 o                         
  -3   6   4       1359.76       1373.22        16.55 o                         
  -2   6   4       5613.17       5667.45        41.09 o                         
  -1   6   4        504.26        496.14        10.15 o                         
   0   6   4       3817.44       3768.77        30.83 o                         
   1   6   4        475.04        461.23         8.55 o                         
   2   6   4       5515.55       5551.72        37.52 o                         
   3   6   4       1394.74       1401.12        14.75 o                         
   4   6   4       8677.51       8623.48        60.60 o                         
   5   6   4        580.04        579.65        12.04 o                         
   6   6   4       5201.30       5242.49        43.80 o                         
   7   6   4        299.43        303.23        11.88 o                         
   8   6   4       3245.68       3282.07        37.28 o                         
   9   6   4        211.16        201.78        14.07 o                         
  10   6   4       3206.17       3167.98        46.59 o                         
  11   6   4        115.53        130.84        21.31 o                         
  12   6   4       2003.39       1925.20        52.92 o                         
  13   6   4         97.73         79.31        28.67 o                         
 -13   7   4         12.67          4.08        44.48 o                         
 -12   7   4          6.73         -6.56        34.77 o                         
 -11   7   4         68.88         60.59        17.88 o                         
 -10   7   4        103.41         98.01        13.53 o                         
  -9   7   4        158.76        168.57        12.13 o                         
  -8   7   4        223.72        230.83        12.04 o                         
  -7   7   4        184.30        198.70         9.65 o                         
  -6   7   4        960.13        921.18        17.05 o                         
  -5   7   4        408.02        393.04        13.26 o                         
  -4   7   4        992.94        972.63        14.30 o                         
  -3   7   4        762.71        747.40        12.42 o                         
  -2   7   4       1237.39       1234.46        15.64 o                         
  -1   7   4        297.63        293.50         8.26 o                         
   0   7   4       1870.55       1847.34        18.58 o                         
   1   7   4        271.57        275.29         8.58 o                         
   2   7   4       1181.53       1170.13        14.22 o                         
   3   7   4        742.81        735.24        10.73 o                         
   4   7   4       1020.90        995.19        13.99 o                         
   5   7   4        382.73        367.04        10.23 o                         
   6   7   4       1021.40        982.11        16.50 o                         
   7   7   4        194.21        220.22        11.49 o                         
   8   7   4        204.69        208.82        11.96 o                         
   9   7   4        176.00        163.05        16.11 o                         
  10   7   4         95.14         67.55        15.05 o                         
  11   7   4         62.55         84.98        20.47 o                         
  12   7   4          6.14        -14.06        32.82 o                         
  13   7   4         13.15         33.61        29.65 o                         
 -13   8   4        254.36        200.41        41.44 o                         
 -12   8   4       1937.96       1999.04        63.69 o                         
 -11   8   4        287.55        286.20        23.75 o                         
 -10   8   4       1927.90       1894.71        31.93 o                         
  -9   8   4        779.28        788.00        20.13 o                         
  -8   8   4       2805.12       2829.87        31.97 o                         
  -7   8   4       1626.27       1629.71        21.89 o                         
  -6   8   4       3490.59       3511.34        32.54 o                         
  -5   8   4       1111.09       1098.50        15.04 o                         
  -4   8   4       3406.35       3436.71        28.91 o                         
  -3   8   4       1120.25       1149.55        15.44 o                         
  -2   8   4       6132.04       6176.60        44.24 o                         
  -1   8   4       2627.64       2610.72        24.14 o                         
   0   8   4       6288.41       6191.92        43.90 o                         
   1   8   4       2714.55       2683.82        22.78 o                         
   2   8   4       6027.16       6035.42        42.01 o                         
   3   8   4       1246.32       1252.45        16.06 o                         
   4   8   4       3522.68       3532.78        30.64 o                         
   5   8   4       1076.79       1045.10        15.44 o                         
   6   8   4       3499.77       3513.61        34.79 o                         
   7   8   4       1616.53       1621.15        26.23 o                         
   8   8   4       2785.13       2782.73        41.54 o                         
   9   8   4        837.06        861.49        26.60 o                         
  10   8   4       1912.82       1875.09        38.29 o                         
  11   8   4        279.15        304.83        29.79 o                         
  12   8   4       1968.22       1924.52        63.97 o                         
  13   8   4        240.87        279.44        39.52 o                         
 -12   9   4       2093.35       2208.76        80.53 o                         
 -11   9   4        309.76        303.40        26.55 o                         
 -10   9   4       4230.54       4301.59        51.81 o                         
  -9   9   4        551.01        592.75        18.35 o                         
  -8   9   4       7387.29       7423.99        63.77 o                         
  -7   9   4        445.01        471.59        18.87 o                         
  -6   9   4      10016.61      10183.15        71.30 o                         
  -5   9   4       1069.77       1040.95        15.44 o                         
  -4   9   4      11052.44      11213.27        74.91 o                         
  -3   9   4        835.67        834.56        14.25 o                         
  -2   9   4      16773.02      16870.52       106.50 o                         
  -1   9   4       1244.07       1251.78        16.25 o                         
   0   9   4      25840.66      25924.84       157.49 o                         
   1   9   4       1266.19       1280.85        15.53 o                         
   2   9   4      16773.23      16690.18       100.11 o                         
   3   9   4        805.81        795.15        13.79 o                         
   4   9   4      11069.74      11105.69        79.83 o                         
   5   9   4       1087.96       1040.75        17.50 o                         
   6   9   4       9954.65      10071.83        77.34 o                         
   7   9   4        401.60        424.34        15.67 o                         
   8   9   4       7352.49       7391.03        71.70 o                         
   9   9   4        509.93        551.23        25.26 o                         
  10   9   4       4270.02       4297.91        79.46 o                         
  11   9   4        326.02        370.56        29.11 o                         
  12   9   4       2070.63       2038.74        60.02 o                         
 -12  10   4       1855.94       1861.71        68.74 o                         
 -11  10   4        429.65        452.84        28.21 o                         
 -10  10   4       2521.66       2474.21        43.63 o                         
  -9  10   4        586.69        638.03        20.72 o                         
  -8  10   4       4611.28       4610.46        47.19 o                         
  -7  10   4       1494.36       1461.46        24.96 o                         
  -6  10   4       4724.84       4771.97        44.34 o                         
  -5  10   4       1623.21       1566.67        20.02 o                         
  -4  10   4       6011.36       6092.45        45.72 o                         
  -3  10   4       3167.87       3199.15        27.93 o                         
  -2  10   4       9627.70       9636.44        65.94 o                         
  -1  10   4       2699.08       2662.51        25.34 o                         
   0  10   4       9836.34       9727.63        67.60 o                         
   1  10   4       2690.65       2666.03        24.30 o                         
   2  10   4       9473.60       9357.16        63.32 o                         
   3  10   4       3277.45       3271.57        29.60 o                         
   4  10   4       6078.05       6083.42        50.48 o                         
   5  10   4       1675.24       1652.89        22.93 o                         
   6  10   4       4784.90       4815.10        45.67 o                         
   7  10   4       1452.63       1444.88        32.67 o                         
   8  10   4       4544.42       4548.12        52.20 o                         
   9  10   4        586.97        599.26        23.35 o                         
  10  10   4       2540.20       2494.51        59.46 o                         
  11  10   4        433.53        382.01        29.74 o                         
  12  10   4       1892.21       1851.40        60.21 o                         
 -12  11   4        260.36        331.43        41.31 o                         
 -11  11   4        634.31        607.16        31.49 o                         
 -10  11   4        333.79        345.64        28.44 o                         
  -9  11   4        582.23        610.91        21.85 o                         
  -8  11   4         91.42        104.90        18.36 o                         
  -7  11   4        448.48        467.61        16.84 o                         
  -6  11   4        219.69        225.85         9.31 o                         
  -5  11   4        336.15        349.04        12.35 o                         
  -4  11   4        293.09        319.91        10.85 o                         
  -3  11   4        100.46        121.59         8.41 o                         
  -2  11   4         66.97         70.78         9.43 o                         
  -1  11   4        158.77        150.73         7.86 o                         
   0  11   4        165.52        175.10         8.04 o                         
   1  11   4        173.51        171.99         7.85 o                         
   2  11   4         89.59        101.83         7.03 o                         
   3  11   4         78.80         71.70         9.17 o                         
   4  11   4        287.22        323.03        11.56 o                         
   5  11   4        325.98        336.26        16.09 o                         
   6  11   4        251.46        252.96        12.53 o                         
   7  11   4        485.88        471.91        18.18 o                         
   8  11   4         85.49         59.46        13.81 o                         
   9  11   4        570.04        619.81        23.75 o                         
  10  11   4        318.08        300.84        24.48 o                         
  11  11   4        611.75        587.57        39.97 o                         
  12  11   4        255.75        202.15        32.70 o                         
 -12  12   4        433.19        457.67       166.21 o                         
 -11  12   4       1167.99       1222.85        49.03 o                         
 -10  12   4        731.49        744.18        32.16 o                         
  -9  12   4       1955.14       1950.38        36.72 o                         
  -8  12   4       1117.61       1126.15        26.11 o                         
  -7  12   4       2831.70       2831.37        36.74 o                         
  -6  12   4       1604.14       1637.87        27.31 o                         
  -5  12   4       5778.85       5817.68        55.39 o                         
  -4  12   4       1507.42       1520.34        20.52 o                         
  -3  12   4       7061.15       7076.85        52.40 o                         
  -2  12   4       1354.57       1343.88        18.54 o                         
  -1  12   4       7042.78       7112.35        54.91 o                         
   0  12   4       1932.49       1908.34        21.78 o                         
   1  12   4       7003.19       6987.86        53.08 o                         
   2  12   4       1309.22       1282.62        17.64 o                         
   3  12   4       6969.89       6858.00        56.85 o                         
   4  12   4       1489.85       1466.70        21.71 o                         
   5  12   4       5788.28       5720.77        57.78 o                         
   6  12   4       1657.07       1636.38        26.20 o                         
   7  12   4       2802.84       2783.91        43.32 o                         
   8  12   4       1115.10       1102.98        28.47 o                         
   9  12   4       1959.47       1927.84        40.79 o                         
  10  12   4        742.91        718.07        31.73 o                         
  11  12   4       1227.98       1227.68        51.00 o                         
  12  12   4        444.56        242.67        87.99 o                         
 -11  13   4        568.29        571.98        45.44 o                         
 -10  13   4        612.70        623.18        34.89 o                         
  -9  13   4        516.48        515.80        26.77 o                         
  -8  13   4       1251.63       1316.40        30.44 o                         
  -7  13   4       1162.16       1186.72        29.14 o                         
  -6  13   4       2162.98       2162.61        31.46 o                         
  -5  13   4        534.34        521.58        16.55 o                         
  -4  13   4       1760.63       1759.83        26.08 o                         
  -3  13   4         61.15         78.66         9.10 o                         
  -2  13   4       1930.51       1943.52        23.38 o                         
  -1  13   4         77.09         80.82         8.19 o                         
   0  13   4       2670.93       2655.89        27.43 o                         
   1  13   4         69.47         66.41         7.51 o                         
   2  13   4       1945.98       1890.56        23.37 o                         
   3  13   4         61.30         81.26        10.35 o                         
   4  13   4       1771.49       1739.73        28.51 o                         
   5  13   4        526.46        530.85        17.16 o                         
   6  13   4       2170.70       2104.89        32.06 o                         
   7  13   4       1188.78       1255.39        29.37 o                         
   8  13   4       1222.58       1258.17        29.68 o                         
   9  13   4        518.42        481.14        24.80 o                         
  10  13   4        589.35        582.47        29.81 o                         
  11  13   4        570.69        504.06        36.68 o                         
 -11  14   4        532.15        533.51        48.67 o                         
 -10  14   4       2240.65       2240.65        71.71 o                         
  -9  14   4        946.92        909.06        34.19 o                         
  -8  14   4       2975.55       2990.67        47.94 o                         
  -7  14   4       1947.28       1969.61        34.37 o                         
  -6  14   4       4785.35       4830.71        51.34 o                         
  -5  14   4       3128.53       3130.27        33.37 o                         
  -4  14   4       5142.99       5123.40        45.95 o                         
  -3  14   4       2575.17       2620.37        29.08 o                         
  -2  14   4       5122.43       5199.20        47.71 o                         
  -1  14   4       3778.04       3763.92        36.47 o                         
   0  14   4       6780.05       6854.16        53.14 o                         
   1  14   4       3815.05       3744.24        34.38 o                         
   2  14   4       5044.62       5027.83        45.31 o                         
   3  14   4       2574.12       2559.41        37.09 o                         
   4  14   4       5108.16       4995.86        49.91 o                         
   5  14   4       3063.45       2961.01        38.50 o                         
   6  14   4       4913.38       4866.37        53.06 o                         
   7  14   4       1911.76       1891.18        32.78 o                         
   8  14   4       2943.21       3088.56        46.54 o                         
   9  14   4        973.35        941.15        48.72 o                         
  10  14   4       2203.27       2178.31        57.54 o                         
  11  14   4        550.68        552.07        38.23 o                         
 -10  15   4       1367.82       1409.54        59.88 o                         
  -9  15   4        461.76        435.25        28.46 o                         
  -8  15   4       2421.35       2402.59        43.80 o                         
  -7  15   4        510.48        564.86        22.25 o                         
  -6  15   4       3331.03       3410.01        44.43 o                         
  -5  15   4        523.28        534.56        16.24 o                         
  -4  15   4       4067.18       4139.38        40.61 o                         
  -3  15   4        376.36        400.13        13.84 o                         
  -2  15   4       5500.31       5499.91        48.77 o                         
  -1  15   4         79.16         80.94         9.30 o                         
   0  15   4       4246.08       4172.56        40.07 o                         
   1  15   4         77.49         83.58         8.81 o                         
   2  15   4       5298.59       5155.45        50.07 o                         
   3  15   4        379.43        384.84        15.28 o                         
   4  15   4       4110.31       3963.33        44.22 o                         
   5  15   4        529.85        532.01        19.32 o                         
   6  15   4       3346.93       3289.35        48.06 o                         
   7  15   4        500.85        537.14        20.82 o                         
   8  15   4       2421.64       2406.15        61.15 o                         
   9  15   4        460.16        443.07        24.52 o                         
  10  15   4       1381.38       1393.68        62.72 o                         
 -10  16   4        873.02        822.49        59.87 o                         
  -9  16   4        880.11        893.30        46.80 o                         
  -8  16   4        816.51        769.60        30.62 o                         
  -7  16   4       1202.93       1219.76        37.21 o                         
  -6  16   4        676.16        707.36        23.34 o                         
  -5  16   4       2106.55       2138.72        33.54 o                         
  -4  16   4       1556.44       1545.66        26.40 o                         
  -3  16   4       4023.13       4067.82        42.09 o                         
  -2  16   4       1612.87       1587.31        26.35 o                         
  -1  16   4       2359.37       2367.99        29.30 o                         
   0  16   4        855.74        823.64        19.06 o                         
   1  16   4       2323.81       2311.87        29.34 o                         
   2  16   4       1657.59       1643.32        28.87 o                         
   3  16   4       4063.89       4015.52        48.67 o                         
   4  16   4       1565.89       1509.80        30.59 o                         
   5  16   4       2141.05       2162.44        37.54 o                         
   6  16   4        650.05        696.08        29.84 o                         
   7  16   4       1191.35       1146.23        32.82 o                         
   8  16   4        809.61        812.57        36.18 o                         
   9  16   4        879.61        869.78        33.29 o                         
  10  16   4        868.75        795.35        38.46 o                         
  -9  17   4        334.56        309.39        37.09 o                         
  -8  17   4         83.09         78.41        26.40 o                         
  -7  17   4        134.67        138.69        22.12 o                         
  -6  17   4         28.29         37.67        20.01 o                         
  -5  17   4        224.33        248.35        17.30 o                         
  -4  17   4         50.45         50.23        11.97 o                         
  -3  17   4        365.53        367.27        15.47 o                         
  -2  17   4         81.01         75.73        11.34 o                         
  -1  17   4          0.18          3.22        10.74 o                         
   0  17   4        200.69        194.74        12.88 o                         
   1  17   4          3.03        -16.77        11.18 o                         
   2  17   4         79.15         82.33        17.11 o                         
   3  17   4        366.58        374.26        18.19 o                         
   4  17   4         57.68         55.89        14.57 o                         
   5  17   4        216.71        212.70        18.22 o                         
   6  17   4         33.99         19.04        16.75 o                         
   7  17   4        132.83        125.25        19.39 o                         
   8  17   4         86.43         92.88        22.35 o                         
   9  17   4        344.09        331.70        27.00 o                         
  -9  18   4         66.90         92.54        37.31 o                         
  -8  18   4       1222.50       1142.57        62.92 o                         
  -7  18   4        172.17        159.84        24.97 o                         
  -6  18   4       2006.37       1969.65        45.43 o                         
  -5  18   4        117.10        146.96        17.45 o                         
  -4  18   4       2570.16       2554.77        38.39 o                         
  -3  18   4        110.09        124.39        13.21 o                         
  -2  18   4       3042.65       3030.54        36.19 o                         
  -1  18   4        449.25        446.09        17.33 o                         
   0  18   4       2563.01       2519.23        35.84 o                         
   1  18   4        442.07        432.87        19.75 o                         
   2  18   4       3002.28       3019.95        44.42 o                         
   3  18   4        106.64         97.14        15.65 o                         
   4  18   4       2621.56       2635.23        42.62 o                         
   5  18   4        118.65        115.00        18.59 o                         
   6  18   4       1977.44       2039.95        45.53 o                         
   7  18   4        173.21        192.57        21.61 o                         
   8  18   4       1206.48       1243.32        41.08 o                         
   9  18   4         66.25         97.27        41.18 o                         
  -8  19   4       2846.12       2844.01       127.77 o                         
  -7  19   4        172.21        128.14        29.26 o                         
  -6  19   4       4594.46       4728.20        74.27 o                         
  -5  19   4        372.75        400.42        22.25 o                         
  -4  19   4       5578.30       5596.86        64.03 o                         
  -3  19   4        328.78        343.31        18.43 o                         
  -2  19   4       6241.73       6379.12        66.53 o                         
  -1  19   4        567.04        575.36        20.66 o                         
   0  19   4       7933.41       7979.09        74.49 o                         
   1  19   4        593.65        645.88        27.94 o                         
   2  19   4       6362.79       6521.57        71.65 o                         
   3  19   4        326.49        351.76        20.43 o                         
   4  19   4       5614.12       5649.22        69.85 o                         
   5  19   4        355.53        353.01        27.03 o                         
   6  19   4       4588.33       4621.73        64.23 o                         
   7  19   4        179.61        211.02        28.01 o                         
   8  19   4       2820.19       2809.23        63.88 o                         
  -7  20   4         22.92         41.59        39.77 o                         
  -6  20   4       1216.36       1180.74        45.02 o                         
  -5  20   4         18.56          8.76        23.60 o                         
  -4  20   4       1110.98       1140.46        39.19 o                         
  -3  20   4          1.49         49.86        17.21 o                         
  -2  20   4       1571.55       1632.32        37.49 o                         
  -1  20   4         53.78         82.04        16.62 o                         
   0  20   4       1996.86       2026.17        38.15 o                         
   1  20   4         55.43         48.26        18.61 o                         
   2  20   4       1590.76       1596.57        39.05 o                         
   3  20   4          2.10          5.74        18.58 o                         
   4  20   4       1095.33       1103.75        35.38 o                         
   5  20   4         15.34         13.56        20.73 o                         
   6  20   4       1183.84       1198.40        40.97 o                         
   7  20   4         26.23        -14.29        24.02 o                         
  -6  21   4         56.21         92.97        27.83 o                         
  -5  21   4         58.13         94.08        29.38 o                         
  -4  21   4        281.17        292.13        28.12 o                         
  -3  21   4         27.24         41.29        19.36 o                         
  -2  21   4        332.59        332.07        21.16 o                         
  -1  21   4        234.02        246.22        19.59 o                         
   0  21   4         48.91         39.45        18.00 o                         
   1  21   4        246.80        308.41        22.75 o                         
   2  21   4        318.17        302.36        24.43 o                         
   3  21   4         36.19         22.99        20.80 o                         
   4  21   4        274.42        239.42        24.40 o                         
   5  21   4         55.17         58.66        31.15 o                         
   6  21   4         54.20         79.65        27.11 o                         
  -5  22   4        447.69        469.05        33.44 o                         
  -4  22   4        812.79        811.45        33.03 o                         
  -3  22   4        576.07        591.98        29.87 o                         
  -2  22   4        546.27        536.74        26.85 o                         
  -1  22   4        951.17        946.94        32.18 o                         
   0  22   4        664.63        596.35        27.99 o                         
   1  22   4        927.79        878.71        34.43 o                         
   2  22   4        585.71        582.97        29.85 o                         
   3  22   4        559.60        509.88        29.98 o                         
   4  22   4        794.33        772.39        35.63 o                         
   5  22   4        460.99        416.63        34.51 o                         
  -3  23   4        150.94        153.24        28.51 o                         
  -2  23   4       2528.31       2555.88        70.69 o                         
  -1  23   4        125.01         69.45        29.01 o                         
   0  23   4       2531.57       2542.68        53.11 o                         
   1  23   4        120.69        112.64        27.38 o                         
   2  23   4       2476.01       2530.71        59.38 o                         
   3  23   4        157.94        171.55        27.71 o                         
   0   0   5       6093.83       6220.53        62.83 o                         
   1   0   5       5114.75       5154.05        39.30 o                         
   2   0   5       4033.34       4083.15        32.15 o                         
   3   0   5       4953.22       5083.09        40.54 o                         
   4   0   5       5961.65       6043.90        46.49 o                         
   5   0   5       3117.22       3111.86        31.31 o                         
   6   0   5       2651.95       2614.97        27.99 o                         
   7   0   5       2154.21       2212.87        32.20 o                         
   8   0   5        521.41        549.76        18.76 o                         
   9   0   5       1541.11       1593.28        29.67 o                         
  10   0   5       1209.88       1216.58        31.62 o                         
  11   0   5        984.06       1035.25        35.92 o                         
  12   0   5        650.45        635.85        37.02 o                         
  13   0   5        380.90        401.21        54.45 o                         
 -13   1   5       2305.60       1893.32       192.87 o                         
 -12   1   5        547.18        513.24        34.32 o                         
 -11   1   5       2495.68       2490.60        52.42 o                         
 -10   1   5        593.57        558.39        25.93 o                         
  -9   1   5       4401.96       4355.29        49.33 o                         
  -8   1   5        448.65        466.30        18.15 o                         
  -7   1   5       7625.96       7628.97        63.73 o                         
  -6   1   5        527.76        536.40        14.60 o                         
  -5   1   5       5624.03       5699.57        47.64 o                         
  -4   1   5         29.64         33.25         6.31 o                         
  -3   1   5      10942.62      11187.60        73.32 o                         
  -2   1   5        114.65        108.42         6.45 o                         
  -1   1   5      14398.55      14553.55        92.11 o                         
   0   1   5          2.31          4.21         4.94 o                         
   1   1   5      14463.04      14640.17        92.54 o                         
   2   1   5        109.56         97.30         6.14 o                         
   3   1   5      11022.97      11198.52        72.01 o                         
   4   1   5         19.05         29.29         5.83 o                         
   5   1   5       5637.09       5706.45        47.13 o                         
   6   1   5        534.82        564.88        13.75 o                         
   7   1   5       7570.85       7607.79        68.55 o                         
   8   1   5        457.35        495.29        18.27 o                         
   9   1   5       4396.57       4351.74        49.68 o                         
  10   1   5        606.01        613.50        25.45 o                         
  11   1   5       2485.98       2496.69        49.26 o                         
  12   1   5        532.82        522.28        32.07 o                         
 -12   2   5        385.33        382.85        33.81 o                         
 -11   2   5        227.40        219.87        21.83 o                         
 -10   2   5        673.04        692.09        24.27 o                         
  -9   2   5        823.81        832.03        26.17 o                         
  -8   2   5       1516.36       1492.78        24.77 o                         
  -7   2   5       1427.84       1395.43        26.28 o                         
  -6   2   5       2233.38       2182.96        26.17 o                         
  -5   2   5        872.11        898.53        16.64 o                         
  -4   2   5       3256.85       3196.27        29.56 o                         
  -3   2   5        621.34        617.73        12.56 o                         
  -2   2   5       4208.65       4231.10        34.72 o                         
  -1   2   5       3019.56       3026.67        26.77 o                         
   0   2   5       3183.35       3239.68        27.68 o                         
   1   2   5       2917.91       2873.85        25.78 o                         
   2   2   5       4199.86       4205.09        31.54 o                         
   3   2   5        687.35        688.58        12.84 o                         
   4   2   5       3327.42       3322.06        27.93 o                         
   5   2   5        816.05        866.63        15.33 o                         
   6   2   5       2176.43       2170.61        26.16 o                         
   7   2   5       1364.44       1337.62        23.37 o                         
   8   2   5       1496.47       1504.95        28.29 o                         
   9   2   5        898.76        859.70        24.74 o                         
  10   2   5        698.62        748.51        26.46 o                         
  11   2   5        233.24        180.43        28.54 o                         
  12   2   5        390.40        404.01        30.67 o                         
 -12   3   5        671.90        645.39        41.97 o                         
 -11   3   5        980.12        966.00        40.32 o                         
 -10   3   5        900.23        929.24        26.88 o                         
  -9   3   5       1204.74       1191.11        26.24 o                         
  -8   3   5       1269.44       1278.69        22.12 o                         
  -7   3   5       1665.70       1615.93        23.24 o                         
  -6   3   5       2560.07       2501.41        29.58 o                         
  -5   3   5       2428.50       2425.47        28.35 o                         
  -4   3   5       3300.45       3411.58        32.73 o                         
  -3   3   5       1518.83       1475.56        18.27 o                         
  -2   3   5       2488.23       2441.06        24.74 o                         
  -1   3   5       1553.23       1566.51        18.13 o                         
   0   3   5       2857.18       2852.34        26.38 o                         
   1   3   5       1497.78       1507.68        17.36 o                         
   2   3   5       2406.58       2345.23        21.29 o                         
   3   3   5       1537.51       1479.78        17.44 o                         
   4   3   5       3163.92       3239.49        28.73 o                         
   5   3   5       2505.05       2501.64        25.63 o                         
   6   3   5       2685.09       2684.58        29.58 o                         
   7   3   5       1617.31       1582.09        24.30 o                         
   8   3   5       1202.36       1193.54        35.72 o                         
   9   3   5       1216.70       1218.43        40.81 o                         
  10   3   5        873.09        861.63        31.65 o                         
  11   3   5       1010.48       1047.48        41.64 o                         
  12   3   5        725.53        669.52        32.77 o                         
 -12   4   5        375.05        383.73        33.42 o                         
 -11   4   5        592.48        645.07        34.81 o                         
 -10   4   5        341.28        334.88        19.99 o                         
  -9   4   5        706.67        751.16        19.44 o                         
  -8   4   5       1508.13       1515.85        23.74 o                         
  -7   4   5       1139.36       1166.42        21.41 o                         
  -6   4   5       1125.08       1148.36        20.32 o                         
  -5   4   5       1779.17       1791.57        22.80 o                         
  -4   4   5        885.33        896.89        15.09 o                         
  -3   4   5       1597.87       1615.05        19.34 o                         
  -2   4   5       1917.55       1949.33        22.03 o                         
  -1   4   5       2312.20       2338.64        23.60 o                         
   0   4   5        574.31        571.67        11.44 o                         
   1   4   5       2330.25       2341.96        22.16 o                         
   2   4   5       1927.45       1957.39        19.64 o                         
   3   4   5       1592.94       1601.37        18.17 o                         
   4   4   5        920.66        920.08        15.06 o                         
   5   4   5       1823.99       1825.79        23.23 o                         
   6   4   5       1139.53       1179.37        20.29 o                         
   7   4   5       1145.41       1144.03        23.22 o                         
   8   4   5       1526.71       1460.81        31.60 o                         
   9   4   5        660.89        694.04        26.72 o                         
  10   4   5        343.06        391.76        25.43 o                         
  11   4   5        605.57        591.47        30.87 o                         
  12   4   5        389.00        397.12        45.11 o                         
 -12   5   5        255.17        223.66        31.78 o                         
 -11   5   5       4927.56       4850.84        78.87 o                         
 -10   5   5        301.77        269.40        21.49 o                         
  -9   5   5       7944.38       7960.53        67.96 o                         
  -8   5   5        283.39        285.86        12.53 o                         
  -7   5   5      10437.76      10419.98        86.01 o                         
  -6   5   5        752.10        756.61        17.39 o                         
  -5   5   5      18813.51      19099.04       133.62 o                         
  -4   5   5       2069.67       2100.80        22.82 o                         
  -3   5   5      17292.82      17618.69       114.57 o                         
  -2   5   5       1734.30       1721.73        20.19 o                         
  -1   5   5      21251.85      21776.35       135.22 o                         
   0   5   5        714.60        724.44        13.17 o                         
   1   5   5      21041.24      21303.28       126.32 o                         
   2   5   5       1672.87       1639.28        18.23 o                         
   3   5   5      17143.88      17471.00       105.39 o                         
   4   5   5       2044.79       2063.47        23.08 o                         
   5   5   5      18946.22      19313.89       132.27 o                         
   6   5   5        781.38        823.97        19.48 o                         
   7   5   5      10418.01      10475.95        87.60 o                         
   8   5   5        268.32        255.43        17.27 o                         
   9   5   5       7879.67       7769.79        90.41 o                         
  10   5   5        293.94        307.33        23.32 o                         
  11   5   5       4974.09       4859.26        81.20 o                         
  12   5   5        266.95        286.82        28.32 o                         
 -12   6   5        333.02        265.77        42.52 o                         
 -11   6   5        378.49        327.17        29.57 o                         
 -10   6   5        315.47        381.43        24.08 o                         
  -9   6   5        211.97        223.56        12.73 o                         
  -8   6   5        337.95        337.76        12.98 o                         
  -7   6   5        810.53        829.68        19.25 o                         
  -6   6   5        330.75        332.04        12.42 o                         
  -5   6   5        577.24        582.69        15.03 o                         
  -4   6   5        471.20        477.47        12.42 o                         
  -3   6   5        159.60        174.04         9.34 o                         
  -2   6   5         49.98         64.26         6.91 o                         
  -1   6   5        359.36        386.53        10.86 o                         
   0   6   5        164.39        194.60         7.98 o                         
   1   6   5        370.99        389.17        10.08 o                         
   2   6   5         63.33         73.23         6.41 o                         
   3   6   5        143.13        138.25         7.68 o                         
   4   6   5        493.36        493.17        11.73 o                         
   5   6   5        569.39        558.39        15.52 o                         
   6   6   5        317.24        366.77        14.94 o                         
   7   6   5        837.34        818.34        23.05 o                         
   8   6   5        289.86        343.59        19.28 o                         
   9   6   5        229.58        235.66        22.18 o                         
  10   6   5        340.78        343.51        23.50 o                         
  11   6   5        380.34        359.16        26.38 o                         
  12   6   5        341.08        270.28        29.44 o                         
 -12   7   5        648.65        678.65        43.15 o                         
 -11   7   5        486.90        472.81        47.38 o                         
 -10   7   5        906.24        843.05        33.93 o                         
  -9   7   5        267.51        271.29        16.29 o                         
  -8   7   5       2000.51       1964.94        26.97 o                         
  -7   7   5        189.02        186.66        11.17 o                         
  -6   7   5       2976.04       3024.80        33.01 o                         
  -5   7   5        591.15        592.84        15.99 o                         
  -4   7   5       2886.35       2923.15        29.26 o                         
  -3   7   5        647.95        634.51        13.52 o                         
  -2   7   5       4336.57       4378.14        35.90 o                         
  -1   7   5        304.21        314.66        10.00 o                         
   0   7   5       6040.63       6036.03        44.52 o                         
   1   7   5        352.12        346.90         9.63 o                         
   2   7   5       4332.86       4338.37        36.21 o                         
   3   7   5        670.96        666.08        13.35 o                         
   4   7   5       3059.43       3129.71        31.75 o                         
   5   7   5        553.68        522.42        15.59 o                         
   6   7   5       2886.07       2866.30        38.10 o                         
   7   7   5        174.23        141.40        13.25 o                         
   8   7   5       2042.61       2081.76        45.99 o                         
   9   7   5        272.62        256.26        23.72 o                         
  10   7   5        893.05        938.92        36.62 o                         
  11   7   5        504.90        489.55        34.35 o                         
  12   7   5        603.59        524.42        33.38 o                         
 -12   8   5        234.88        217.89        44.29 o                         
 -11   8   5        324.97        320.61        30.57 o                         
 -10   8   5        343.99        373.64        24.76 o                         
  -9   8   5        650.82        628.63        22.32 o                         
  -8   8   5        718.61        737.57        19.73 o                         
  -7   8   5        259.60        275.28        12.59 o                         
  -6   8   5        396.46        419.81        14.23 o                         
  -5   8   5        277.77        288.37        11.28 o                         
  -4   8   5        430.87        462.38        12.66 o                         
  -3   8   5        116.00        124.81         8.15 o                         
  -2   8   5        916.30        910.78        15.78 o                         
  -1   8   5        185.70        198.79         8.73 o                         
   0   8   5         52.00         66.29         7.28 o                         
   1   8   5        209.10        224.19         8.61 o                         
   2   8   5        979.97        970.34        15.34 o                         
   3   8   5         99.98         90.52         8.92 o                         
   4   8   5        411.57        441.61        14.07 o                         
   5   8   5        289.23        288.44        15.21 o                         
   6   8   5        360.55        397.28        14.91 o                         
   7   8   5        250.85        226.69        16.30 o                         
   8   8   5        705.49        730.30        30.00 o                         
   9   8   5        616.03        597.01        27.55 o                         
  10   8   5        360.86        336.28        28.09 o                         
  11   8   5        335.17        369.02        33.90 o                         
  12   8   5        227.36        143.83        38.33 o                         
 -11   9   5       3088.60       3065.80        73.60 o                         
 -10   9   5        284.56        262.63        32.49 o                         
  -9   9   5       5048.48       4991.04        63.04 o                         
  -8   9   5        295.15        318.09        15.52 o                         
  -7   9   5       8880.45       8916.14        72.91 o                         
  -6   9   5        682.41        678.08        20.17 o                         
  -5   9   5       9136.67       9228.73        70.84 o                         
  -4   9   5        683.75        681.10        15.11 o                         
  -3   9   5      15578.66      15849.68       101.13 o                         
  -2   9   5        722.37        733.44        15.21 o                         
  -1   9   5      16932.03      16972.73       115.02 o                         
   0   9   5       1033.28       1053.29        17.52 o                         
   1   9   5      16704.94      16772.42       106.77 o                         
   2   9   5        687.89        685.10        13.69 o                         
   3   9   5      15533.63      15598.84       106.41 o                         
   4   9   5        695.29        679.68        17.13 o                         
   5   9   5       9322.82       9254.37        73.32 o                         
   6   9   5        719.70        715.76        19.25 o                         
   7   9   5       8831.42       8807.80        85.69 o                         
   8   9   5        287.12        258.71        18.41 o                         
   9   9   5       5025.34       5042.76        67.46 o                         
  10   9   5        273.17        291.50        26.54 o                         
  11   9   5       3128.17       3114.97        73.43 o                         
 -11  10   5        608.95        629.64        37.15 o                         
 -10  10   5        858.22        806.25        37.50 o                         
  -9  10   5        806.39        863.65        36.42 o                         
  -8  10   5        349.16        348.04        17.85 o                         
  -7  10   5       1371.95       1389.81        26.04 o                         
  -6  10   5        868.29        886.17        20.65 o                         
  -5  10   5       1700.93       1709.90        26.06 o                         
  -4  10   5       1735.06       1726.53        25.30 o                         
  -3  10   5       1564.90       1580.73        24.27 o                         
  -2  10   5       1410.30       1431.91        21.48 o                         
  -1  10   5       1992.85       2011.25        24.35 o                         
   0  10   5       2534.24       2468.63        27.47 o                         
   1  10   5       2071.92       2002.14        23.31 o                         
   2  10   5       1450.37       1458.97        19.80 o                         
   3  10   5       1606.00       1604.14        24.64 o                         
   4  10   5       1763.61       1696.06        26.08 o                         
   5  10   5       1698.58       1594.64        24.37 o                         
   6  10   5        847.52        844.86        22.90 o                         
   7  10   5       1371.37       1398.79        28.88 o                         
   8  10   5        328.52        321.19        20.69 o                         
   9  10   5        790.06        815.15        36.25 o                         
  10  10   5        870.19        844.55        40.80 o                         
  11  10   5        616.89        673.20        37.20 o                         
 -11  11   5        841.89        787.14        43.61 o                         
 -10  11   5        645.21        737.50        41.57 o                         
  -9  11   5       1188.60       1194.82        38.50 o                         
  -8  11   5        643.68        640.31        26.88 o                         
  -7  11   5       1616.59       1600.43        26.67 o                         
  -6  11   5        623.82        666.41        19.65 o                         
  -5  11   5       1322.92       1322.56        23.12 o                         
  -4  11   5       1195.39       1179.88        22.78 o                         
  -3  11   5       1915.83       1892.12        26.90 o                         
  -2  11   5       1321.40       1318.67        22.85 o                         
  -1  11   5       1981.01       1941.00        24.84 o                         
   0  11   5        855.83        867.95        17.40 o                         
   1  11   5       1910.14       1885.53        23.77 o                         
   2  11   5       1321.32       1306.98        19.65 o                         
   3  11   5       1874.12       1828.18        24.89 o                         
   4  11   5       1117.28       1095.69        21.25 o                         
   5  11   5       1376.55       1363.58        28.31 o                         
   6  11   5        666.58        655.29        20.78 o                         
   7  11   5       1630.63       1612.64        31.73 o                         
   8  11   5        640.87        599.88        25.97 o                         
   9  11   5       1173.96       1131.07        38.64 o                         
  10  11   5        639.61        654.94        41.80 o                         
  11  11   5        821.72        744.81        40.56 o                         
 -10  12   5        491.32        535.83        34.50 o                         
  -9  12   5        362.47        352.21        23.33 o                         
  -8  12   5        945.73        988.55        34.61 o                         
  -7  12   5        776.59        813.83        27.98 o                         
  -6  12   5       1389.53       1385.51        25.24 o                         
  -5  12   5       1087.54       1093.77        23.92 o                         
  -4  12   5       1466.78       1497.53        25.91 o                         
  -3  12   5       1319.30       1343.60        25.45 o                         
  -2  12   5       2446.89       2461.77        28.90 o                         
  -1  12   5       1036.53       1070.32        20.44 o                         
   0  12   5       3882.98       3773.79        39.43 o                         
   1  12   5       1012.93        993.83        19.57 o                         
   2  12   5       2413.04       2357.29        28.36 o                         
   3  12   5       1364.33       1338.14        24.89 o                         
   4  12   5       1487.79       1463.05        26.76 o                         
   5  12   5       1019.68       1005.46        23.21 o                         
   6  12   5       1373.48       1394.62        28.02 o                         
   7  12   5        726.69        730.28        27.25 o                         
   8  12   5        937.15        925.85        32.49 o                         
   9  12   5        413.15        438.33        26.81 o                         
  10  12   5        498.92        491.12        41.64 o                         
 -10  13   5        529.43        524.15        43.95 o                         
  -9  13   5       2486.25       2510.70        53.33 o                         
  -8  13   5        394.88        409.39        26.48 o                         
  -7  13   5       2952.00       2975.94        45.90 o                         
  -6  13   5        163.12        169.22        13.27 o                         
  -5  13   5       3711.00       3735.34        50.25 o                         
  -4  13   5        442.04        451.40        16.96 o                         
  -3  13   5       3009.14       3022.73        37.32 o                         
  -2  13   5        229.98        231.83        12.60 o                         
  -1  13   5       4423.67       4363.23        44.55 o                         
   0  13   5        117.79        131.06        10.80 o                         
   1  13   5       4404.99       4357.07        43.03 o                         
   2  13   5        211.85        219.47        12.49 o                         
   3  13   5       3007.08       2959.79        36.60 o                         
   4  13   5        432.62        426.96        17.10 o                         
   5  13   5       3777.29       3772.86        42.67 o                         
   6  13   5        180.57        190.83        16.24 o                         
   7  13   5       2956.19       2918.93        43.64 o                         
   8  13   5        383.94        422.35        23.84 o                         
   9  13   5       2479.12       2490.80        60.40 o                         
  10  13   5        539.87        466.44        34.21 o                         
 -10  14   5        438.68        349.57        54.10 o                         
  -9  14   5        536.58        522.11        35.66 o                         
  -8  14   5       1142.71       1088.11        39.19 o                         
  -7  14   5        920.85        955.69        30.72 o                         
  -6  14   5       1348.99       1382.45        34.84 o                         
  -5  14   5       1828.98       1840.48        31.43 o                         
  -4  14   5       1602.92       1610.78        28.33 o                         
  -3  14   5       2125.56       2174.34        31.66 o                         
  -2  14   5       2163.33       2168.98        30.20 o                         
  -1  14   5       1964.30       2009.40        29.21 o                         
   0  14   5       1321.55       1247.23        25.35 o                         
   1  14   5       1932.35       1876.17        28.91 o                         
   2  14   5       2162.01       2108.62        31.49 o                         
   3  14   5       2086.26       2107.61        32.63 o                         
   4  14   5       1627.76       1600.91        31.16 o                         
   5  14   5       1828.66       1830.91        33.34 o                         
   6  14   5       1314.30       1349.39        31.48 o                         
   7  14   5        925.84        932.57        32.56 o                         
   8  14   5       1149.38       1137.15        37.65 o                         
   9  14   5        535.73        518.96        30.96 o                         
  10  14   5        467.35        384.35        37.09 o                         
  -9  15   5       2583.85       2570.44        77.30 o                         
  -8  15   5        207.54        205.44        26.00 o                         
  -7  15   5       3014.39       3025.29        51.31 o                         
  -6  15   5        205.06        192.72        18.43 o                         
  -5  15   5       5516.81       5526.48        56.33 o                         
  -4  15   5        254.61        262.97        15.30 o                         
  -3  15   5       5336.59       5447.03        54.61 o                         
  -2  15   5         70.64         78.42        11.96 o                         
  -1  15   5       4995.19       5131.56        56.36 o                         
   0  15   5        389.61        367.81        15.44 o                         
   1  15   5       4891.50       4857.50        48.57 o                         
   2  15   5         68.55         58.29        13.67 o                         
   3  15   5       5245.01       5173.83        56.51 o                         
   4  15   5        225.16        209.46        16.45 o                         
   5  15   5       5585.90       5553.09        60.77 o                         
   6  15   5        211.39        229.92        18.66 o                         
   7  15   5       3018.00       3046.85        53.62 o                         
   8  15   5        217.92        220.11        25.54 o                         
   9  15   5       2520.60       2480.26        58.32 o                         
  -9  16   5        314.49        373.24       140.77 o                         
  -8  16   5        357.88        326.77        35.07 o                         
  -7  16   5        221.54        224.57        24.94 o                         
  -6  16   5        659.50        648.46        27.13 o                         
  -5  16   5        298.33        303.61        19.28 o                         
  -4  16   5       1033.09       1032.01        26.38 o                         
  -3  16   5        644.54        642.00        21.95 o                         
  -2  16   5        948.38        946.58        26.71 o                         
  -1  16   5        444.59        451.68        18.12 o                         
   0  16   5       1007.19        992.76        23.77 o                         
   1  16   5        487.34        491.47        19.15 o                         
   2  16   5        937.92        986.03        27.87 o                         
   3  16   5        648.90        612.56        22.55 o                         
   4  16   5       1037.25       1036.86        29.67 o                         
   5  16   5        311.49        324.45        20.89 o                         
   6  16   5        680.61        761.16        28.66 o                         
   7  16   5        248.34        229.16        23.97 o                         
   8  16   5        356.48        368.24        27.17 o                         
   9  16   5        299.07        307.16       123.04 o                         
  -8  17   5        879.46        822.08        45.64 o                         
  -7  17   5        285.54        306.45        30.75 o                         
  -6  17   5        865.97        821.72        32.19 o                         
  -5  17   5        335.65        350.88        21.17 o                         
  -4  17   5        936.62        912.73        30.35 o                         
  -3  17   5        477.31        487.64        20.24 o                         
  -2  17   5       1468.74       1426.20        32.17 o                         
  -1  17   5        475.21        454.30        17.39 o                         
   0  17   5       1384.10       1394.89        29.01 o                         
   1  17   5        494.23        498.22        19.07 o                         
   2  17   5       1474.18       1446.11        34.85 o                         
   3  17   5        483.72        467.77        24.46 o                         
   4  17   5        979.68        949.31        33.38 o                         
   5  17   5        307.25        324.04        24.61 o                         
   6  17   5        832.19        813.76        32.91 o                         
   7  17   5        286.18        253.29        30.65 o                         
   8  17   5        879.70        870.65        46.56 o                         
  -7  18   5        282.07        296.69        37.82 o                         
  -6  18   5        140.43        131.59        31.28 o                         
  -5  18   5        141.65        120.30        24.35 o                         
  -4  18   5        339.42        394.27        22.30 o                         
  -3  18   5        288.80        287.57        20.36 o                         
  -2  18   5        245.78        241.38        18.41 o                         
  -1  18   5        379.23        396.01        21.82 o                         
   0  18   5        388.15        382.21        19.98 o                         
   1  18   5        388.25        406.61        22.17 o                         
   2  18   5        238.38        259.52        20.40 o                         
   3  18   5        305.61        302.28        21.92 o                         
   4  18   5        339.56        330.88        23.55 o                         
   5  18   5        135.53        187.02        29.11 o                         
   6  18   5        151.64        127.24        23.22 o                         
   7  18   5        268.53        255.57        26.52 o                         
  -6  19   5        337.62        346.50        38.15 o                         
  -5  19   5       4314.80       4372.77        71.21 o                         
  -4  19   5        325.58        366.01        27.59 o                         
  -3  19   5       6337.28       6549.56        74.99 o                         
  -2  19   5        475.35        447.08        22.91 o                         
  -1  19   5       6280.32       6334.12        72.60 o                         
   0  19   5        606.20        618.61        27.71 o                         
   1  19   5       6343.58       6483.33        78.47 o                         
   2  19   5        463.58        475.56        25.33 o                         
   3  19   5       6445.20       6606.09        80.08 o                         
   4  19   5        340.90        324.81        24.34 o                         
   5  19   5       4261.46       4330.17        65.06 o                         
   6  19   5        356.10        341.76        28.21 o                         
  -5  20   5        193.70        191.10        29.50 o                         
  -4  20   5         48.50         77.44        24.88 o                         
  -3  20   5         69.28         43.21        21.80 o                         
  -2  20   5          2.60         -6.46        20.09 o                         
  -1  20   5         33.87         36.78        19.42 o                         
   0  20   5         27.26         24.80        19.69 o                         
   1  20   5         40.73         35.84        21.71 o                         
   2  20   5          1.27        -14.75        23.77 o                         
   3  20   5         75.44         99.17        23.29 o                         
   4  20   5         50.47        111.66        26.38 o                         
   5  20   5        206.53        183.05        32.41 o                         
  -4  21   5       1035.06        949.68        43.53 o                         
  -3  21   5         71.59         31.98        25.91 o                         
  -2  21   5        968.63        947.07        33.31 o                         
  -1  21   5         72.84        118.84        22.54 o                         
   0  21   5        792.94        746.86        31.94 o                         
   1  21   5         78.56         33.36        28.40 o                         
   2  21   5        963.10       1008.01        38.67 o                         
   3  21   5         76.12         89.56        25.02 o                         
   4  21   5       1000.80        984.24        51.74 o                         
  -1  22   5         79.40         90.94        31.92 o                         
   0  22   5        434.35        441.49        30.13 o                         
   1  22   5         67.28         49.95        28.38 o                         
   0   0   6      27881.97      28669.09       278.33 o                         
   1   0   6        351.84        390.24        15.04 o                         
   2   0   6      25032.10      25583.45       158.76 o                         
   3   0   6        230.94        235.22        11.97 o                         
   4   0   6      16594.29      16717.04       114.89 o                         
   5   0   6         10.72         23.81         9.87 o                         
   6   0   6      15226.24      15259.35       136.52 o                         
   7   0   6         68.39         61.04        13.06 o                         
   8   0   6      10668.42      10828.92       110.87 o                         
   9   0   6        109.59        162.48        21.07 o                         
  10   0   6       5284.51       5407.70        77.14 o                         
  11   0   6          8.60        -38.98        25.99 o                         
 -11   1   6         76.15         89.73        28.77 o                         
 -10   1   6       1001.36        978.43        37.02 o                         
  -9   1   6          2.69         48.38        18.33 o                         
  -8   1   6       1666.13       1676.48        37.87 o                         
  -7   1   6         56.46         62.24        12.41 o                         
  -6   1   6       1542.33       1534.67        27.61 o                         
  -5   1   6        160.52        167.64        12.48 o                         
  -4   1   6        645.99        613.22        17.38 o                         
  -3   1   6         48.10         39.02         8.49 o                         
  -2   1   6        888.97        913.36        16.66 o                         
  -1   1   6        245.01        254.43        10.29 o                         
   0   1   6       3638.30       3708.24        37.58 o                         
   1   1   6        258.06        250.83        10.99 o                         
   2   1   6        888.18        943.39        16.80 o                         
   3   1   6         53.55         43.12         8.11 o                         
   4   1   6        672.10        692.80        17.56 o                         
   5   1   6        153.91        175.28        12.20 o                         
   6   1   6       1518.95       1485.29        26.39 o                         
   7   1   6         63.33         90.64        15.64 o                         
   8   1   6       1710.67       1705.79        49.47 o                         
   9   1   6          4.67         33.81        19.00 o                         
  10   1   6       1005.46       1034.64        36.96 o                         
  11   1   6         73.90         64.91        25.10 o                         
 -11   2   6        405.02        414.59        34.22 o                         
 -10   2   6         80.07         94.22        23.53 o                         
  -9   2   6        405.17        407.91        31.03 o                         
  -8   2   6        103.89         98.74        15.03 o                         
  -7   2   6        767.85        791.78        22.67 o                         
  -6   2   6         20.26         21.93        11.18 o                         
  -5   2   6        510.31        493.39        17.82 o                         
  -4   2   6        195.25        180.28        13.73 o                         
  -3   2   6        707.57        686.09        16.86 o                         
  -2   2   6        129.68        106.10         8.82 o                         
  -1   2   6       1253.72       1260.63        19.78 o                         
   0   2   6          0.03         -3.98         7.60 o                         
   1   2   6       1300.51       1290.83        22.07 o                         
   2   2   6        130.29        111.52         9.68 o                         
   3   2   6        688.52        697.99        16.27 o                         
   4   2   6        199.19        198.55        10.93 o                         
   5   2   6        495.04        494.76        16.29 o                         
   6   2   6         21.66         15.81        11.19 o                         
   7   2   6        779.84        803.37        27.15 o                         
   8   2   6        102.45         91.12        18.17 o                         
   9   2   6        408.42        475.11        32.67 o                         
  10   2   6         73.69         62.95        22.92 o                         
  11   2   6        419.42        418.20        29.33 o                         
 -11   3   6        793.36        790.03        42.92 o                         
 -10   3   6        982.11       1021.48        36.93 o                         
  -9   3   6       1150.33       1221.38        45.61 o                         
  -8   3   6       1397.07       1404.03        34.67 o                         
  -7   3   6       1638.57       1674.95        29.44 o                         
  -6   3   6       2485.91       2492.91        38.04 o                         
  -5   3   6       3004.86       2976.99        41.92 o                         
  -4   3   6       2686.29       2638.01        31.58 o                         
  -3   3   6       3300.88       3293.85        34.22 o                         
  -2   3   6       2676.68       2707.79        29.66 o                         
  -1   3   6       5041.09       5011.23        42.84 o                         
   0   3   6       1613.09       1733.34        22.77 o                         
   1   3   6       4856.97       4853.29        43.45 o                         
   2   3   6       2621.99       2687.22        30.60 o                         
   3   3   6       3270.99       3262.58        32.25 o                         
   4   3   6       2697.22       2646.13        30.43 o                         
   5   3   6       3021.32       3031.42        42.60 o                         
   6   3   6       2431.92       2385.84        38.61 o                         
   7   3   6       1615.94       1655.21        36.21 o                         
   8   3   6       1408.43       1404.02        39.57 o                         
   9   3   6       1162.73       1240.26        40.90 o                         
  10   3   6        969.79        946.25        38.50 o                         
  11   3   6        773.07        758.87        34.51 o                         
 -11   4   6        362.42        374.32        43.63 o                         
 -10   4   6       3989.24       3958.44        72.38 o                         
  -9   4   6        456.87        433.66        22.21 o                         
  -8   4   6       5971.39       5973.69        57.01 o                         
  -7   4   6        540.73        589.74        19.21 o                         
  -6   4   6       9293.10       9363.65        92.83 o                         
  -5   4   6        376.39        357.08        14.22 o                         
  -4   4   6      11176.14      11200.18        87.80 o                         
  -3   4   6        278.24        288.55        11.70 o                         
  -2   4   6      11972.39      12000.51        84.33 o                         
  -1   4   6         43.99         38.80         8.08 o                         
   0   4   6      15146.10      15299.62       103.58 o                         
   1   4   6         47.60         39.76         7.63 o                         
   2   4   6      11921.40      11836.69        88.35 o                         
   3   4   6        255.82        260.17        10.22 o                         
   4   4   6      11366.99      11438.80        86.49 o                         
   5   4   6        407.37        420.59        15.60 o                         
   6   4   6       9256.74       9258.20        94.59 o                         
   7   4   6        551.43        498.73        23.48 o                         
   8   4   6       5933.15       5980.27        77.47 o                         
   9   4   6        471.19        412.47        26.21 o                         
  10   4   6       4016.29       4043.05        66.70 o                         
  11   4   6        376.72        396.25        30.04 o                         
 -11   5   6        518.10        607.94        49.11 o                         
 -10   5   6        212.09        213.86        34.43 o                         
  -9   5   6        893.32        829.31        29.85 o                         
  -8   5   6        587.69        585.84        20.24 o                         
  -7   5   6       2520.40       2524.79        33.67 o                         
  -6   5   6        410.00        452.15        17.27 o                         
  -5   5   6       2356.95       2358.96        33.84 o                         
  -4   5   6        322.50        345.97        13.51 o                         
  -3   5   6       3109.30       3047.78        32.59 o                         
  -2   5   6        617.86        583.70        15.79 o                         
  -1   5   6       4132.70       4095.02        37.97 o                         
   0   5   6         64.29         49.32         8.51 o                         
   1   5   6       4015.78       4031.41        37.07 o                         
   2   5   6        613.98        607.31        15.23 o                         
   3   5   6       3030.77       2995.06        37.41 o                         
   4   5   6        322.68        349.40        14.38 o                         
   5   5   6       2412.63       2384.79        45.25 o                         
   6   5   6        426.13        414.27        23.56 o                         
   7   5   6       2527.76       2499.49        45.95 o                         
   8   5   6        570.96        550.74        26.03 o                         
   9   5   6        882.19        808.99        36.47 o                         
  10   5   6        209.82        224.91        24.99 o                         
  11   5   6        513.27        496.79        39.58 o                         
 -11   6   6        425.03        433.35        45.20 o                         
 -10   6   6       1253.17       1281.41        51.39 o                         
  -9   6   6        925.40        950.27        31.02 o                         
  -8   6   6       1427.36       1460.33        28.35 o                         
  -7   6   6        807.58        798.25        22.04 o                         
  -6   6   6       2809.84       2801.33        36.36 o                         
  -5   6   6        554.10        575.77        19.31 o                         
  -4   6   6       3291.09       3244.23        37.89 o                         
  -3   6   6        471.00        455.57        15.54 o                         
  -2   6   6       2653.01       2687.24        30.97 o                         
  -1   6   6        375.46        379.40        15.59 o                         
   0   6   6       3161.19       3073.20        33.88 o                         
   1   6   6        382.45        379.57        12.17 o                         
   2   6   6       2699.14       2668.85        31.58 o                         
   3   6   6        523.99        524.92        15.43 o                         
   4   6   6       3204.14       3112.25        35.83 o                         
   5   6   6        524.71        474.61        19.66 o                         
   6   6   6       2794.92       2774.08        52.57 o                         
   7   6   6        779.41        797.09        30.39 o                         
   8   6   6       1399.23       1499.81        41.15 o                         
   9   6   6        928.81        906.75        48.55 o                         
  10   6   6       1283.01       1231.64        44.55 o                         
  11   6   6        437.86        369.24        31.63 o                         
 -11   7   6       1209.82       1083.82        77.48 o                         
 -10   7   6        948.62        973.21        47.46 o                         
  -9   7   6       1787.87       1774.54        47.90 o                         
  -8   7   6        894.03        881.71        24.67 o                         
  -7   7   6       3227.23       3203.11        52.17 o                         
  -6   7   6       1533.12       1554.08        29.67 o                         
  -5   7   6       5338.56       5312.71        58.65 o                         
  -4   7   6       2871.52       2898.06        41.28 o                         
  -3   7   6       6630.71       6565.09        62.95 o                         
  -2   7   6       2815.14       2818.92        33.00 o                         
  -1   7   6       6589.89       6542.58        58.83 o                         
   0   7   6       2104.69       2113.67        33.35 o                         
   1   7   6       6757.85       6734.86        61.53 o                         
   2   7   6       2914.47       2919.45        31.81 o                         
   3   7   6       6592.24       6623.92        54.79 o                         
   4   7   6       2806.36       2821.26        36.70 o                         
   5   7   6       5332.50       5214.87        59.46 o                         
   6   7   6       1576.81       1561.38        34.24 o                         
   7   7   6       3323.09       3390.36        66.30 o                         
   8   7   6        912.86        884.96        42.67 o                         
   9   7   6       1755.31       1774.78        50.75 o                         
  10   7   6        920.10        897.39        41.15 o                         
  11   7   6       1196.16       1107.43        57.24 o                         
 -10   8   6        654.13        631.29        47.84 o                         
  -9   8   6        647.52        692.83        37.80 o                         
  -8   8   6       1000.13       1017.78        34.82 o                         
  -7   8   6        801.56        808.68        22.42 o                         
  -6   8   6        783.46        729.02        21.83 o                         
  -5   8   6        496.48        507.04        19.38 o                         
  -4   8   6       1672.36       1650.23        32.67 o                         
  -3   8   6        369.05        323.62        14.69 o                         
  -2   8   6       2097.66       2029.37        29.17 o                         
  -1   8   6        559.66        552.97        16.99 o                         
   0   8   6       1143.10       1116.61        22.37 o                         
   1   8   6        563.99        564.37        15.67 o                         
   2   8   6       2091.37       2043.00        26.67 o                         
   3   8   6        385.76        372.70        13.79 o                         
   4   8   6       1618.87       1617.54        35.20 o                         
   5   8   6        460.82        449.57        18.78 o                         
   6   8   6        813.85        831.17        28.24 o                         
   7   8   6        810.65        793.33        31.03 o                         
   8   8   6        997.64       1014.66        38.28 o                         
   9   8   6        647.38        542.83        30.63 o                         
  10   8   6        662.41        586.07        33.51 o                         
 -10   9   6        311.45        393.71        33.29 o                         
  -9   9   6        729.12        699.56        48.34 o                         
  -8   9   6        277.09        282.17        18.18 o                         
  -7   9   6        790.36        827.06        23.47 o                         
  -6   9   6        476.43        491.94        18.69 o                         
  -5   9   6       1801.60       1811.00        29.94 o                         
  -4   9   6        469.85        466.22        18.63 o                         
  -3   9   6       2122.64       2068.58        34.21 o                         
  -2   9   6        276.88        294.62        15.16 o                         
  -1   9   6       2892.66       2897.86        34.67 o                         
   0   9   6        805.45        799.89        19.98 o                         
   1   9   6       2790.99       2796.34        31.23 o                         
   2   9   6        266.22        288.20        12.77 o                         
   3   9   6       2095.74       2014.19        31.32 o                         
   4   9   6        479.65        461.02        18.77 o                         
   5   9   6       1873.88       1893.54        35.88 o                         
   6   9   6        475.31        490.06        22.11 o                         
   7   9   6        782.10        753.83        35.88 o                         
   8   9   6        253.87        288.67        29.24 o                         
   9   9   6        714.38        665.93        38.69 o                         
  10   9   6        316.98        340.65        33.22 o                         
 -10  10   6       3245.34       3339.55       112.16 o                         
  -9  10   6        307.31        327.86        27.06 o                         
  -8  10   6       5016.27       4968.10        64.66 o                         
  -7  10   6        288.37        274.53        18.06 o                         
  -6  10   6       7405.34       7508.11        70.25 o                         
  -5  10   6        165.36        152.95        13.34 o                         
  -4  10   6       9314.81       9449.35        85.44 o                         
  -3  10   6         85.04         80.75        16.22 o                         
  -2  10   6      11876.39      12019.14       121.73 o                         
  -1  10   6         23.58         27.31        12.02 o                         
   0  10   6      12060.42      12115.77        95.55 o                         
   1  10   6         21.88         30.95        12.35 o                         
   2  10   6      12017.48      12011.46       101.44 o                         
   3  10   6         69.04         75.17        11.34 o                         
   4  10   6       9433.88       9496.02        90.82 o                         
   5  10   6        178.43        200.41        18.11 o                         
   6  10   6       7283.97       7214.50       110.12 o                         
   7  10   6        285.12        263.54        23.69 o                         
   8  10   6       4998.11       5016.82        83.89 o                         
   9  10   6        306.93        344.94        32.99 o                         
  10  10   6       3288.55       3459.83        76.94 o                         
  -9  11   6        467.21        500.58        35.67 o                         
  -8  11   6       1242.53       1271.19        40.79 o                         
  -7  11   6        846.17        876.19        29.37 o                         
  -6  11   6       1013.26       1023.64        26.53 o                         
  -5  11   6       1164.84       1144.46        27.05 o                         
  -4  11   6       1091.95       1096.77        27.09 o                         
  -3  11   6       1611.44       1629.90        32.32 o                         
  -2  11   6       1254.23       1315.82        36.25 o                         
  -1  11   6       1524.63       1538.09        29.33 o                         
   0  11   6       1960.26       1955.95        31.24 o                         
   1  11   6       1483.39       1491.79        27.08 o                         
   2  11   6       1283.38       1293.38        23.09 o                         
   3  11   6       1622.20       1617.21        27.08 o                         
   4  11   6       1102.47       1096.09        26.42 o                         
   5  11   6       1144.96       1172.80        47.93 o                         
   6  11   6        973.65        988.47        35.68 o                         
   7  11   6        833.96        813.77        35.87 o                         
   8  11   6       1276.62       1233.62        46.44 o                         
   9  11   6        486.74        416.09        33.62 o                         
  -9  12   6        310.96        347.76        38.96 o                         
  -8  12   6         18.20         48.65        27.51 o                         
  -7  12   6        183.85        167.58        21.68 o                         
  -6  12   6         14.49         13.10        16.04 o                         
  -5  12   6        722.75        747.50        22.88 o                         
  -4  12   6         64.57         78.97        17.56 o                         
  -3  12   6        941.92        923.28        27.61 o                         
  -2  12   6        213.90        189.03        16.42 o                         
  -1  12   6        255.94        242.02        17.90 o                         
   0  12   6         43.83         37.96        13.35 o                         
   1  12   6        268.69        275.37        14.70 o                         
   2  12   6        228.82        245.59        15.95 o                         
   3  12   6        913.44        899.05        25.43 o                         
   4  12   6         57.88         57.76        14.61 o                         
   5  12   6        717.61        720.04        26.02 o                         
   6  12   6         13.75         22.04        19.65 o                         
   7  12   6        203.10        218.01        25.11 o                         
   8  12   6         17.96         18.19        32.01 o                         
   9  12   6        307.31        306.19        32.69 o                         
  -9  13   6         17.98        -80.56       110.19 o                         
  -8  13   6       1037.46        994.60        68.09 o                         
  -7  13   6         69.69         71.58        24.12 o                         
  -6  13   6       1016.30       1032.89        35.95 o                         
  -5  13   6         96.37         96.21        22.02 o                         
  -4  13   6        721.55        698.37        26.82 o                         
  -3  13   6         19.37          5.29        14.99 o                         
  -2  13   6        859.80        858.22        27.84 o                         
  -1  13   6        230.26        258.54        17.23 o                         
   0  13   6        663.56        688.39        23.48 o                         
   1  13   6        216.89        226.87        15.15 o                         
   2  13   6        877.70        837.79        23.55 o                         
   3  13   6         17.45         37.58        15.20 o                         
   4  13   6        692.28        682.33        25.26 o                         
   5  13   6        100.83         74.82        18.63 o                         
   6  13   6        986.10       1009.46        37.22 o                         
   7  13   6         73.10         74.73        25.06 o                         
   8  13   6       1075.89       1068.42        43.44 o                         
   9  13   6         18.97         94.60        75.71 o                         
  -8  14   6       5101.90       5135.90        91.05 o                         
  -7  14   6         31.80         23.13        26.31 o                         
  -6  14   6       6651.15       6811.23        93.11 o                         
  -5  14   6          0.84        -17.09        17.58 o                         
  -4  14   6       9309.04       9565.16       121.99 o                         
  -3  14   6         53.92         36.91        16.63 o                         
  -2  14   6      10218.31      10349.32       114.48 o                         
  -1  14   6         20.29         29.62        14.77 o                         
   0  14   6      10898.11      10929.79        98.65 o                         
   1  14   6         23.81         26.64        13.79 o                         
   2  14   6      10072.88      10114.65        97.03 o                         
   3  14   6         51.36         72.25        17.88 o                         
   4  14   6       9318.96       9210.10        93.59 o                         
   5  14   6          1.24         32.59        18.99 o                         
   6  14   6       6694.29       6715.07        84.86 o                         
   7  14   6         33.11         68.51        25.10 o                         
   8  14   6       5090.17       4892.00        86.77 o                         
  -7  15   6        176.37        223.18        31.71 o                         
  -6  15   6        534.88        529.93        31.52 o                         
  -5  15   6        221.54        281.55        23.09 o                         
  -4  15   6        732.38        736.41        29.44 o                         
  -3  15   6        267.40        265.04        23.24 o                         
  -2  15   6        504.31        490.59        25.52 o                         
  -1  15   6        206.03        181.68        18.18 o                         
   0  15   6         33.12         64.74        16.05 o                         
   1  15   6        194.17        189.68        18.37 o                         
   2  15   6        508.78        499.65        23.32 o                         
   3  15   6        262.60        257.29        20.43 o                         
   4  15   6        720.87        710.93        27.94 o                         
   5  15   6        213.86        247.81        22.69 o                         
   6  15   6        552.04        600.30        30.54 o                         
   7  15   6        170.64        191.05        28.63 o                         
  -7  16   6        223.07        216.58        48.39 o                         
  -6  16   6         47.53         38.53        26.85 o                         
  -5  16   6        249.91        256.78        23.23 o                         
  -4  16   6         26.40         37.34        25.28 o                         
  -3  16   6        282.58        277.63        25.17 o                         
  -2  16   6         24.06         51.74        19.19 o                         
  -1  16   6        341.43        337.11        21.58 o                         
   0  16   6         28.20         23.50        18.27 o                         
   1  16   6        334.29        345.48        22.55 o                         
   2  16   6         24.70         33.67        20.21 o                         
   3  16   6        294.94        303.96        23.12 o                         
   4  16   6         22.22         26.83        20.31 o                         
   5  16   6        261.21        278.20        24.89 o                         
   6  16   6         48.67         60.09        37.32 o                         
   7  16   6        228.27        253.07        45.58 o                         
  -6  17   6        605.19        595.15        33.80 o                         
  -5  17   6       1256.04       1283.24        44.08 o                         
  -4  17   6        877.24        917.61        41.19 o                         
  -3  17   6       1623.65       1666.03        43.77 o                         
  -2  17   6       1079.58       1102.93        34.30 o                         
  -1  17   6       1846.91       1779.80        40.00 o                         
   0  17   6       1305.88       1350.63        36.53 o                         
   1  17   6       1895.17       1850.36        43.13 o                         
   2  17   6       1098.91       1082.52        36.91 o                         
   3  17   6       1636.79       1709.21        47.18 o                         
   4  17   6        860.40        797.72        33.35 o                         
   5  17   6       1260.15       1239.39        60.82 o                         
   6  17   6        607.65        631.65        46.96 o                         
  -5  18   6        204.01        190.43        50.76 o                         
  -4  18   6       2796.75       2715.63        56.39 o                         
  -3  18   6        112.28        135.13        23.69 o                         
  -2  18   6       3576.05       3637.97        55.97 o                         
  -1  18   6          3.66        -11.82        28.84 o                         
   0  18   6       3027.42       3056.28        58.92 o                         
   1  18   6          4.94         -1.53        24.40 o                         
   2  18   6       3644.91       3672.48        60.71 o                         
   3  18   6        125.17        119.69        25.37 o                         
   4  18   6       2766.08       2674.94        56.02 o                         
   5  18   6        201.81        271.27        40.30 o                         
  -3  19   6       1344.55       1310.87        83.56 o                         
  -2  19   6        118.87        211.85        24.48 o                         
  -1  19   6       1423.37       1334.38        39.66 o                         
   0  19   6        121.08        109.93        25.08 o                         
   1  19   6       1415.02       1377.06        44.26 o                         
   2  19   6        103.18        140.69        26.10 o                         
   3  19   6       1344.40       1336.51        46.69 o                         
  -1  20   6         44.06         64.39        32.70 o                         
   0  20   6       1297.42       1202.23        61.30 o                         
   1  20   6         42.99         65.36        31.39 o                         
   0   0   7       3084.30       3082.90        62.95 o                         
   1   0   7       6174.44       6085.29        66.49 o                         
   2   0   7       2317.82       2243.29        42.79 o                         
   3   0   7       3254.10       3171.93        41.98 o                         
   4   0   7       1523.01       1516.24        30.57 o                         
   5   0   7       4539.59       4469.38        53.83 o                         
   6   0   7       1649.29       1630.23        34.53 o                         
   7   0   7       2847.34       2849.89        49.86 o                         
   8   0   7       1055.75       1082.50        42.71 o                         
   9   0   7       1720.69       1771.11        49.74 o                         
  10   0   7        346.31        252.67        31.83 o                         
 -10   1   7        476.68        443.15        35.91 o                         
  -9   1   7        596.75        581.89        30.99 o                         
  -8   1   7        513.10        520.04        31.08 o                         
  -7   1   7       1016.91       1103.61        41.27 o                         
  -6   1   7        370.43        374.33        19.64 o                         
  -5   1   7       1205.52       1210.88        32.95 o                         
  -4   1   7        209.51        193.93        14.24 o                         
  -3   1   7       1197.23       1122.15        32.06 o                         
  -2   1   7        147.71        108.63        14.93 o                         
  -1   1   7       1817.62       1799.89        31.95 o                         
   0   1   7          3.98          3.94        12.07 o                         
   1   1   7       1783.53       1739.86        31.15 o                         
   2   1   7        141.34        129.83        12.47 o                         
   3   1   7       1264.64       1164.26        26.75 o                         
   4   1   7        217.46        252.19        15.35 o                         
   5   1   7       1250.37       1195.88        30.30 o                         
   6   1   7        389.81        371.48        19.15 o                         
   7   1   7        981.25        909.47        36.07 o                         
   8   1   7        533.41        489.59        32.07 o                         
   9   1   7        608.42        630.26        33.84 o                         
  10   1   7        495.57        431.67        33.83 o                         
 -10   2   7       1485.77       1434.77        72.31 o                         
  -9   2   7       1305.67       1334.26        44.86 o                         
  -8   2   7       2362.78       2400.60        53.16 o                         
  -7   2   7       1759.76       1799.91        41.87 o                         
  -6   2   7       3225.21       3235.86        48.69 o                         
  -5   2   7       1862.27       1876.28        34.88 o                         
  -4   2   7       4113.77       4091.47        50.03 o                         
  -3   2   7       2004.07       2081.17        44.96 o                         
  -2   2   7       5219.70       5150.65        58.42 o                         
  -1   2   7       2869.77       2888.20        41.94 o                         
   0   2   7       6015.93       5980.57        62.23 o                         
   1   2   7       2861.46       2861.99        39.93 o                         
   2   2   7       5162.21       5084.29        50.54 o                         
   3   2   7       1976.66       2014.59        32.69 o                         
   4   2   7       4126.10       4078.88        64.70 o                         
   5   2   7       1872.52       1840.05        33.88 o                         
   6   2   7       3133.18       3130.25        56.53 o                         
   7   2   7       1782.27       1781.45        45.88 o                         
   8   2   7       2389.30       2424.05        56.07 o                         
   9   2   7       1278.43       1344.42        49.07 o                         
  10   2   7       1479.33       1426.19        58.97 o                         
 -10   3   7        158.52        231.28        46.80 o                         
  -9   3   7         54.62         20.54        34.82 o                         
  -8   3   7        222.91        238.18        21.43 o                         
  -7   3   7         58.02         71.04        19.00 o                         
  -6   3   7        524.36        545.78        32.41 o                         
  -5   3   7        299.08        330.04        17.93 o                         
  -4   3   7        123.42        146.47        16.79 o                         
  -3   3   7        467.63        491.31        30.56 o                         
  -2   3   7         72.22         39.62        12.08 o                         
  -1   3   7        272.17        271.55        16.93 o                         
   0   3   7        111.97         76.05        13.92 o                         
   1   3   7        295.39        276.53        17.43 o                         
   2   3   7         58.99         82.16        16.43 o                         
   3   3   7        464.97        440.05        16.58 o                         
   4   3   7        139.55        123.31        13.82 o                         
   5   3   7        292.44        300.58        18.18 o                         
   6   3   7        540.74        484.58        27.56 o                         
   7   3   7         58.64         82.63        22.26 o                         
   8   3   7        217.41        285.02        26.94 o                         
   9   3   7         58.82         28.03        26.64 o                         
  10   3   7        164.03        179.53        99.09 o                         
  -9   4   7       2188.84       2172.20        62.85 o                         
  -8   4   7        159.91        182.63        21.36 o                         
  -7   4   7       3063.65       2961.46        54.29 o                         
  -6   4   7        317.35        355.19        24.33 o                         
  -5   4   7       2975.77       3010.56        48.23 o                         
  -4   4   7        282.21        279.84        17.67 o                         
  -3   4   7       4371.63       4381.08        55.06 o                         
  -2   4   7        514.83        524.42        20.88 o                         
  -1   4   7       3631.22       3539.97        46.03 o                         
   0   4   7        670.41        658.27        23.25 o                         
   1   4   7       3613.60       3540.19        41.32 o                         
   2   4   7        564.03        586.65        19.74 o                         
   3   4   7       4318.28       4261.03        50.40 o                         
   4   4   7        269.42        250.69        15.99 o                         
   5   4   7       2982.55       3010.80        43.60 o                         
   6   4   7        302.32        287.13        23.96 o                         
   7   4   7       3132.55       3173.51        74.11 o                         
   8   4   7        154.03         93.97        30.32 o                         
   9   4   7       2168.81       2261.09        58.29 o                         
  -9   5   7       2129.74       2157.11        56.54 o                         
  -8   5   7        184.11        207.78        23.61 o                         
  -7   5   7       3613.24       3730.58        65.02 o                         
  -6   5   7        316.00        315.90        20.98 o                         
  -5   5   7       4870.37       4927.64        81.48 o                         
  -4   5   7         42.69         43.81        18.80 o                         
  -3   5   7       6236.67       6185.22        75.95 o                         
  -2   5   7         19.39         31.37        13.87 o                         
  -1   5   7       6640.64       6499.02        74.05 o                         
   0   5   7        620.07        568.13        28.08 o                         
   1   5   7       6620.80       6619.85        63.63 o                         
   2   5   7         33.40         38.75        11.46 o                         
   3   5   7       6165.22       6135.98        59.10 o                         
   4   5   7         56.80         55.18        14.38 o                         
   5   5   7       4876.05       4847.47       101.34 o                         
   6   5   7        301.68        296.90        25.42 o                         
   7   5   7       3652.40       3754.75        69.11 o                         
   8   5   7        187.63        163.69        26.34 o                         
   9   5   7       2128.78       2196.08        60.65 o                         
  -9   6   7       1511.55       1516.05        52.37 o                         
  -8   6   7        322.68        326.63        24.52 o                         
  -7   6   7       2203.95       2205.32        47.57 o                         
  -6   6   7        299.57        316.49        26.80 o                         
  -5   6   7       2960.42       2958.85        49.79 o                         
  -4   6   7        399.50        362.17        19.46 o                         
  -3   6   7       3429.77       3480.56        49.87 o                         
  -2   6   7        724.60        697.41        23.41 o                         
  -1   6   7       2126.26       2067.70        38.27 o                         
   0   6   7        477.53        476.54        19.78 o                         
   1   6   7       2162.59       2115.37        32.05 o                         
   2   6   7        778.98        779.25        21.80 o                         
   3   6   7       3419.54       3414.08        39.12 o                         
   4   6   7        374.49        403.60        17.38 o                         
   5   6   7       2906.35       2964.94        49.60 o                         
   6   6   7        302.94        261.45        31.84 o                         
   7   6   7       2203.16       2235.03        53.12 o                         
   8   6   7        317.82        302.02        33.61 o                         
   9   6   7       1540.38       1548.09        54.26 o                         
  -9   7   7        345.57        316.15        37.30 o                         
  -8   7   7         11.41         66.36        21.82 o                         
  -7   7   7        470.44        502.57        30.37 o                         
  -6   7   7         50.56         74.21        20.08 o                         
  -5   7   7       1040.99       1056.95        34.72 o                         
  -4   7   7        128.05        134.28        16.39 o                         
  -3   7   7       1240.79       1253.23        32.98 o                         
  -2   7   7         86.34         75.71        15.86 o                         
  -1   7   7       1438.62       1464.66        32.47 o                         
   0   7   7         14.55         13.26        14.21 o                         
   1   7   7       1392.68       1393.93        27.74 o                         
   2   7   7         73.30         39.38        12.34 o                         
   3   7   7       1249.98       1224.50        25.91 o                         
   4   7   7        135.98        118.33        13.88 o                         
   5   7   7       1056.96       1056.87        45.31 o                         
   6   7   7         53.48         45.11        21.23 o                         
   7   7   7        488.25        458.24        29.82 o                         
   8   7   7          7.84          9.02        26.65 o                         
   9   7   7        341.90        342.95        33.94 o                         
  -9   8   7       1585.72       1638.81        81.54 o                         
  -8   8   7        428.89        459.25        27.92 o                         
  -7   8   7       1524.88       1551.77        41.98 o                         
  -6   8   7        790.15        780.62        30.57 o                         
  -5   8   7       2115.80       2183.09        43.98 o                         
  -4   8   7       1154.80       1164.52        32.58 o                         
  -3   8   7       2331.46       2354.80        41.74 o                         
  -2   8   7       1163.60       1157.74        31.87 o                         
  -1   8   7       2928.11       2939.72        46.49 o                         
   0   8   7        905.98        925.09        39.23 o                         
   1   8   7       2931.65       2976.22        41.44 o                         
   2   8   7       1249.49       1269.03        26.64 o                         
   3   8   7       2354.79       2318.76        33.37 o                         
   4   8   7       1149.37       1089.45        39.49 o                         
   5   8   7       2101.24       2221.40        49.19 o                         
   6   8   7        795.15        831.18        38.02 o                         
   7   8   7       1507.17       1575.17        49.58 o                         
   8   8   7        430.93        400.91        31.54 o                         
   9   8   7       1621.51       1518.99       129.77 o                         
  -8   9   7        140.79        114.82        25.15 o                         
  -7   9   7       2160.07       2227.94        58.64 o                         
  -6   9   7         64.25         52.89        20.39 o                         
  -5   9   7       3817.91       3867.35        59.08 o                         
  -4   9   7        258.01        299.01        20.61 o                         
  -3   9   7       4646.56       4747.72        61.87 o                         
  -2   9   7        255.93        275.55        19.59 o                         
  -1   9   7       4206.53       4241.78        60.37 o                         
   0   9   7          4.09         18.02        16.27 o                         
   1   9   7       4265.55       4262.32        51.49 o                         
   2   9   7        255.37        264.41        16.01 o                         
   3   9   7       4650.35       4603.34        51.23 o                         
   4   9   7        249.28        245.20        22.05 o                         
   5   9   7       3771.49       3740.45        65.74 o                         
   6   9   7         61.50         20.54        24.12 o                         
   7   9   7       2163.16       2074.26        57.60 o                         
   8   9   7        129.69        142.13        32.81 o                         
  -8  10   7        382.72        412.26        35.53 o                         
  -7  10   7       1854.64       1810.73        50.69 o                         
  -6  10   7        346.90        347.31        24.48 o                         
  -5  10   7       2604.26       2549.22        45.51 o                         
  -4  10   7        501.46        485.48        26.49 o                         
  -3  10   7       2354.92       2389.92        44.86 o                         
  -2  10   7        820.39        796.73        29.72 o                         
  -1  10   7       3847.72       3872.91        57.90 o                         
   0  10   7        724.49        736.87        27.92 o                         
   1  10   7       3905.79       3864.62        51.94 o                         
   2  10   7        855.89        838.15        25.04 o                         
   3  10   7       2431.06       2463.07        39.99 o                         
   4  10   7        503.64        479.86        27.58 o                         
   5  10   7       2527.18       2504.09        60.61 o                         
   6  10   7        356.80        304.81        31.19 o                         
   7  10   7       1836.46       1817.18        59.45 o                         
   8  10   7        379.15        475.04        39.57 o                         
  -7  11   7         39.61         28.10        25.98 o                         
  -6  11   7        215.69        285.70        28.97 o                         
  -5  11   7         15.89         19.98        28.09 o                         
  -4  11   7         91.12        125.00        23.43 o                         
  -3  11   7         40.22         55.47        18.95 o                         
  -2  11   7         27.41         43.15        18.12 o                         
  -1  11   7         89.44         79.50        19.13 o                         
   0  11   7          2.50         40.86        22.19 o                         
   1  11   7         94.40         89.86        17.49 o                         
   2  11   7         25.59         36.15        17.73 o                         
   3  11   7         36.70         25.54        25.22 o                         
   4  11   7         95.08         74.32        21.64 o                         
   5  11   7         13.30         43.35        26.67 o                         
   6  11   7        213.59        237.90        29.48 o                         
   7  11   7         34.77         71.35        29.50 o                         
  -7  12   7       1073.93       1160.39        55.94 o                         
  -6  12   7       2374.76       2484.72        57.40 o                         
  -5  12   7       1152.97       1129.28        42.02 o                         
  -4  12   7       3141.08       3314.28        56.58 o                         
  -3  12   7       1405.29       1450.49        40.73 o                         
  -2  12   7       3442.20       3584.20        90.70 o                         
  -1  12   7       1184.63       1219.22        36.87 o                         
   0  12   7       4086.48       4140.24        62.37 o                         
   1  12   7       1199.48       1200.06        37.97 o                         
   2  12   7       3405.97       3441.06        57.62 o                         
   3  12   7       1399.69       1387.65        45.49 o                         
   4  12   7       3126.16       3115.13        62.13 o                         
   5  12   7       1154.43       1097.32        54.46 o                         
   6  12   7       2350.89       2263.10        61.05 o                         
   7  12   7       1099.44       1036.48        55.36 o                         
  -6  13   7        330.37        372.03        30.65 o                         
  -5  13   7        343.40        368.69        29.03 o                         
  -4  13   7        159.90        148.82        23.45 o                         
  -3  13   7        477.41        443.37        25.76 o                         
  -2  13   7         45.17         64.58        23.27 o                         
  -1  13   7        329.90        371.48        34.94 o                         
   0  13   7          0.96        -18.78        19.65 o                         
   1  13   7        313.66        348.37        34.55 o                         
   2  13   7         39.97         62.86        20.51 o                         
   3  13   7        486.13        519.90        31.74 o                         
   4  13   7        170.76        179.34        30.19 o                         
   5  13   7        354.49        311.02        30.16 o                         
   6  13   7        320.87        336.30        39.73 o                         
  -6  14   7        661.16        690.71        76.41 o                         
  -5  14   7       1614.69       1623.70        57.09 o                         
  -4  14   7       1180.72       1268.34        48.69 o                         
  -3  14   7       2474.37       2521.68        52.39 o                         
  -2  14   7       1159.04       1185.86        41.37 o                         
  -1  14   7       2214.43       2157.56        48.06 o                         
   0  14   7       1028.39       1038.18        37.65 o                         
   1  14   7       2270.34       2344.80        47.81 o                         
   2  14   7       1166.33       1197.11        44.15 o                         
   3  14   7       2480.40       2489.10        59.81 o                         
   4  14   7       1154.79       1079.12        73.63 o                         
   5  14   7       1589.76       1545.33        88.27 o                         
   6  14   7        645.28        541.49        92.71 o                         
  -5  15   7        732.29        661.73        59.78 o                         
  -4  15   7        134.99        110.52        29.97 o                         
  -3  15   7       1260.13       1242.45        56.34 o                         
  -2  15   7         16.28         37.46        22.96 o                         
  -1  15   7       1386.47       1395.41        47.94 o                         
   0  15   7         22.07         18.26        22.41 o                         
   1  15   7       1387.57       1330.31        47.92 o                         
   2  15   7         20.19        -36.21        28.94 o                         
   3  15   7       1217.53       1161.64        46.77 o                         
   4  15   7        135.56        108.68        51.76 o                         
   5  15   7        733.02        671.80        52.30 o                         
  -3  16   7        981.44        968.18        50.95 o                         
  -2  16   7       1866.61       1861.78        48.99 o                         
  -1  16   7        953.84        962.93        36.22 o                         
   0  16   7       2078.60       2034.64        53.57 o                         
   1  16   7        937.65        989.77        51.95 o                         
   2  16   7       1864.89       1917.73        61.32 o                         
   3  16   7        967.76        877.78        39.03 o                         
   4  16   7       1107.84        945.97       188.10 o                         
  -2  17   7          0.94        -55.56        37.04 o                         
  -1  17   7        318.76        273.42        29.94 o                         
   0  17   7          0.12          4.99        29.87 o                         
   1  17   7        320.45        277.96        31.77 o                         
   2  17   7          1.27         71.34        35.64 o                         
   0   0   8        989.40        926.84        46.39 o                         
   1   0   8        757.61        679.59        32.72 o                         
   2   0   8        811.37        830.34        30.46 o                         
   3   0   8        711.59        733.32        29.98 o                         
   4   0   8        805.83        729.59        31.52 o                         
   5   0   8        549.34        530.21        27.73 o                         
   6   0   8        584.47        551.52        28.27 o                         
   7   0   8        315.81        297.68        30.40 o                         
  -7   1   8        203.32        190.03        30.03 o                         
  -6   1   8       2201.86       2203.28        54.32 o                         
  -5   1   8        133.21        120.76        28.31 o                         
  -4   1   8       2490.93       2524.97        52.12 o                         
  -3   1   8         21.78         27.11        20.72 o                         
  -2   1   8       3042.71       3051.60        52.14 o                         
  -1   1   8         23.58          1.49        19.01 o                         
   0   1   8       3608.54       3637.17        54.92 o                         
   1   1   8         19.31         16.63        17.99 o                         
   2   1   8       3007.18       3005.79        51.39 o                         
   3   1   8         15.63         21.11        19.30 o                         
   4   1   8       2518.36       2527.05        51.87 o                         
   5   1   8        133.20        106.38        29.78 o                         
   6   1   8       2230.64       2166.03        64.18 o                         
   7   1   8        217.55        207.21        29.56 o                         
  -7   2   8        693.01        668.10        36.98 o                         
  -6   2   8        864.37        820.13        49.65 o                         
  -5   2   8        860.41        824.66        42.29 o                         
  -4   2   8       1451.59       1476.62        43.17 o                         
  -3   2   8       1124.66       1054.00        34.95 o                         
  -2   2   8       1721.02       1637.05        44.06 o                         
  -1   2   8       1229.60       1161.49        62.12 o                         
   0   2   8       1329.82       1283.43        38.07 o                         
   1   2   8       1219.94       1178.87        42.74 o                         
   2   2   8       1760.61       1759.96        39.42 o                         
   3   2   8       1083.50       1078.34        37.98 o                         
   4   2   8       1434.43       1517.01        46.70 o                         
   5   2   8        871.89        833.88        35.14 o                         
   6   2   8        842.42        822.00        38.40 o                         
   7   2   8        714.21        664.49        57.55 o                         
  -7   3   8        739.27        708.87        33.66 o                         
  -6   3   8        600.99        571.91        30.27 o                         
  -5   3   8       1022.07       1090.35        54.31 o                         
  -4   3   8        777.76        758.70        34.16 o                         
  -3   3   8       1552.56       1635.33        51.36 o                         
  -2   3   8        653.81        614.89        26.84 o                         
  -1   3   8       1154.78       1178.28        42.79 o                         
   0   3   8        436.16        444.26        25.69 o                         
   1   3   8       1154.36       1123.42        30.91 o                         
   2   3   8        640.59        626.35        27.28 o                         
   3   3   8       1549.97       1598.21        42.50 o                         
   4   3   8        772.57        770.91        33.94 o                         
   5   3   8        991.40        991.35        37.49 o                         
   6   3   8        649.14        543.01        31.81 o                         
   7   3   8        733.27        783.61        38.95 o                         
  -7   4   8        235.74        234.65        38.21 o                         
  -6   4   8        179.15        183.96        25.68 o                         
  -5   4   8        348.98        368.67        26.72 o                         
  -4   4   8        125.89         86.75        22.61 o                         
  -3   4   8         67.21         51.15        21.37 o                         
  -2   4   8        284.40        251.95        21.49 o                         
  -1   4   8        232.95        208.66        25.17 o                         
   0   4   8        332.54        320.22        28.49 o                         
   1   4   8        256.93        215.88        20.17 o                         
   2   4   8        299.76        310.39        20.66 o                         
   3   4   8         79.85         74.30        26.72 o                         
   4   4   8        131.03         97.46        22.46 o                         
   5   4   8        329.34        359.48        25.85 o                         
   6   4   8        172.57        170.83        28.32 o                         
   7   4   8        244.59        190.93        29.47 o                         
  -7   5   8        128.94        150.27        28.23 o                         
  -6   5   8       3952.89       4004.23        73.36 o                         
  -5   5   8        414.12        366.08        28.36 o                         
  -4   5   8       4781.97       4844.02        72.09 o                         
  -3   5   8        574.02        533.47        27.29 o                         
  -2   5   8       5302.94       5396.74        67.74 o                         
  -1   5   8        469.57        484.97        26.07 o                         
   0   5   8       5442.49       5496.24        75.76 o                         
   1   5   8        460.28        441.37        23.96 o                         
   2   5   8       5279.77       5301.04        66.39 o                         
   3   5   8        572.74        563.65        27.74 o                         
   4   5   8       4741.00       4721.22        71.88 o                         
   5   5   8        410.08        382.17        29.49 o                         
   6   5   8       3985.87       3925.55        73.89 o                         
   7   5   8        121.42        121.52        29.74 o                         
  -7   6   8        170.68        169.67        29.46 o                         
  -6   6   8        160.70        119.89        26.43 o                         
  -5   6   8         97.99         86.22        25.08 o                         
  -4   6   8        264.52        287.92        24.78 o                         
  -3   6   8         78.71         67.28        20.71 o                         
  -2   6   8        112.75        105.71        21.18 o                         
  -1   6   8        208.67        181.21        27.99 o                         
   0   6   8         94.34         77.66        20.23 o                         
   1   6   8        210.32        244.74        21.88 o                         
   2   6   8        124.19        153.80        20.81 o                         
   3   6   8         77.55        106.92        22.85 o                         
   4   6   8        267.60        263.54        27.23 o                         
   5   6   8         92.95        138.20        33.97 o                         
   6   6   8        158.62        177.03        29.02 o                         
   7   6   8        171.90        175.14        34.36 o                         
  -6   7   8        208.26        184.92        26.79 o                         
  -5   7   8       1444.01       1479.39        47.03 o                         
  -4   7   8        135.90        158.42        30.47 o                         
  -3   7   8       2083.45       2049.62        48.49 o                         
  -2   7   8        163.60        117.98        21.67 o                         
  -1   7   8       2038.73       1988.57        47.39 o                         
   0   7   8        317.02        297.45        25.71 o                         
   1   7   8       2053.63       2110.84        45.90 o                         
   2   7   8        167.82        141.37        21.39 o                         
   3   7   8       2081.94       2114.37        47.79 o                         
   4   7   8        134.73        118.08        27.07 o                         
   5   7   8       1448.89       1304.24        50.61 o                         
   6   7   8        188.88        142.77        34.10 o                         
  -6   8   8        195.28        196.46        31.73 o                         
  -5   8   8        347.77        289.10        30.51 o                         
  -4   8   8        266.44        236.09        26.23 o                         
  -3   8   8        294.49        298.86        31.23 o                         
  -2   8   8        393.58        377.26        28.32 o                         
  -1   8   8        134.56        114.07        22.87 o                         
   0   8   8        379.24        425.99        25.48 o                         
   1   8   8        133.12        159.37        21.81 o                         
   2   8   8        397.88        421.28        29.41 o                         
   3   8   8        306.40        272.03        24.39 o                         
   4   8   8        266.47        266.61        29.07 o                         
   5   8   8        335.23        281.47        32.75 o                         
   6   8   8        195.74        127.87        40.17 o                         
  -5   9   8        134.96        121.21        27.39 o                         
  -4   9   8       4168.42       4215.55        74.94 o                         
  -3   9   8        172.92        188.14        27.06 o                         
  -2   9   8       4181.88       4258.45        67.79 o                         
  -1   9   8        339.01        338.09        25.29 o                         
   0   9   8       4147.80       4184.84        64.10 o                         
   1   9   8        343.06        310.95        23.80 o                         
   2   9   8       4292.71       4206.70        70.48 o                         
   3   9   8        169.49        161.21        29.20 o                         
   4   9   8       4144.34       4133.63        92.56 o                         
   5   9   8        140.64         98.81        40.85 o                         
  -5  10   8        205.12        200.93        34.87 o                         
  -4  10   8        455.01        456.22        33.64 o                         
  -3  10   8        233.93        263.35        27.90 o                         
  -2  10   8        289.85        243.23        34.80 o                         
  -1  10   8        266.23        281.90        26.46 o                         
   0  10   8        179.99        182.56        26.07 o                         
   1  10   8        274.54        268.73        27.29 o                         
   2  10   8        293.54        276.40        31.55 o                         
   3  10   8        229.99        233.56        32.48 o                         
   4  10   8        477.51        415.37        35.34 o                         
   5  10   8        200.94        216.58        84.83 o                         
  -4  11   8        403.38        304.37        35.48 o                         
  -3  11   8        468.40        451.44        29.93 o                         
  -2  11   8        709.77        693.98        32.77 o                         
  -1  11   8        643.37        617.79        30.14 o                         
   0  11   8        840.93        809.08        34.90 o                         
   1  11   8        640.98        584.03        37.09 o                         
   2  11   8        728.53        654.34        40.40 o                         
   3  11   8        476.84        471.01        36.40 o                         
   4  11   8        411.77        403.45        54.32 o                         
  -3  12   8        816.46        721.72        37.95 o                         
  -2  12   8       1170.82       1228.53        50.22 o                         
  -1  12   8        997.52        933.22        39.03 o                         
   0  12   8       1261.04       1216.78        62.22 o                         
   1  12   8       1016.47        871.85        57.22 o                         
   2  12   8       1156.24       1125.55        61.57 o                         
   3  12   8        803.13        725.20        63.91 o                         
  -2  13   8       1416.40       1247.81       101.25 o                         
  -1  13   8         66.50         62.65        34.88 o                         
   0  13   8       1107.01       1139.76        50.83 o                         
   1  13   8         64.05        100.78        34.00 o                         
   2  13   8       1439.85       1353.41        95.87 o                         
   0   0   9        118.92        202.05        41.53 o                         
   1   0   9       4878.82       4801.07        83.38 o                         
   2   0   9         26.11         25.06        26.61 o                         
   3   0   9       5802.95       5817.61       120.59 o                         
  -3   1   9        551.08        461.29        40.38 o                         
  -2   1   9         81.49         80.38        40.88 o                         
  -1   1   9        669.00        598.00        38.34 o                         
   0   1   9          0.80        -12.06        28.15 o                         
   1   1   9        642.04        666.17        33.09 o                         
   2   1   9         76.78         48.89        27.71 o                         
   3   1   9        542.85        500.11        36.52 o                         
  -3   2   9         21.16          5.97        32.17 o                         
  -2   2   9        449.44        415.29        37.35 o                         
  -1   2   9         36.89         18.50        32.20 o                         
   0   2   9        300.36        297.94        29.46 o                         
   1   2   9         43.60         -4.30        37.44 o                         
   2   2   9        457.15        410.30        30.89 o                         
   3   2   9         22.63         39.02        28.05 o                         
  -3   3   9       1535.33       1465.38        57.09 o                         
  -2   3   9       1622.36       1548.50        52.41 o                         
  -1   3   9       1168.02       1247.76        49.76 o                         
   0   3   9       1632.47       1571.97        45.88 o                         
   1   3   9       1154.89       1203.19        53.27 o                         
   2   3   9       1571.53       1579.49        72.41 o                         
   3   3   9       1535.37       1627.30        74.28 o                         
  -3   4   9       2623.85       2649.79        66.61 o                         
  -2   4   9         28.40         68.47        36.01 o                         
  -1   4   9       3149.19       3105.31        66.17 o                         
   0   4   9          0.94          7.51        25.98 o                         
   1   4   9       3148.83       2925.36        64.06 o                         
   2   4   9         28.94         -2.42        30.59 o                         
   3   4   9       2627.94       2718.03        97.11 o                         
  -2   5   9        759.33        674.07        36.41 o                         
  -1   5   9         86.75        153.62        37.79 o                         
   0   5   9        504.07        530.34        37.06 o                         
   1   5   9         89.71        138.92        30.72 o                         
   2   5   9        779.02        723.32        75.69 o                         
  -1   6   9        549.30        543.55        41.78 o                         
   0   6   9         42.23         45.86        31.19 o                         
   1   6   9        550.70        459.13        50.68 o                         
                                                                                
