# Supplementary material for: Crystal structures of di­aquadi-μ-hydroxido-tris­[tri­methyl­tin(IV)] diformatotri­methyl­stannate(IV) and di-μ-hydroxido-tris­[tri­methyl­tin(IV)] chloride monohydrate
Source: Acta Crystallogr E Crystallogr Commun. 2016 Sep 30;72(Pt 10):1499–502. doi: 10.1107/S2056989016014912 (PMC5050785; doi:10.1107/S2056989016014912)
Supplement: Supplementary file 3 [file e-72-01499-2sup3.hkl]

data_2                                                                          
_shelx_title ' b0356_a.res in Pca2(1)'                                          
_shelx_refln_list_code          4                                               
_shelx_F_calc_maximum      423.41                                               
_exptl_crystal_F_000      1104.00                                               
_reflns_d_resolution_high  0.7176                                               
                                                                                
loop_                                                                           
 _space_group_symop_operation_xyz                                               
 'x, y, z'                                                                      
 '-x, -y, z+1/2'                                                                
 'x+1/2, -y, z'                                                                 
 '-x+1/2, y, z+1/2'                                                             
                                                                                
_cell_length_a    12.6227                                                       
_cell_length_b     8.2675                                                       
_cell_length_c    18.4214                                                       
_cell_angle_alpha  90.000                                                       
_cell_angle_beta   90.000                                                       
_cell_angle_gamma  90.000                                                       
                                                                                
_shelx_F_squared_multiplier     1.000                                           
                                                                                
loop_                                                                           
 _refln_index_h                                                                 
 _refln_index_k                                                                 
 _refln_index_l                                                                 
 _refln_F_squared_calc                                                          
 _refln_F_squared_meas                                                          
 _refln_F_squared_sigma                                                         
 _refln_observed_status                                                         
   1   1 -25        643.50        735.52       139.21 o                         
   2   1 -25        383.09        584.66        77.96 o                         
   3   1 -25         40.48        196.74        68.67 o                         
   1   2 -25       1205.16       1230.58       102.08 o                         
   2   2 -25       1159.49       1087.66       105.80 o                         
   0   1 -24        522.54        658.91        76.10 o                         
   1   1 -24        560.97        587.15        51.13 o                         
   2   1 -24       3007.30       2897.10        98.37 o                         
   3   1 -24        502.09        592.09        81.67 o                         
   4   1 -24        753.39        805.54        94.66 o                         
   5   1 -24          4.34        116.93        68.67 o                         
   0   2 -24       1026.51        998.57        90.95 o                         
   1   2 -24       1240.99       1441.87       105.80 o                         
   2   2 -24        433.80        512.28        70.53 o                         
   3   2 -24         95.85         72.39        57.54 o                         
   4   2 -24       1462.54       1676.04       124.36 o                         
   5   2 -24       2114.76       2373.92       141.06 o                         
   0   3 -24        447.63        515.99        61.25 o                         
   1   3 -24        586.91        547.54        66.82 o                         
   2   3 -24        202.39        259.85        55.68 o                         
   3   3 -24       5360.57       5651.76       185.61 o                         
   4   3 -24        122.27         63.11        55.68 o                         
   1   4 -24       2137.56       2333.09       109.51 o                         
   1   1 -23         99.12        106.72        36.75 o                         
   2   1 -23        416.66        469.65        45.48 o                         
   3   1 -23        301.16        371.28        52.90 o                         
   4   1 -23       2303.30       2489.00       142.92 o                         
   5   1 -23        455.00        471.44        77.96 o                         
   6   1 -23         28.83         25.99        64.96 o                         
   7   1 -23         41.22         76.10        74.24 o                         
   1   2 -23        910.32        986.87        61.31 o                         
   2   2 -23        344.63        370.65        40.12 o                         
   3   2 -23        107.18        150.34        59.39 o                         
   4   2 -23        102.89         33.41        55.68 o                         
   5   2 -23        103.99        163.33        64.96 o                         
   6   2 -23       1075.71       1134.06       120.65 o                         
   7   2 -23       1439.75       1468.16       131.78 o                         
   1   3 -23       2998.74       3115.68        85.78 o                         
   2   3 -23        234.39        254.28        53.83 o                         
   3   3 -23        272.50        272.84        55.68 o                         
   4   3 -23         19.00        -20.42        53.83 o                         
   5   3 -23       1988.33       2277.41       129.93 o                         
   6   3 -23        146.69        111.36        63.11 o                         
   1   4 -23       1707.85       1763.27        98.37 o                         
   2   4 -23        509.21        703.45        81.67 o                         
   3   4 -23          2.99         31.55        48.26 o                         
   4   4 -23         80.62        126.21        51.97 o                         
   1   5 -23        200.42        217.16        48.26 o                         
   2   0 -22       5638.71       5473.57       174.47 o                         
   1   1 -22        280.46        348.94        55.68 o                         
   2   1 -22       2025.96       1801.22       195.82 o                         
   3   1 -22       2706.75       2862.07       115.08 o                         
   5   1 -22        830.20        881.64       111.36 o                         
   6   1 -22       1192.52       1302.97       126.21 o                         
   7   1 -22        518.66        363.79        77.96 o                         
   8   1 -22       1475.66       1726.15       141.06 o                         
   0   2 -22       4559.58       4909.33       163.33 o                         
   1   2 -22       1425.08       1419.68        65.27 o                         
   2   2 -22        852.62        777.89        56.56 o                         
   3   2 -22       1277.14       1115.85        57.30 o                         
   4   2 -22          8.55         11.14        53.83 o                         
   5   2 -22       1592.27       1802.25       122.50 o                         
   6   2 -22       2689.93       3012.41       154.05 o                         
   7   2 -22        583.76        579.10        83.52 o                         
   8   2 -22        649.95        664.48        87.24 o                         
   0   3 -22        232.89        187.46        44.55 o                         
   1   3 -22       3626.75       3631.34        95.82 o                         
   2   3 -22        179.48        224.09        36.19 o                         
   3   3 -22       1074.96       1199.03        98.37 o                         
   4   3 -22        668.50        718.30        92.80 o                         
   5   3 -22       2901.09       3172.04       148.49 o                         
   6   3 -22         68.66        122.50        59.39 o                         
   7   3 -22       2311.93       2518.70       142.92 o                         
   0   4 -22       1244.03       1245.43        81.67 o                         
   1   4 -22        798.17        731.29        48.58 o                         
   2   4 -22        226.59        239.43        50.11 o                         
   3   4 -22       2497.52       2637.49       120.65 o                         
   4   4 -22        476.45        597.66        72.39 o                         
   5   4 -22       1826.04       1952.59       115.08 o                         
   6   4 -22        581.25        482.58        70.53 o                         
   0   5 -22        745.97        833.38        72.39 o                         
   1   5 -22        279.29        341.52        50.11 o                         
   2   5 -22        839.72        861.22        77.96 o                         
   3   5 -22       4035.70       4359.93       150.34 o                         
   4   5 -22        366.80        415.76        63.11 o                         
   2   0 -21        466.95        586.52        66.82 o                         
  10   0 -21       1039.13        892.77       113.22 o                         
   1   1 -21       2813.40       2425.89       128.07 o                         
   2   1 -21        910.83        851.09        59.99 o                         
   3   1 -21         61.09         86.01        25.07 o                         
   4   1 -21        210.47        201.54        30.65 o                         
   6   1 -21       2262.16       2461.16       146.63 o                         
   7   1 -21       1547.04       1609.22       129.93 o                         
   8   1 -21        410.92        348.94        76.10 o                         
   9   1 -21        245.32        261.71        85.38 o                         
   1   2 -21        923.50        892.41        57.86 o                         
   2   2 -21       2441.97       2389.58       102.08 o                         
   3   2 -21        199.82        193.75        26.75 o                         
   4   2 -21       3303.44       3308.80        96.30 o                         
   5   2 -21       1055.15       1200.88       105.80 o                         
   6   2 -21         99.44        124.36        63.11 o                         
   7   2 -21        257.45        217.16        64.96 o                         
   8   2 -21        591.76        666.33        89.09 o                         
   9   2 -21        833.94        627.35        90.95 o                         
   1   3 -21        917.82        971.82        52.85 o                         
   2   3 -21        495.91        564.25        59.39 o                         
   3   3 -21        400.33        319.33        83.52 o                         
   4   3 -21         20.60        -11.14        46.40 o                         
   5   3 -21       1369.94       1421.76       107.65 o                         
   6   3 -21        115.24        113.22        53.83 o                         
   7   3 -21       1903.95       1973.01       129.93 o                         
   8   3 -21        155.11        168.90        64.96 o                         
   1   4 -21        192.41        211.64        32.48 o                         
   2   4 -21       2136.71       2198.50        65.56 o                         
   3   4 -21       1113.97       1254.71        92.80 o                         
   4   4 -21       1601.25       1867.21       107.65 o                         
   5   4 -21        286.15        354.51        59.39 o                         
   6   4 -21         37.57        -31.55        48.26 o                         
   7   4 -21         40.25         74.24        55.68 o                         
   8   4 -21        598.46        601.37        76.10 o                         
   1   5 -21       2203.28       2272.23        67.12 o                         
   2   5 -21        995.71       1251.00        83.52 o                         
   3   5 -21        124.36        200.46        46.40 o                         
   4   5 -21        759.62        775.84        83.52 o                         
   5   5 -21        657.95        701.60        85.38 o                         
   6   5 -21         82.73        111.36        55.68 o                         
   1   6 -21        245.35        174.47        46.40 o                         
   2   6 -21        114.46        109.51        44.55 o                         
   3   6 -21         73.72        120.65        48.26 o                         
   4   6 -21        739.13        944.74        90.95 o                         
   2   0 -20       9357.11       9623.76       248.71 o                         
   4   0 -20       2114.06       2262.56        92.80 o                         
  10   0 -20       2266.68       2448.17       163.33 o                         
   1   1 -20       3043.24       3160.90       137.35 o                         
   2   1 -20        972.96       1011.56        87.24 o                         
   3   1 -20       4545.75       4496.88        83.17 o                         
   4   1 -20       2186.86       2157.81        52.73 o                         
   5   1 -20       2265.34       2219.87        90.95 o                         
   6   1 -20       2400.60       2468.58       144.77 o                         
   7   1 -20        730.53        580.95        83.52 o                         
   8   1 -20        320.91        224.59        76.10 o                         
   9   1 -20        502.66        493.72        83.52 o                         
  10   1 -20       1229.18       1436.60       137.35 o                         
   1   2 -20        958.73       1024.50        45.64 o                         
   2   2 -20       4258.05       4112.88        84.61 o                         
   3   2 -20       3458.54       3510.14       137.35 o                         
   4   2 -20       1995.68       2069.02        55.68 o                         
   5   2 -20        479.94        469.48        55.68 o                         
   6   2 -20       1451.54       1499.71       116.93 o                         
   7   2 -20        721.45        684.89        85.38 o                         
   8   2 -20        981.15       1098.80       113.22 o                         
   9   2 -20        802.37        814.82        94.66 o                         
  10   2 -20        567.82        618.07        89.09 o                         
   0   3 -20       1253.92       1200.02        58.47 o                         
   1   3 -20       3041.60       3064.17        82.96 o                         
   2   3 -20        117.53        132.10        27.11 o                         
   3   3 -20        456.07        429.79        38.98 o                         
   4   3 -20        210.52        168.23        36.75 o                         
   5   3 -20       5628.05       5667.47       249.64 o                         
   6   3 -20        260.70        296.97        61.25 o                         
   7   3 -20       1726.73       1986.00       126.21 o                         
   8   3 -20         34.28         94.66        61.25 o                         
   9   3 -20        804.63        885.35       111.36 o                         
   0   4 -20       3453.20       3580.10        82.56 o                         
   1   4 -20       1333.12       1396.94        44.78 o                         
   2   4 -20        872.31        854.15        65.89 o                         
   3   4 -20       3693.94       3827.23       142.92 o                         
   4   4 -20        617.79        733.15        81.67 o                         
   5   4 -20        364.64        378.64        63.11 o                         
   6   4 -20       1588.35       1666.76       109.51 o                         
   7   4 -20       1719.07       1772.55       116.93 o                         
   8   4 -20        305.29        339.66        64.96 o                         
   9   4 -20        429.63        267.28        72.39 o                         
   0   5 -20       1853.39       1813.39        85.38 o                         
   1   5 -20       2984.46       3084.28        77.13 o                         
   2   5 -20        268.08        270.21        28.99 o                         
   3   5 -20       1395.87       1521.98        90.95 o                         
   4   5 -20        229.39        322.96        51.97 o                         
   5   5 -20       2113.08       2201.31       113.22 o                         
   6   5 -20       1128.63       1054.25        94.66 o                         
   7   5 -20        843.02        948.46        96.52 o                         
   0   6 -20         46.09         42.69        37.12 o                         
   1   6 -20        530.67        557.41        49.19 o                         
   2   6 -20       1729.40       1770.70        94.66 o                         
   3   6 -20       2228.04       2540.97       113.22 o                         
   4   6 -20        602.87        675.61        81.67 o                         
   5   6 -20        121.06         92.80        51.97 o                         
   6   6 -20        124.53        206.02        57.54 o                         
   0   7 -20       1911.92       2162.33        98.37 o                         
   1   7 -20        329.90        378.64        51.97 o                         
   2   7 -20        215.65        211.59        48.26 o                         
   4   0 -19       7959.73       7682.31       191.18 o                         
   1   1 -19       2009.97       2009.42        70.44 o                         
   2   1 -19       1123.01       1228.72        87.24 o                         
   3   1 -19        289.88        300.93        38.05 o                         
   4   1 -19       2359.68       2273.33        53.56 o                         
   5   1 -19       3763.89       3699.16       116.93 o                         
   6   1 -19        885.81        781.41        57.54 o                         
   7   1 -19        256.77        391.63        76.10 o                         
   8   1 -19       1469.65       1709.45       129.93 o                         
   9   1 -19        799.07        922.47       118.79 o                         
  10   1 -19       1077.78       1108.08       126.21 o                         
  11   1 -19       1931.58       2067.67       150.34 o                         
   1   2 -19        836.25        863.76        49.49 o                         
   2   2 -19       3433.19       3291.24        74.44 o                         
   3   2 -19        219.66        196.90        25.17 o                         
   4   2 -19        772.32        716.08        32.93 o                         
   5   2 -19        107.36         70.76        30.77 o                         
   6   2 -19        470.66        416.60        75.17 o                         
   7   2 -19       1638.90       1737.29       124.36 o                         
   8   2 -19       3798.53       3838.37       174.47 o                         
   9   2 -19        826.16        877.92       111.36 o                         
  10   2 -19        256.56        141.06        70.53 o                         
  11   2 -19        358.92        348.94        74.24 o                         
   1   3 -19       5015.00       5064.16        74.48 o                         
   2   3 -19         52.61         68.79        19.67 o                         
   3   3 -19       1044.11       1049.85        51.17 o                         
   4   3 -19        156.17        174.66        34.76 o                         
   5   3 -19        763.25        760.19        57.86 o                         
   6   3 -19        194.63        249.30        36.47 o                         
   7   3 -19       2902.18       2802.68       141.06 o                         
   8   3 -19         42.00        -38.98        51.97 o                         
   9   3 -19       3634.20       3946.02       174.47 o                         
  10   3 -19        289.47        176.33        66.82 o                         
   1   4 -19       1828.62       1881.75        49.42 o                         
   2   4 -19       1030.71        992.73        44.25 o                         
   3   4 -19        142.86        155.91        27.84 o                         
   4   4 -19        737.41        733.15        79.81 o                         
   5   4 -19       1145.62       1165.62        92.80 o                         
   6   4 -19       1112.88       1193.46        98.37 o                         
   7   4 -19       1499.59       1685.32       111.36 o                         
   8   4 -19       1051.28       1256.56       105.80 o                         
   9   4 -19        755.54        948.46       107.65 o                         
  10   4 -19        100.27         96.52        61.25 o                         
   1   5 -19        870.20        843.78        61.51 o                         
   2   5 -19        421.93        392.08        29.56 o                         
   3   5 -19        201.62         29.70        24.13 o                         
   4   5 -19        902.94        866.79        81.67 o                         
   5   5 -19       1890.86       1802.25       102.08 o                         
   6   5 -19        534.31        501.14        68.67 o                         
   7   5 -19        293.00        283.98        55.68 o                         
   8   5 -19         22.94        100.23        53.83 o                         
   1   6 -19        195.65        198.60        37.12 o                         
   2   6 -19       1471.54       1383.54        54.38 o                         
   3   6 -19        216.82        159.62        46.40 o                         
   4   6 -19       2348.90       2325.67       113.22 o                         
   5   6 -19         37.32         66.82        48.26 o                         
   6   6 -19        927.63        874.21        90.95 o                         
   7   6 -19        384.94        328.53        59.39 o                         
   1   7 -19        352.45        377.20        35.36 o                         
   2   7 -19        935.33        885.35        77.96 o                         
   3   7 -19        263.06        256.14        50.11 o                         
   4   7 -19        841.41        638.49        81.67 o                         
   0   0 -18      37341.26      27345.60       567.96 o                         
   4   0 -18       1288.11       1174.90        68.67 o                         
  12   0 -18        289.93        243.15        83.52 o                         
   0   1 -18        457.19        410.19        51.97 o                         
   1   1 -18       2070.65       1884.92        62.33 o                         
   3   1 -18        741.52        749.86        68.67 o                         
   4   1 -18       2586.65       2410.33        52.42 o                         
   5   1 -18        301.88        283.98        40.83 o                         
   6   1 -18        291.08        248.71        48.26 o                         
   8   1 -18       4411.76       4616.07       196.74 o                         
   9   1 -18        478.46        475.16        81.67 o                         
  11   1 -18        416.56        579.10        92.80 o                         
  12   1 -18        277.58        317.39        76.10 o                         
   0   2 -18       1164.35       1181.40        48.15 o                         
   1   2 -18       3328.13       3316.24        68.80 o                         
   2   2 -18        861.08        808.04        48.76 o                         
   3   2 -18        269.87        299.45        27.09 o                         
   4   2 -18       5891.26       5697.10        78.41 o                         
   5   2 -18       4935.81       4931.44       116.22 o                         
   6   2 -18        944.48        896.77        54.51 o                         
   7   2 -18         50.54        112.86        58.47 o                         
   8   2 -18        207.35        185.61        59.39 o                         
   9   2 -18        431.50        397.20        74.24 o                         
  10   2 -18       3941.63       4114.93       181.90 o                         
  11   2 -18       1125.43       1369.79       126.21 o                         
  12   2 -18        110.91         79.81        64.96 o                         
   1   3 -18       1156.23       1079.58        32.81 o                         
   2   3 -18        559.60        527.91        27.84 o                         
   3   3 -18      19804.37      19494.71       244.02 o                         
   4   3 -18        180.89        184.69        34.05 o                         
   5   3 -18       1181.52       1133.58        61.51 o                         
   6   3 -18        528.53        506.39        49.20 o                         
   7   3 -18        720.18        713.30        53.96 o                         
   8   3 -18        159.18        128.07        57.54 o                         
   9   3 -18       2762.16       2912.19       148.49 o                         
  10   3 -18        133.38        313.68        66.82 o                         
  11   3 -18          5.07        -89.09        59.39 o                         
   0   4 -18        131.52        117.67        23.62 o                         
   1   4 -18       5976.07       5946.89        93.68 o                         
   2   4 -18         10.31         19.53        17.31 o                         
   3   4 -18        786.01        763.05        56.61 o                         
   4   4 -18       1328.46       1405.05        92.80 o                         
   5   4 -18       6807.23       6952.87       213.45 o                         
   6   4 -18        259.02        259.57        38.05 o                         
   7   4 -18        505.74        560.02       125.29 o                         
   8   4 -18        868.94        790.69        96.52 o                         
   9   4 -18        104.34         61.25        55.68 o                         
  10   4 -18       2075.55       2514.99       141.06 o                         
   0   5 -18        345.86        372.48        32.73 o                         
   1   5 -18       2497.09       2550.86        54.66 o                         
   2   5 -18       1369.25       1330.56        41.33 o                         
   3   5 -18       1636.25       1744.95        45.90 o                         
   4   5 -18          7.17        -22.27        37.12 o                         
   5   5 -18        264.63        384.21        55.68 o                         
   6   5 -18         76.32        103.94        46.40 o                         
   7   5 -18       3851.67       4313.53       161.48 o                         
   8   5 -18       1496.34       1362.36       102.08 o                         
   9   5 -18        160.23        154.05        55.68 o                         
   0   6 -18       8689.96       9161.60       224.59 o                         
   1   6 -18        619.96        647.94        42.52 o                         
   2   6 -18        350.72        368.04        46.40 o                         
   4   6 -18        358.94        451.03        61.25 o                         
   5   6 -18        823.63        987.43        83.52 o                         
   6   6 -18       3611.91       3710.30       144.77 o                         
   7   6 -18        328.95        406.48        64.96 o                         
   8   6 -18        195.70        200.46        57.54 o                         
   0   7 -18        645.17        683.04        76.10 o                         
   1   7 -18         47.26         64.83        26.88 o                         
   2   7 -18       3391.22       3485.31        84.04 o                         
   3   7 -18        559.60        597.66        72.39 o                         
   4   7 -18       1452.26       1616.64        98.37 o                         
   5   7 -18        268.12        354.51        57.54 o                         
   6   7 -18        345.25        384.21        59.39 o                         
   0   8 -18       1349.67       1516.42        92.80 o                         
   1   8 -18         73.95        102.08        46.40 o                         
   2   8 -18        488.88        341.52        55.68 o                         
   2   0 -17      12231.33       8951.86       226.44 o                         
   4   0 -17       6391.47       6225.29       163.33 o                         
  12   0 -17       2745.14       2669.04       167.05 o                         
   1   1 -17       2747.39       2740.17        60.64 o                         
   2   1 -17       1621.23       1604.76        60.20 o                         
   4   1 -17       7119.34       6913.22       122.58 o                         
   5   1 -17       2773.62       2839.80        96.52 o                         
   6   1 -17       1260.39       1115.50        59.39 o                         
   7   1 -17        125.04        111.36        25.99 o                         
   8   1 -17        987.23       1044.97       109.51 o                         
   9   1 -17       2636.61       2674.61       152.20 o                         
  10   1 -17       2308.31       2474.15       152.20 o                         
  11   1 -17        814.36        916.90       115.08 o                         
  12   1 -17        474.59        519.70        92.80 o                         
  13   1 -17        204.05        142.38        77.96 o                         
   1   2 -17       3127.83       3227.07        53.67 o                         
   2   2 -17       3172.40       3121.07        59.49 o                         
   3   2 -17        304.90        335.32        23.46 o                         
   4   2 -17        445.68        404.00        27.32 o                         
   5   2 -17        239.03        240.60        74.24 o                         
   6   2 -17       3809.78       3500.48       101.16 o                         
   7   2 -17       3107.24       3146.05        84.31 o                         
   8   2 -17       1789.04       1836.18        63.99 o                         
   9   2 -17       1013.73       1173.04       109.51 o                         
  10   2 -17        245.64        189.32        63.11 o                         
  11   2 -17       1898.05       2140.06       141.06 o                         
  12   2 -17       2809.43       2798.97       157.77 o                         
   1   3 -17       6415.09       6516.61        79.80 o                         
   2   3 -17        382.56        422.45        25.58 o                         
   3   3 -17       1220.51       1182.88        35.63 o                         
   4   3 -17        375.56        401.77        38.06 o                         
   5   3 -17       5000.12       4762.70       146.63 o                         
   6   3 -17        113.23        116.37        43.62 o                         
   7   3 -17       1283.46       1253.12        67.75 o                         
   8   3 -17        467.51        449.13        39.48 o                         
   9   3 -17       2816.75       2941.88       148.49 o                         
  10   3 -17        219.55        237.58        64.96 o                         
  11   3 -17        797.62        883.49       107.65 o                         
  12   3 -17        211.69        168.90        70.53 o                         
   1   4 -17       4296.43       4333.07        63.43 o                         
   2   4 -17       1501.10       1480.46        43.03 o                         
   3   4 -17        301.60        282.23        20.90 o                         
   4   4 -17       1030.37        917.38        57.70 o                         
   5   4 -17        527.05        540.41        46.38 o                         
   6   4 -17        702.67        815.46        88.16 o                         
   7   4 -17       3502.36       3545.02       151.27 o                         
   8   4 -17       1094.03       1187.68        82.47 o                         
   9   4 -17        289.99        345.23        63.11 o                         
  10   4 -17         29.45          5.57        57.54 o                         
  11   4 -17       1398.73       1564.67       118.79 o                         
   1   5 -17         96.51         73.39        17.48 o                         
   2   5 -17        160.98        191.98        20.46 o                         
   3   5 -17       1218.13       1189.08        40.09 o                         
   4   5 -17       1524.06       1594.37        92.80 o                         
   5   5 -17       1489.19       1501.57        96.52 o                         
   6   5 -17       1061.29       1056.11        87.24 o                         
   7   5 -17         74.12         92.80        48.26 o                         
   8   5 -17        829.86        805.54        89.09 o                         
   9   5 -17       3170.12       3290.83       146.63 o                         
  10   5 -17        452.36        410.19        72.39 o                         
   1   6 -17        378.44        409.77        27.23 o                         
   2   6 -17       3251.42       3361.30        66.16 o                         
   3   6 -17         26.01         27.15        18.83 o                         
   5   6 -17        656.86        790.69        77.96 o                         
   6   6 -17        987.56       1108.08        89.09 o                         
   7   6 -17        369.71        482.58        63.11 o                         
   8   6 -17        882.23        950.31        94.66 o                         
   9   6 -17        156.23         92.80        53.83 o                         
   1   7 -17        519.00        478.25        37.39 o                         
   2   7 -17       1490.65       1411.14        56.02 o                         
   3   7 -17          5.36         22.56        25.37 o                         
   4   7 -17       2600.84       2602.22       115.08 o                         
   5   7 -17        602.94        658.91        68.67 o                         
   6   7 -17         27.36        107.65        48.26 o                         
   7   7 -17        180.36        263.56        55.68 o                         
   1   8 -17        229.83        376.78        51.97 o                         
   2   8 -17        227.92        313.68        50.11 o                         
   3   8 -17        338.47        295.12        51.97 o                         
   4   8 -17          6.61         33.41        44.55 o                         
   0   0 -16       4229.80       4029.55       129.93 o                         
   2   0 -16       9296.21       9274.82       232.01 o                         
   4   0 -16      14293.51      13484.41       295.12 o                         
  12   0 -16        192.80        168.90        68.67 o                         
   0   1 -16      14584.78      14808.39       235.56 o                         
   1   1 -16       1040.69       1105.25        36.18 o                         
   2   1 -16       5060.53       5259.00        90.29 o                         
   3   1 -16       9123.39       8992.84       159.46 o                         
   4   1 -16       2807.82       2689.65        65.27 o                         
   5   1 -16        410.68        415.76        61.25 o                         
   6   1 -16       5592.19       5377.06       135.49 o                         
   7   1 -16        847.92        781.41        46.40 o                         
   8   1 -16       3628.15       3701.02       172.62 o                         
   9   1 -16       2301.11       2494.57       144.77 o                         
  10   1 -16       2466.58       2336.80       146.63 o                         
  11   1 -16        423.75        415.76        81.67 o                         
  12   1 -16        314.51        250.57        68.67 o                         
  13   1 -16        594.40        716.45        94.66 o                         
   0   2 -16      15179.22      15325.93       176.05 o                         
   1   2 -16       3428.49       3404.48        49.88 o                         
   2   2 -16       1588.44       1552.01        42.30 o                         
   3   2 -16       5254.80       5214.61        77.62 o                         
   4   2 -16        602.81        603.15        36.32 o                         
   5   2 -16       3608.50       3663.97       136.42 o                         
   6   2 -16       6747.20       6586.96       135.39 o                         
   7   2 -16       3341.03       3243.95        85.41 o                         
   8   2 -16       2169.10       2224.76        69.69 o                         
   9   2 -16        243.65        282.12        63.11 o                         
  10   2 -16        545.09        517.85        76.10 o                         
  11   2 -16        689.14        803.68       105.80 o                         
  12   2 -16        825.71        844.52       100.23 o                         
  13   2 -16        737.21        757.28        94.66 o                         
   0   3 -16          0.94         15.64        17.36 o                         
   1   3 -16       9349.64       9263.26        95.43 o                         
   2   3 -16       1575.53       1567.92        40.47 o                         
   3   3 -16        613.83        581.28        27.66 o                         
   4   3 -16       1477.96       1350.64        74.74 o                         
   5   3 -16       4968.79       5050.83       115.40 o                         
   6   3 -16        158.79        133.71        29.85 o                         
   7   3 -16       7981.20       7876.52       153.34 o                         
   8   3 -16        193.10        203.33        59.39 o                         
   9   3 -16          4.96         11.97        31.66 o                         
  10   3 -16        492.35        473.30        70.53 o                         
  11   3 -16        892.03        694.17        83.52 o                         
  12   3 -16         10.43        -33.41        57.54 o                         
   0   4 -16       4745.97       4721.58        94.82 o                         
   1   4 -16       2356.29       2370.56        52.53 o                         
   2   4 -16        629.44        679.54        39.65 o                         
   3   4 -16      10649.93      10413.41       124.09 o                         
   4   4 -16       1387.55       1310.45        48.98 o                         
   5   4 -16       3603.15       3485.71       128.07 o                         
   6   4 -16       2289.65       2305.74        78.45 o                         
   7   4 -16       2036.99       2100.89        82.60 o                         
   8   4 -16         86.82        108.60        60.32 o                         
   9   4 -16       1459.82       1601.80       113.22 o                         
  10   4 -16        756.44        740.58        96.52 o                         
  11   4 -16       1075.19       1369.79       111.36 o                         
  12   4 -16         98.47        196.74        61.25 o                         
   0   5 -16       3554.17       3565.53       116.93 o                         
   1   5 -16       1187.12       1192.68        37.95 o                         
   2   5 -16       1543.87       1484.55        41.45 o                         
   3   5 -16       9207.58       9123.61       136.73 o                         
   4   5 -16       1709.11       1679.75        81.67 o                         
   5   5 -16       3798.94       3920.04       146.63 o                         
   6   5 -16       1006.48        994.86        83.52 o                         
   7   5 -16         33.92         72.39        42.69 o                         
   8   5 -16        911.27       1072.81        94.66 o                         
   9   5 -16       1794.61       1828.24       113.22 o                         
  10   5 -16       1375.69       1603.65       113.22 o                         
  11   5 -16        941.31        892.77       102.08 o                         
   0   6 -16        689.55        696.03        59.39 o                         
   1   6 -16       1912.41       1914.46        59.45 o                         
   2   6 -16       3004.21       3041.14        59.06 o                         
   3   6 -16        250.45        238.08        22.04 o                         
   4   6 -16       3156.20       3099.88        61.06 o                         
   5   6 -16        907.01       1017.13        83.52 o                         
   6   6 -16         71.67         35.27        40.83 o                         
   7   6 -16       1264.00       1405.05        98.37 o                         
   8   6 -16       1098.66       1223.16        98.37 o                         
   9   6 -16         45.44         25.99        53.83 o                         
  10   6 -16       2228.54       2600.37       133.64 o                         
   0   7 -16       4532.64       4484.28       137.35 o                         
   1   7 -16       1096.67       1157.11        56.18 o                         
   2   7 -16       1530.41       1536.71        56.81 o                         
   3   7 -16        652.13        649.88        45.92 o                         
   5   7 -16        364.02        328.53        53.83 o                         
   6   7 -16       2083.33       2082.52       109.51 o                         
   7   7 -16        713.43        686.75        87.24 o                         
   8   7 -16       1173.11       1072.81       100.23 o                         
   0   8 -16       3384.61       3537.68       126.21 o                         
   1   8 -16        300.24        302.16        34.76 o                         
   2   8 -16       1241.57       1414.19        61.64 o                         
   3   8 -16       1203.76       1276.98        89.09 o                         
   4   8 -16        125.36         98.37        44.55 o                         
   5   8 -16        544.61        473.30        64.96 o                         
   6   8 -16       1737.49       1772.55       107.65 o                         
   2   0 -15       2264.70       2263.28        64.96 o                         
   4   0 -15       1125.43       1207.32        45.92 o                         
  12   0 -15       1319.99       1397.63       129.93 o                         
  14   0 -15       4445.18       4502.85       200.46 o                         
   1   1 -15       7476.60       7690.18        99.27 o                         
   2   1 -15       4717.15       4752.62        71.85 o                         
   3   1 -15        404.58        418.76        29.97 o                         
   4   1 -15       2612.24       2576.95       156.84 o                         
   5   1 -15       3768.55       3419.43       248.71 o                         
   6   1 -15       9472.58       9091.07       202.31 o                         
   7   1 -15       2962.32       2930.75        83.52 o                         
   8   1 -15        625.15        718.30        90.95 o                         
   9   1 -15       1607.91       1713.16       122.50 o                         
  10   1 -15        284.58        447.31        83.52 o                         
  11   1 -15        573.51        465.88        77.96 o                         
  13   1 -15        111.61        246.86        72.39 o                         
  14   1 -15         78.87        229.57        53.04 o                         
   1   2 -15       7747.28       7804.88        78.06 o                         
   2   2 -15       8037.81       8013.32       105.67 o                         
   3   2 -15       2554.02       2432.89        48.56 o                         
   4   2 -15       9721.96       9684.54       142.84 o                         
   5   2 -15       2005.14       1911.79        79.62 o                         
   6   2 -15        663.41        679.72        47.78 o                         
   7   2 -15       1082.17        980.01        57.54 o                         
   8   2 -15        964.28        870.94        49.42 o                         
   9   2 -15       5199.00       5367.78       202.31 o                         
  10   2 -15       2495.18       2338.66       137.35 o                         
  11   2 -15        156.97        191.18        61.25 o                         
  12   2 -15       1109.29       1104.37       116.93 o                         
  13   2 -15        481.63        551.26        87.24 o                         
   1   3 -15        383.81        437.10        23.38 o                         
   2   3 -15        533.35        547.34        28.67 o                         
   3   3 -15        433.77        413.98        23.32 o                         
   4   3 -15        206.64        248.34        21.28 o                         
   5   3 -15       4327.08       4346.16       103.80 o                         
   6   3 -15        367.75        356.35        45.47 o                         
   7   3 -15       2743.54       2587.30        80.74 o                         
   8   3 -15        812.62        842.55       102.08 o                         
   9   3 -15       1115.55       1117.30       125.29 o                         
  10   3 -15         84.15         96.52        50.11 o                         
  11   3 -15       5460.54       5486.57       200.46 o                         
  12   3 -15         35.93        116.93        63.11 o                         
  13   3 -15       1533.90       1694.60       137.35 o                         
   1   4 -15       1546.09       1498.65        56.46 o                         
   2   4 -15       4085.82       4067.71        57.87 o                         
   3   4 -15       2615.35       2536.35        43.39 o                         
   4   4 -15       2197.17       2122.79        63.06 o                         
   5   4 -15        690.65        636.73        49.82 o                         
   6   4 -15        348.68        323.10        37.99 o                         
   7   4 -15        102.82        176.33        53.83 o                         
   8   4 -15       2159.93       2221.94        77.09 o                         
   9   4 -15       7119.78       7322.54       272.84 o                         
  10   4 -15        167.87        181.90        59.39 o                         
  11   4 -15        102.47        105.80        51.97 o                         
  12   4 -15        276.35        438.03        77.96 o                         
   1   5 -15       7343.25       7479.44       107.20 o                         
   2   5 -15       4855.53       4968.04        80.28 o                         
   3   5 -15         60.54         68.67        16.72 o                         
   4   5 -15       4751.13       4780.51       104.73 o                         
   6   5 -15       1929.40       2050.97       107.65 o                         
   7   5 -15       4536.36       4547.39       165.19 o                         
   8   5 -15        286.38        250.57        51.97 o                         
   9   5 -15        458.39        449.17        70.53 o                         
  10   5 -15         60.73         27.84        48.26 o                         
  11   5 -15        490.61        464.02        74.24 o                         
  12   5 -15        711.94        612.51        79.81 o                         
   1   6 -15        458.25        436.06        27.73 o                         
   2   6 -15        402.28        406.47        27.49 o                         
   3   6 -15         63.84         44.19        17.44 o                         
   4   6 -15        996.10        995.43        37.36 o                         
   6   6 -15        909.67        916.90        83.52 o                         
   7   6 -15        159.42         83.52        42.69 o                         
   8   6 -15       2568.33       2650.48       128.07 o                         
   9   6 -15        198.14        280.27        55.68 o                         
  10   6 -15        851.64        816.67        85.38 o                         
   1   7 -15        657.30        642.28        43.83 o                         
   2   7 -15         32.88         78.16        24.04 o                         
   3   7 -15         89.01        126.84        26.15 o                         
   4   7 -15         17.73         20.22        24.83 o                         
   5   7 -15       1533.16       1592.52        96.52 o                         
   6   7 -15       2482.19       2373.92       115.08 o                         
   7   7 -15         58.23        120.65        44.55 o                         
   8   7 -15        188.38        241.29        55.68 o                         
   9   7 -15        109.19        181.90        55.68 o                         
   1   8 -15       2303.03       2474.43       123.43 o                         
   2   8 -15       1325.26       1253.94        59.02 o                         
   3   8 -15         42.17         45.47        28.87 o                         
   4   8 -15       2783.20       3071.81       128.07 o                         
   5   8 -15        868.38       1070.96        87.24 o                         
   6   8 -15         56.15         -1.86        46.40 o                         
   7   8 -15        877.02        939.18        94.66 o                         
   1   9 -15        257.90        342.74        37.99 o                         
   2   9 -15        720.98        842.70        59.62 o                         
   3   9 -15        187.69        215.31        53.83 o                         
   0   0 -14       4185.51       4127.92       128.07 o                         
   2   0 -14      12795.27      12870.69       208.02 o                         
   4   0 -14       7911.81       8176.93       231.08 o                         
  12   0 -14       1063.87       1117.36       122.50 o                         
  14   0 -14       1533.54       1425.47       133.64 o                         
   0   1 -14      24523.57      24997.83       366.14 o                         
   1   1 -14       3822.93       3899.54        62.13 o                         
   2   1 -14       2681.94       2689.41        80.37 o                         
   3   1 -14       9435.93       9188.77       135.00 o                         
   4   1 -14       5567.39       5480.19        83.44 o                         
   5   1 -14       1970.43       2021.46        67.75 o                         
   7   1 -14       2843.25       2683.07       180.04 o                         
  10   1 -14       4970.61       4649.48       194.89 o                         
  11   1 -14        284.80        115.08        61.25 o                         
  12   1 -14         54.83        -37.12        53.83 o                         
  13   1 -14        795.56        870.50       115.08 o                         
  14   1 -14        110.16        282.22        58.30 o                         
   0   2 -14      12198.06      12616.68       207.50 o                         
   1   2 -14       1836.97       1904.34        32.85 o                         
   2   2 -14       9077.69       9010.93       104.84 o                         
   3   2 -14      12641.19      12901.52       149.30 o                         
   4   2 -14       6697.70       6805.90       109.64 o                         
   5   2 -14       1163.92       1202.33        66.16 o                         
   6   2 -14       4432.83       4381.72        81.30 o                         
   7   2 -14       4144.40       4004.28       155.14 o                         
   8   2 -14       3113.80       3008.70       148.49 o                         
   9   2 -14        922.10        806.96        90.95 o                         
  10   2 -14       1502.58       1401.15       103.94 o                         
  11   2 -14        219.00        185.61        59.39 o                         
  12   2 -14        431.66        374.93        68.67 o                         
  13   2 -14       1442.79       1596.23       128.07 o                         
  14   2 -14        308.08        380.50        74.24 o                         
   0   3 -14        933.18        966.43        50.89 o                         
   1   3 -14      10442.59      10414.15        96.11 o                         
   2   3 -14        916.86        919.31        30.65 o                         
   3   3 -14       1733.64       1661.14        34.50 o                         
   4   3 -14        719.99        748.31        42.24 o                         
   5   3 -14      10686.44      10791.51       132.00 o                         
   6   3 -14        963.93        977.13        41.09 o                         
   7   3 -14       5110.65       5006.23        92.55 o                         
   8   3 -14        372.39        387.30        83.52 o                         
   9   3 -14       1324.54       1318.50        61.01 o                         
  10   3 -14        336.35        325.84        37.91 o                         
  11   3 -14       3354.99       3461.59       157.77 o                         
  12   3 -14        211.38        220.87        64.96 o                         
  13   3 -14       2728.67       2956.73       157.77 o                         
   0   4 -14       7821.95       7576.90       189.32 o                         
   1   4 -14       3785.32       3738.67        48.92 o                         
   2   4 -14       1506.73       1441.13        31.18 o                         
   3   4 -14      14160.39      14083.98       143.28 o                         
   4   4 -14       2133.56       2132.83        62.48 o                         
   5   4 -14       1438.15       1409.09        40.73 o                         
   6   4 -14       3425.72       3370.91        73.14 o                         
   7   4 -14       6431.75       6426.42       135.29 o                         
   8   4 -14         82.08         59.39        29.33 o                         
   9   4 -14       1289.34       1228.55        64.72 o                         
  10   4 -14        770.62        822.35       109.51 o                         
  11   4 -14        695.42        831.52        92.80 o                         
  12   4 -14        224.85        283.98        66.82 o                         
  13   4 -14       1877.52       2099.22       131.78 o                         
   0   5 -14      10134.67      10302.19       164.05 o                         
   1   5 -14       7293.05       7225.62        92.24 o                         
   2   5 -14       1083.49       1155.06        33.03 o                         
   3   5 -14       6893.29       6746.39        88.15 o                         
   4   5 -14       1188.71       1143.07        47.06 o                         
   5   5 -14       5394.94       5011.71       380.98 o                         
   8   5 -14        354.94        417.62        61.25 o                         
   9   5 -14       1206.98       1180.47        94.66 o                         
  10   5 -14       1053.13       1015.27        92.80 o                         
  11   5 -14        786.36        840.80        96.52 o                         
  12   5 -14         23.27         -5.57        53.83 o                         
   0   6 -14        264.44        245.00        38.98 o                         
   1   6 -14       1859.39       1861.66        43.39 o                         
   2   6 -14       4166.27       4194.95        71.13 o                         
   3   6 -14       2544.92       2443.43        53.57 o                         
   4   6 -14       2383.36       2338.12        55.69 o                         
   5   6 -14       1168.38       1108.95        62.18 o                         
   6   6 -14        465.95        499.29        61.25 o                         
   7   6 -14        614.09        703.45        77.96 o                         
   8   6 -14       3198.01       3298.25       139.21 o                         
   9   6 -14        618.44        619.93        74.24 o                         
  10   6 -14       1714.67       1921.04       118.79 o                         
  11   6 -14        125.62        135.49        57.54 o                         
   0   7 -14       5554.05       5352.93       155.91 o                         
   1   7 -14       1118.07       1079.51        49.82 o                         
   2   7 -14        393.64        383.96        31.44 o                         
   3   7 -14       1911.75       1882.28        47.36 o                         
   4   7 -14       2274.50       2370.86        69.71 o                         
   5   7 -14        133.05        197.20        30.19 o                         
   6   7 -14       1731.09       1811.53       102.08 o                         
   7   7 -14        506.49        653.34        81.67 o                         
   8   7 -14        552.86        738.72        87.24 o                         
   9   7 -14        408.10        495.57        66.82 o                         
  10   7 -14       2248.92       2314.53       126.21 o                         
   0   8 -14       2210.87       1770.70       139.21 o                         
   1   8 -14        496.03        523.54        47.89 o                         
   2   8 -14       3851.39       4056.87        96.30 o                         
   3   8 -14       2272.61       2507.25        75.25 o                         
   4   8 -14       1325.64       1251.46        87.24 o                         
   5   8 -14        684.36        744.29        79.81 o                         
   6   8 -14        921.27       1013.42        87.24 o                         
   7   8 -14        221.90        116.93        53.83 o                         
   8   8 -14       1249.68       1245.43        98.37 o                         
   0   9 -14       2023.75       2143.77       105.80 o                         
   1   9 -14        215.58        276.76        36.68 o                         
   2   9 -14        862.49        935.46        65.46 o                         
   3   9 -14         40.16         57.44        78.88 o                         
   4   9 -14        700.30        785.12        89.09 o                         
   5   9 -14        949.31       1091.37        98.37 o                         
   2   0 -13       7264.92       7502.11       135.83 o                         
   4   0 -13      10714.07      10925.26       515.99 o                         
  12   0 -13       8939.90       8898.04       285.84 o                         
  14   0 -13        133.85         31.55        68.67 o                         
   1   1 -13       6020.93       6153.74        82.77 o                         
   2   1 -13       5295.26       5273.21        75.04 o                         
   3   1 -13        458.57        520.86        32.21 o                         
   4   1 -13       8620.96       8390.53       113.73 o                         
   5   1 -13       8309.78       8313.86       117.50 o                         
   6   1 -13       3741.06       3655.74        64.73 o                         
   7   1 -13        703.28        731.93        34.66 o                         
   8   1 -13       1965.44       1972.02        48.47 o                         
  10   1 -13       3194.68       3125.64       159.62 o                         
  11   1 -13       3324.37       3305.68       165.19 o                         
  12   1 -13       2651.65       2650.48       148.49 o                         
  13   1 -13        460.42        347.09        72.39 o                         
  14   1 -13       1679.43       1797.89       166.12 o                         
  15   1 -13        888.32       1015.10       179.11 o                         
   1   2 -13       6942.20       6748.88        75.44 o                         
   2   2 -13       8353.17       8472.99        86.92 o                         
   3   2 -13       3719.35       3697.04        53.38 o                         
   4   2 -13       1974.19       1988.09        53.58 o                         
   5   2 -13        217.13        235.13        22.33 o                         
   6   2 -13       1851.45       1930.82        53.71 o                         
   7   2 -13       4541.70       4428.01       119.14 o                         
   8   2 -13       7539.96       7342.76       115.57 o                         
   9   2 -13       5091.83       4859.18       110.18 o                         
  10   2 -13        442.26        433.74        37.94 o                         
  11   2 -13       1431.46       1304.39       150.34 o                         
  12   2 -13       1493.30       1594.37       120.65 o                         
  13   2 -13        611.78        603.23        87.24 o                         
  14   2 -13       2354.40       2540.97       148.49 o                         
   1   3 -13      10165.12      10446.15        89.45 o                         
   2   3 -13        793.00        836.03        26.23 o                         
   3   3 -13       2859.55       2853.18        45.10 o                         
   4   3 -13       1137.53       1128.01        35.12 o                         
   5   3 -13       2751.55       2807.34        53.66 o                         
   6   3 -13        623.08        617.36        30.45 o                         
   7   3 -13       4581.47       4557.78        84.57 o                         
   8   3 -13        115.15         65.89        21.81 o                         
   9   3 -13       8634.14       8619.35       163.13 o                         
  10   3 -13        116.31        150.53        31.42 o                         
  11   3 -13        107.93        134.93        36.68 o                         
  12   3 -13        383.82        395.34        70.53 o                         
  13   3 -13       1025.48       1284.41       118.79 o                         
  14   3 -13        123.50         22.27        57.54 o                         
   1   4 -13       5511.43       5417.89        57.59 o                         
   2   4 -13       6351.04       6312.59        71.23 o                         
   3   4 -13        616.53        600.97        22.58 o                         
   4   4 -13       4215.36       4175.64        67.33 o                         
   5   4 -13       3093.86       3055.28        70.73 o                         
   6   4 -13        908.40        835.10        34.65 o                         
   7   4 -13       3892.44       3700.32        87.90 o                         
   8   4 -13       1642.71       1720.09       105.75 o                         
   9   4 -13       1328.57       1262.60       161.48 o                         
  10   4 -13        112.97        107.31        35.36 o                         
  11   4 -13       2361.44       2576.24       131.78 o                         
  12   4 -13        722.28        840.80        98.37 o                         
  13   4 -13       1423.52       1412.48       111.36 o                         
   1   5 -13       3010.97       2957.56        48.75 o                         
   2   5 -13       1364.32       1380.01        32.14 o                         
   3   5 -13        782.51        754.17        26.15 o                         
   4   5 -13       2557.27       2622.69        44.18 o                         
   5   5 -13       6057.06       6046.34        86.60 o                         
   6   5 -13       3336.43       3278.75        81.15 o                         
   7   5 -13        339.35        298.31        50.11 o                         
   8   5 -13        436.51        346.01        69.60 o                         
   9   5 -13       2377.81       2338.66       118.79 o                         
  10   5 -13        570.47        647.77        83.52 o                         
  11   5 -13       3062.56       3218.44       142.92 o                         
  12   5 -13       1223.61       1366.07       111.36 o                         
  13   5 -13        819.10        640.35        81.67 o                         
   1   6 -13       2006.83       2014.65        44.44 o                         
   2   6 -13       3852.09       3686.59        58.05 o                         
   3   6 -13        247.89        245.60        19.27 o                         
   4   6 -13       4795.83       4785.43        79.37 o                         
   5   6 -13        211.06        205.88        30.10 o                         
   6   6 -13       3599.74       3435.60       135.49 o                         
   7   6 -13       1722.71       1722.44       100.23 o                         
   8   6 -13        194.90        246.86        48.26 o                         
   9   6 -13        584.25        514.13        66.82 o                         
  10   6 -13        806.34        840.80        92.80 o                         
  11   6 -13        289.65        438.03        66.82 o                         
  12   6 -13       2287.17       2333.09       129.93 o                         
   1   7 -13       2118.02       2140.47        65.58 o                         
   2   7 -13       2680.58       2645.78        52.91 o                         
   3   7 -13        278.67        273.88        22.36 o                         
   4   7 -13       2223.81       2192.48        81.70 o                         
   5   7 -13        476.85        466.18        33.62 o                         
   6   7 -13        439.05        456.60        57.54 o                         
   7   7 -13        617.83        657.05        79.81 o                         
   8   7 -13       1717.34       1772.55       107.65 o                         
   9   7 -13        679.76        699.74        87.24 o                         
  10   7 -13        848.76        582.81        74.24 o                         
   1   8 -13        823.91        873.93        51.13 o                         
   2   8 -13        971.12        922.60        52.85 o                         
   3   8 -13        281.60        289.93        36.19 o                         
   4   8 -13        429.34        444.41        37.99 o                         
   5   8 -13        504.85        558.68        72.39 o                         
   6   8 -13        868.38        842.66        81.67 o                         
   7   8 -13        347.45        328.53        53.83 o                         
   8   8 -13       1721.84       2024.98       115.08 o                         
   1   9 -13       1418.55       1351.78        90.95 o                         
   2   9 -13        343.35        328.53        53.83 o                         
   3   9 -13        346.63        344.83        51.04 o                         
   4   9 -13       1051.65       1341.94        98.37 o                         
   5   9 -13        474.81        666.33        87.24 o                         
   6   9 -13        293.12        319.25        61.25 o                         
   0   0 -12     108778.65     105287.89      1986.00 o                         
   2   0 -12        390.70        398.45        30.19 o                         
   4   0 -12       5325.32       5570.54       130.85 o                         
   6   0 -12      41281.59      41774.75       825.95 o                         
   8   0 -12        210.66         92.80        31.55 o                         
  12   0 -12        485.49        425.04        76.10 o                         
  14   0 -12        239.67        317.39        76.10 o                         
   0   1 -12       1011.34       1063.63        42.52 o                         
   1   1 -12       4508.47       4605.87        99.66 o                         
   2   1 -12      21878.72      21882.00       275.89 o                         
   3   1 -12        666.03        643.72        28.56 o                         
   4   1 -12       7112.03       7393.13       107.10 o                         
   5   1 -12        141.30        199.33        26.08 o                         
   6   1 -12        962.39        968.40        75.17 o                         
   7   1 -12      13195.87      12967.66       213.45 o                         
   8   1 -12       8863.59       8760.31       204.65 o                         
   9   1 -12        373.73        349.66        66.82 o                         
  10   1 -12        180.67        148.49        55.68 o                         
  11   1 -12       1214.72       1210.16       109.51 o                         
  12   1 -12        374.26        315.53        72.39 o                         
  13   1 -12       4592.47       4619.78       189.32 o                         
  14   1 -12        497.73        450.78        79.81 o                         
  15   1 -12        161.56        120.61        96.52 o                         
   0   2 -12       3353.22       3363.79       128.07 o                         
   1   2 -12       6390.48       6597.88        67.06 o                         
   2   2 -12       2216.65       2213.45        35.37 o                         
   3   2 -12       1964.04       1947.45        37.13 o                         
   4   2 -12      15354.76      15318.63       175.22 o                         
   5   2 -12      12702.50      12946.79       150.73 o                         
   6   2 -12       1064.01        993.72        33.49 o                         
   7   2 -12        729.75        704.32        32.13 o                         
   8   2 -12        677.54        713.32        35.94 o                         
   9   2 -12        494.33        462.82        38.30 o                         
  10   2 -12       9344.71       8877.35       492.79 o                         
  11   2 -12       2382.86       2238.43       129.93 o                         
  12   2 -12        368.59        302.54        64.96 o                         
  13   2 -12        883.65        855.65        98.37 o                         
  14   2 -12        856.50       1154.48       115.08 o                         
  15   2 -12        324.95        318.73        56.25 o                         
   0   3 -12       1671.19       1731.73        39.53 o                         
   1   3 -12        973.46       1039.87        22.10 o                         
   2   3 -12       1839.79       1812.33        34.99 o                         
   3   3 -12      56648.87      56206.43       597.96 o                         
   4   3 -12         51.07         46.41        13.73 o                         
   5   3 -12        886.47        847.84        31.11 o                         
   6   3 -12        970.89        988.59        33.67 o                         
   7   3 -12       3013.85       3127.28        66.97 o                         
   8   3 -12        933.11        934.90        62.26 o                         
   9   3 -12       6558.95       6450.22       106.38 o                         
  10   3 -12        203.14        187.27        33.29 o                         
  11   3 -12         22.62        -14.85        43.62 o                         
  12   3 -12        106.65        146.63        55.68 o                         
  13   3 -12        529.84        506.71        79.81 o                         
  14   3 -12         68.34         31.55        61.25 o                         
   0   4 -12       1903.20       1930.28        45.62 o                         
   1   4 -12      15698.44      15428.77       150.19 o                         
   2   4 -12        338.14        324.75        17.18 o                         
   3   4 -12       1386.29       1337.11        28.99 o                         
   4   4 -12       3036.03       3004.18        55.22 o                         
   5   4 -12      15224.48      15043.76       170.92 o                         
   6   4 -12       1307.49       1313.94        38.45 o                         
   7   4 -12       1634.20       1614.59        49.80 o                         
   8   4 -12       1715.00       1746.41        55.08 o                         
   9   4 -12        241.72        208.38        26.75 o                         
  10   4 -12       3730.17       3767.70       104.87 o                         
  11   4 -12       1773.29       1818.88       132.71 o                         
  12   4 -12        535.84        538.26        70.53 o                         
  13   4 -12        129.10        131.78        55.68 o                         
  14   4 -12        525.45        679.32        87.24 o                         
   0   5 -12        350.93        373.37        23.33 o                         
   1   5 -12       7451.51       7395.64        79.21 o                         
   2   5 -12       1824.41       1835.76        50.79 o                         
   3   5 -12       2217.36       2224.37        48.34 o                         
   4   5 -12        354.99        391.91        19.85 o                         
   5   5 -12        858.21        894.09        39.11 o                         
   6   5 -12        195.44        167.96        20.68 o                         
   7   5 -12       9451.74       9351.61       139.92 o                         
   8   5 -12       2938.66       2931.07       126.95 o                         
   9   5 -12        445.46        178.18        53.83 o                         
  10   5 -12       1280.67       1267.70        96.52 o                         
  11   5 -12        324.69        397.20        63.11 o                         
  12   5 -12        240.62        198.60        63.11 o                         
  13   5 -12       2290.10       2466.73       133.64 o                         
   0   6 -12      22800.69      22657.14       475.16 o                         
   1   6 -12        955.52        883.99        31.29 o                         
   2   6 -12        958.34        874.63        30.15 o                         
   3   6 -12       3393.46       3416.15        56.46 o                         
   4   6 -12        262.89        282.53        20.74 o                         
   5   6 -12       2384.97       2286.39        51.61 o                         
   6   6 -12       9196.95       9319.93       289.55 o                         
   7   6 -12         66.93        120.65        40.83 o                         
   8   6 -12        317.61        274.70        51.97 o                         
   9   6 -12        949.89        896.49        85.38 o                         
  10   6 -12        699.89        796.26        89.09 o                         
  11   6 -12        590.26        577.24        72.39 o                         
  12   6 -12        192.58        118.79        55.68 o                         
   0   7 -12       1999.69       2127.07        92.80 o                         
   1   7 -12         16.42         27.84        21.00 o                         
   2   7 -12       8746.96       8747.10       120.52 o                         
   3   7 -12       1374.79       1354.93        41.74 o                         
   4   7 -12       4066.72       4062.20        73.08 o                         
   5   7 -12       1365.07       1253.96        53.99 o                         
   6   7 -12        445.69        428.75        55.68 o                         
   7   7 -12        560.07        490.00        59.39 o                         
   8   7 -12       3474.69       3985.00       152.20 o                         
   9   7 -12        582.47        543.83        68.67 o                         
  10   7 -12         88.68         57.54        50.11 o                         
  11   7 -12        524.57        560.54        70.53 o                         
   0   8 -12       1379.49       1373.50        81.67 o                         
   1   8 -12         85.93        116.93        38.98 o                         
   2   8 -12       1155.62       1262.05        94.66 o                         
   3   8 -12         37.59         53.33        57.54 o                         
   4   8 -12       3834.69       4035.86       120.65 o                         
   5   8 -12        391.86        460.42        40.01 o                         
   6   8 -12        737.53        631.07        77.96 o                         
   7   8 -12       1092.06       1147.06        90.95 o                         
   8   8 -12         54.22         14.85        46.40 o                         
   9   8 -12        119.35        189.32        51.97 o                         
   0   9 -12       1810.01       1893.20       102.08 o                         
   1   9 -12        121.30        115.26        34.34 o                         
   2   9 -12       1080.87       1223.16        89.09 o                         
   3   9 -12       3918.48       3919.50       101.66 o                         
   4   9 -12        280.76        310.00        39.37 o                         
   5   9 -12        249.51        193.03        53.83 o                         
   6   9 -12       1331.09       1659.33       109.51 o                         
   7   9 -12         51.01         59.39        51.97 o                         
   0  10 -12        699.70        716.45        89.09 o                         
   1  10 -12       1643.48       1991.74        81.67 o                         
   2  10 -12        443.57        491.18        45.71 o                         
   2   0 -11      29591.77      30298.62       608.79 o                         
   4   0 -11      25226.80      25813.50       523.41 o                         
   8   0 -11       4109.29       3986.86       126.21 o                         
  10   0 -11       3013.30       2850.94       109.51 o                         
  12   0 -11       6052.69       5950.59       220.87 o                         
  14   0 -11        163.63        137.35        70.53 o                         
   1   1 -11       1406.69       1532.34        39.88 o                         
   2   1 -11       3363.18       3583.10        55.62 o                         
   3   1 -11       3715.09       3879.29        87.04 o                         
   4   1 -11       8970.19       8866.77       197.37 o                         
   5   1 -11       6924.02       7082.18       101.37 o                         
   6   1 -11        727.41        736.57        28.09 o                         
   7   1 -11        126.66        139.13        19.67 o                         
   8   1 -11       2623.14       2570.13        55.82 o                         
   9   1 -11       7888.78       7595.22       235.72 o                         
  10   1 -11       4966.39       4803.53       146.63 o                         
  11   1 -11       4895.93       4682.88       191.18 o                         
  12   1 -11        614.33        788.83        98.37 o                         
  13   1 -11        132.19         83.52        53.83 o                         
  14   1 -11       2815.99       2888.75       187.46 o                         
  15   1 -11       1579.71       1690.13       153.13 o                         
   1   2 -11       7171.10       7346.65        77.28 o                         
   2   2 -11       5996.23       6287.08        76.98 o                         
   3   2 -11        421.46        452.56        35.10 o                         
   4   2 -11        264.63        301.73        19.77 o                         
   5   2 -11        124.65        134.00        15.29 o                         
   6   2 -11      10161.96      10355.45       139.20 o                         
   7   2 -11       7387.68       7390.22        97.92 o                         
   8   2 -11       6703.63       6510.14       106.08 o                         
   9   2 -11       1075.09       1097.62        41.95 o                         
  10   2 -11        190.45        182.78        31.18 o                         
  11   2 -11       3241.41       3065.12        93.16 o                         
  12   2 -11       4990.21       5078.23       191.18 o                         
  13   2 -11       1324.33       1544.26       113.22 o                         
  14   2 -11       2001.70       2050.97       129.93 o                         
  15   2 -11        476.52        500.45        80.74 o                         
   1   3 -11      27825.16      28086.13       203.54 o                         
   2   3 -11        418.65        469.62        20.21 o                         
   3   3 -11       3646.05       3641.23        50.30 o                         
   4   3 -11        573.01        612.61        31.11 o                         
   5   3 -11      11723.31      11928.78       140.51 o                         
   6   3 -11       1184.65       1178.78        35.02 o                         
   7   3 -11       6571.08       6547.98        90.20 o                         
   8   3 -11       1591.20       1564.20        47.21 o                         
   9   3 -11       8216.45       8110.79       144.37 o                         
  10   3 -11        503.59        506.75        40.68 o                         
  11   3 -11        342.03        343.40        40.95 o                         
  12   3 -11        435.48        436.71        64.96 o                         
  13   3 -11        860.32        638.49        79.81 o                         
  14   3 -11        424.63        358.22        64.96 o                         
  15   3 -11       2285.00       2396.20       137.35 o                         
   1   4 -11       6675.32       6657.25        65.38 o                         
   2   4 -11       2551.54       2539.32        39.15 o                         
   3   4 -11        286.45        290.09        16.43 o                         
   4   4 -11        427.91        430.75        30.05 o                         
   5   4 -11       2930.75       3010.95        54.85 o                         
   6   4 -11       4099.03       4162.08        67.48 o                         
   7   4 -11       7572.52       7309.72       283.84 o                         
   8   4 -11       4369.27       4331.07       236.92 o                         
   9   4 -11        158.22        214.17        41.73 o                         
  10   4 -11          5.74          0.95        28.65 o                         
  11   4 -11       2760.22       2731.33        89.72 o                         
  12   4 -11       2664.60       2687.60       133.64 o                         
  13   4 -11       1417.02       1553.54       113.22 o                         
  14   4 -11       1240.46       1276.98       111.36 o                         
   1   5 -11       1249.84       1228.10        27.80 o                         
   2   5 -11        699.60        728.46        23.58 o                         
   3   5 -11       1403.52       1369.44        33.93 o                         
   4   5 -11       2517.77       2523.32        42.30 o                         
   5   5 -11       4721.00       4778.38        73.59 o                         
   6   5 -11        898.32        914.09        34.90 o                         
   7   5 -11        485.74        479.48        41.33 o                         
   8   5 -11        882.71        846.50        54.28 o                         
   9   5 -11       5616.74       5233.22       352.83 o                         
  10   5 -11        766.15        723.87        83.52 o                         
  11   5 -11       2193.66       2232.86       122.50 o                         
  12   5 -11       1011.12       1082.09       100.23 o                         
  13   5 -11        979.05       1223.16       105.80 o                         
   1   6 -11         89.22         66.61        17.21 o                         
   2   6 -11       8230.04       8149.29       140.06 o                         
   3   6 -11        658.81        676.86        27.70 o                         
   4   6 -11       7242.74       7154.88        92.40 o                         
   5   6 -11        881.95        782.77        31.34 o                         
   6   6 -11       3205.59       3215.48        67.58 o                         
   7   6 -11        388.17        385.22        37.25 o                         
   8   6 -11       1305.12       1400.03        63.56 o                         
   9   6 -11       1467.88       1742.86       105.80 o                         
  10   6 -11        388.50        438.03        63.11 o                         
  11   6 -11       1375.25       1508.99       107.65 o                         
  12   6 -11       1640.18       1666.76       115.08 o                         
   1   7 -11        638.44        609.76        40.69 o                         
   2   7 -11       3268.83       3290.40        60.23 o                         
   3   7 -11        604.29        602.16        28.74 o                         
   4   7 -11       5567.29       5741.80        80.51 o                         
   5   7 -11       1500.22       1562.85        41.39 o                         
   6   7 -11         83.24         60.35        23.36 o                         
   7   7 -11        352.41        426.90        57.54 o                         
   8   7 -11       1457.77       1551.68       100.23 o                         
   9   7 -11        955.62       1176.75        92.80 o                         
  10   7 -11       1759.26       1826.38       111.36 o                         
  11   7 -11       1095.88       1070.96       102.08 o                         
   1   8 -11        286.50        314.58        34.32 o                         
   2   8 -11       1333.01       1433.56        59.62 o                         
   3   8 -11        338.23        419.96        37.99 o                         
   4   8 -11        152.65        210.04        31.86 o                         
   5   8 -11        511.46        507.72        34.19 o                         
   7   8 -11        145.95        172.62        51.97 o                         
   8   8 -11        925.31       1078.38        92.80 o                         
   9   8 -11        915.87        896.49        94.66 o                         
  10   8 -11        220.07        157.77        55.68 o                         
   1   9 -11       2521.34       2432.54       123.43 o                         
   2   9 -11        208.29        203.05        35.65 o                         
   3   9 -11        258.39        278.45        37.39 o                         
   4   9 -11        408.54        395.46        64.03 o                         
   5   9 -11        775.88        879.78        87.24 o                         
   6   9 -11        605.23        690.46        87.24 o                         
   7   9 -11        729.04        818.53        94.66 o                         
   1  10 -11       2225.33       2519.76        87.27 o                         
   2  10 -11         77.02         47.57        37.25 o                         
   3  10 -11         22.31         55.81        62.18 o                         
   4  10 -11        288.72        317.39        61.25 o                         
   0   0 -10      10345.39      11095.63       252.43 o                         
   2   0 -10      50971.44      50680.21       978.15 o                         
   4   0 -10      41599.30      40123.65       657.98 o                         
   6   0 -10         62.89         46.40        24.13 o                         
   8   0 -10      16261.97      16168.30       354.51 o                         
  10   0 -10      14332.82      13751.68       313.68 o                         
  12   0 -10       1228.86       1215.73       111.36 o                         
  14   0 -10       1282.39       1007.85       109.51 o                         
  16   0 -10       2094.13       2232.86       144.77 o                         
   0   1 -10      31941.51      32627.68      1389.27 o                         
   1   1 -10       7715.74       7955.22       159.62 o                         
   2   1 -10      10196.39      10203.17       119.55 o                         
   3   1 -10      35818.68      37349.24       424.35 o                         
   4   1 -10       8965.27       9377.94       125.94 o                         
   5   1 -10      10196.67      10389.68       136.19 o                         
   6   1 -10       8787.84       9071.36       122.01 o                         
   7   1 -10       1821.85       1788.71        41.24 o                         
   8   1 -10       2406.16       2323.82        77.44 o                         
   9   1 -10       4373.47       4218.97        77.80 o                         
  10   1 -10       2192.84       2154.55        59.03 o                         
  11   1 -10       2251.10       2248.19        96.52 o                         
  12   1 -10        546.81        454.74        70.53 o                         
  13   1 -10        901.86       1092.81        77.13 o                         
  14   1 -10        397.45        406.29        51.83 o                         
  15   1 -10        313.14        309.54        67.75 o                         
  16   1 -10        520.43        531.29        60.76 o                         
   0   2 -10      44788.43      46535.95       641.64 o                         
   1   2 -10       8083.68       8192.40        76.38 o                         
   2   2 -10       8056.49       8258.16        94.43 o                         
   3   2 -10      11151.57      11550.73       131.01 o                         
   4   2 -10       1590.44       1571.78        36.71 o                         
   5   2 -10       6548.59       6724.23        89.87 o                         
   6   2 -10      14567.20      15104.26       169.70 o                         
   7   2 -10       3713.66       3699.65        73.01 o                         
   8   2 -10       4325.92       4306.53        78.22 o                         
   9   2 -10       1387.77       1342.27        44.17 o                         
  10   2 -10        654.54        579.16        46.38 o                         
  11   2 -10       1350.60       1443.70        64.22 o                         
  12   2 -10       1103.50       1109.93        98.37 o                         
  13   2 -10       1321.67       1369.79       105.80 o                         
  14   2 -10        752.11        755.42        89.09 o                         
  15   2 -10         24.53          4.31        46.47 o                         
   0   3 -10       3672.90       3741.24        58.49 o                         
   1   3 -10      24342.58      24241.85       188.39 o                         
   2   3 -10       3255.68       3164.17        47.44 o                         
   3   3 -10       3195.70       3268.41        46.29 o                         
   4   3 -10       1227.83       1261.32        46.08 o                         
   5   3 -10      20278.65      20737.12       221.19 o                         
   6   3 -10        291.44        263.45        21.13 o                         
   7   3 -10      15421.79      15418.82       173.61 o                         
   8   3 -10        806.86        729.57        32.65 o                         
   9   3 -10        250.52        244.74        24.98 o                         
  10   3 -10        708.03        648.33        61.55 o                         
  11   3 -10       3414.26       3326.36        75.12 o                         
  12   3 -10          3.91         36.78        35.93 o                         
  13   3 -10       5762.86       6028.54       204.17 o                         
  14   3 -10         37.23         90.95        50.11 o                         
  15   3 -10        829.81        918.76       103.94 o                         
   0   4 -10      12567.92      12681.34       143.52 o                         
   1   4 -10       6384.74       6350.40        62.45 o                         
   2   4 -10       2562.47       2581.94        39.85 o                         
   3   4 -10      17854.59      17548.27       155.63 o                         
   4   4 -10       2468.96       2514.62        38.44 o                         
   5   4 -10       3580.16       3559.81        60.07 o                         
   6   4 -10       5387.67       5391.73        78.84 o                         
   7   4 -10       2825.33       2830.27        53.68 o                         
   8   4 -10       1091.29       1086.73        42.93 o                         
   9   4 -10       2678.03       2594.70        73.18 o                         
  10   4 -10       2248.29       2165.39        60.30 o                         
  11   4 -10       1396.51       1363.42        80.68 o                         
  12   4 -10        399.95        419.33        47.19 o                         
  13   4 -10       1234.05       1154.48       100.23 o                         
  14   4 -10        392.87        560.54        76.10 o                         
   0   5 -10       2813.29       2763.60        79.60 o                         
   1   5 -10       3418.96       3453.18        55.48 o                         
   2   5 -10       1507.69       1569.96        30.79 o                         
   3   5 -10      15299.33      15417.37       151.55 o                         
   4   5 -10       1626.84       1611.76        33.77 o                         
   5   5 -10       4274.18       4291.97        58.29 o                         
   6   5 -10       1705.13       1669.84        39.10 o                         
   7   5 -10        202.19        180.83        22.77 o                         
   8   5 -10        640.39        656.07        39.25 o                         
   9   5 -10       3526.91       3412.96        74.66 o                         
  10   5 -10       1222.36       1139.68        59.45 o                         
  11   5 -10       1569.59       1737.29       107.65 o                         
  12   5 -10          2.02         16.70        48.26 o                         
  13   5 -10        610.27        792.55       100.23 o                         
  14   5 -10        139.60         96.52        59.39 o                         
   0   6 -10       1721.38       1551.04       244.07 o                         
   1   6 -10       5204.52       4954.99       183.19 o                         
   2   6 -10       7626.60       7477.97       101.92 o                         
   3   6 -10       2734.19       2680.98        64.35 o                         
   4   6 -10       4561.16       4531.91        67.14 o                         
   5   6 -10       1640.90       1611.33        39.12 o                         
   6   6 -10        510.43        494.40        41.20 o                         
   7   6 -10       2608.10       2651.05        77.42 o                         
   8   6 -10       4294.35       4405.43       102.47 o                         
   9   6 -10         83.05         89.09        30.19 o                         
  10   6 -10       4970.79       5117.21       178.18 o                         
  11   6 -10         27.76         94.66        48.26 o                         
  12   6 -10        314.60        389.78        63.11 o                         
  13   6 -10        594.55        532.69        74.24 o                         
   0   7 -10      11926.25      11531.81       274.70 o                         
   1   7 -10       1994.55       2038.86        64.27 o                         
   2   7 -10       2331.67       2310.57        48.82 o                         
   3   7 -10       2778.44       2727.11        49.64 o                         
   4   7 -10        911.80        856.55        38.72 o                         
   5   7 -10       1026.38       1058.18        59.47 o                         
   6   7 -10       4821.50       4858.56        85.88 o                         
   7   7 -10       1924.72       2068.05       106.72 o                         
   8   7 -10       2803.55       3008.93        86.68 o                         
   9   7 -10        234.06        276.56        53.83 o                         
  10   7 -10       1995.97       2056.53       116.93 o                         
  11   7 -10         50.58         83.52        50.11 o                         
  12   7 -10        342.28        421.33        64.96 o                         
   0   8 -10       7180.23       7058.66       196.74 o                         
   1   8 -10        667.87        700.34        51.97 o                         
   2   8 -10       2595.18       2544.16       158.69 o                         
   3   8 -10       2187.93       2169.03       103.42 o                         
   4   8 -10        851.24        793.43        37.37 o                         
   5   8 -10        481.06        505.60        40.86 o                         
   6   8 -10       3323.96       3037.94       474.23 o                         
   7   8 -10        636.34        590.23        64.96 o                         
   8   8 -10       1341.62       1200.88        94.66 o                         
   9   8 -10        290.46        291.40        59.39 o                         
  10   8 -10         24.57        -69.60        46.40 o                         
   0   9 -10       1438.54       1471.87        94.66 o                         
   1   9 -10       1011.19       1075.30        60.37 o                         
   2   9 -10       2165.88       2208.42        76.77 o                         
   3   9 -10        303.11        288.20        38.06 o                         
   4   9 -10       2674.11       2799.28        87.90 o                         
   5   9 -10       1269.95       1496.00       100.23 o                         
   6   9 -10        565.47        556.82        66.82 o                         
   7   9 -10       1248.30       1167.47       102.08 o                         
   8   9 -10        173.92        269.13        59.39 o                         
   0  10 -10        615.66        760.99        85.38 o                         
   1  10 -10         15.84        -21.10        35.36 o                         
   2  10 -10        776.49        881.66        89.09 o                         
   3  10 -10       2617.12       2841.28        93.83 o                         
   4  10 -10        895.50        979.80       110.44 o                         
   5  10 -10        677.73        978.15        98.37 o                         
   2   0  -9       3039.46       3467.15       103.94 o                         
   4   0  -9       7350.71       7181.17       155.91 o                         
   6   0  -9      12186.41      12916.45       289.55 o                         
   8   0  -9      25042.14      24979.10       515.99 o                         
  10   0  -9       5659.41       5564.52       157.77 o                         
  12   0  -9       3006.57       2869.50       146.63 o                         
  14   0  -9      11667.59      11990.26       330.38 o                         
  16   0  -9        675.52        503.00        81.67 o                         
   1   1  -9      34303.56      35631.19       350.08 o                         
   2   1  -9       5412.16       5972.46        88.93 o                         
   3   1  -9        689.07        735.78        61.25 o                         
   4   1  -9       1482.52       1595.86        44.39 o                         
   5   1  -9      11038.64      11334.26       145.11 o                         
   6   1  -9      11918.96      11963.60       152.86 o                         
   7   1  -9      10665.71      10923.45       147.33 o                         
   8   1  -9       1641.66       1606.56        38.27 o                         
   9   1  -9       1418.47       1404.87        37.56 o                         
  10   1  -9        737.79        721.28        39.73 o                         
  11   1  -9         74.97         -0.82        28.47 o                         
  12   1  -9       8170.42       8070.23       250.57 o                         
  13   1  -9        248.57        315.90        78.88 o                         
  14   1  -9        102.06         98.89        41.75 o                         
  15   1  -9        902.01        963.23        83.52 o                         
  16   1  -9       1015.52       1081.74        83.72 o                         
   1   2  -9       9611.25      10070.07       114.96 o                         
   2   2  -9      20418.90      21106.10       328.72 o                         
   3   2  -9       3401.83       3445.96        51.49 o                         
   4   2  -9      23800.53      24456.38       253.95 o                         
   5   2  -9       6438.98       6749.75       106.06 o                         
   6   2  -9       2291.02       2288.41        45.02 o                         
   7   2  -9       1864.58       1903.11        41.01 o                         
   8   2  -9        778.56        794.64        34.50 o                         
   9   2  -9       6768.03       6801.91       108.55 o                         
  10   2  -9       4494.40       4479.25        84.81 o                         
  11   2  -9        840.33        740.54        51.70 o                         
  12   2  -9       2214.10       2221.73       124.36 o                         
  13   2  -9        455.14        452.88        64.96 o                         
  14   2  -9        379.98        361.94        66.82 o                         
  15   2  -9       1416.83       1509.56        90.95 o                         
  16   2  -9         65.00        103.94        46.82 o                         
   1   3  -9       1722.98       1770.48        26.70 o                         
   2   3  -9       1820.58       1869.72        33.97 o                         
   3   3  -9       3804.39       3868.08        60.61 o                         
   4   3  -9       1104.65       1091.84        40.45 o                         
   5   3  -9       9749.96       9809.05       118.73 o                         
   6   3  -9        770.49        763.66        31.61 o                         
   7   3  -9       9548.19       9660.48       118.80 o                         
   8   3  -9       1586.14       1571.94        39.59 o                         
   9   3  -9       5679.19       5633.24        96.22 o                         
  10   3  -9        114.83        101.06        25.86 o                         
  11   3  -9      16824.89      16470.86       223.56 o                         
  12   3  -9         55.99         -6.24        38.98 o                         
  13   3  -9       1908.95       1876.49       113.22 o                         
  14   3  -9        231.36        245.00        63.11 o                         
  15   3  -9        702.69        764.70        96.52 o                         
   1   4  -9       2157.33       2124.04        34.33 o                         
   2   4  -9      11294.75      11380.26       107.99 o                         
   3   4  -9       3223.61       3267.52        44.16 o                         
   4   4  -9       6650.69       6712.03        72.38 o                         
   5   4  -9        968.28        925.46        30.79 o                         
   6   4  -9         13.85         32.79        13.49 o                         
   7   4  -9         36.82         45.76        15.10 o                         
   8   4  -9       3268.59       3264.55        68.25 o                         
   9   4  -9      13498.11      13180.52       347.68 o                         
  10   4  -9        193.33        205.75        25.32 o                         
  11   4  -9         86.21         46.64        24.85 o                         
  12   4  -9        345.57        380.22        88.16 o                         
  13   4  -9        948.96       1013.42        96.52 o                         
  14   4  -9         89.19         85.38        55.68 o                         
  15   4  -9       3956.44       4348.79       170.76 o                         
   1   5  -9      10470.98      10208.12        99.34 o                         
   2   5  -9       5314.36       5329.05        61.53 o                         
   3   5  -9        123.00        155.51        13.62 o                         
   4   5  -9       3435.43       3386.81        75.34 o                         
   5   5  -9       2778.12       2804.70        42.61 o                         
   6   5  -9       1246.17       1292.68        34.79 o                         
   7   5  -9       8359.53       8284.63        98.48 o                         
   8   5  -9       2158.50       2217.55        67.64 o                         
   9   5  -9       1662.45       1746.14        54.58 o                         
  10   5  -9        175.24        155.51        49.97 o                         
  11   5  -9        435.08        547.85        48.56 o                         
  12   5  -9        589.51        469.59        66.82 o                         
  13   5  -9        781.79        703.45        90.95 o                         
  14   5  -9         68.54         -3.71        51.97 o                         
   1   6  -9       1310.23       1309.52        32.21 o                         
   2   6  -9         90.20         81.77        12.50 o                         
   3   6  -9        167.69        195.00        15.62 o                         
   4   6  -9       3059.72       3026.26        47.97 o                         
   5   6  -9       3105.42       3026.76       103.62 o                         
   6   6  -9       2355.63       2459.25        57.11 o                         
   7   6  -9        178.82        211.49        29.51 o                         
   8   6  -9       6612.35       6695.99       171.69 o                         
   9   6  -9        443.22        501.75        40.95 o                         
  10   6  -9       1918.79       2012.96        82.60 o                         
  11   6  -9       1381.56       1551.68       105.80 o                         
  12   6  -9       1665.90       1692.74       111.36 o                         
  13   6  -9        671.79        645.92        76.10 o                         
   1   7  -9       4092.40       4228.53        96.46 o                         
   2   7  -9        298.94        249.74        19.50 o                         
   3   7  -9        200.56        164.18        21.70 o                         
   4   7  -9        411.40        429.15        24.89 o                         
   5   7  -9       3093.56       3023.12        55.17 o                         
   6   7  -9       6287.76       6333.94       101.16 o                         
   7   7  -9        434.10        447.41        94.66 o                         
   8   7  -9        189.53        224.21        34.12 o                         
   9   7  -9        102.30         66.82        48.26 o                         
  10   7  -9        142.81        124.36        48.26 o                         
  11   7  -9        764.83        757.28        94.66 o                         
  12   7  -9       4675.04       5193.31       185.61 o                         
   1   8  -9       3022.56       2951.02        98.37 o                         
   2   8  -9       2292.11       2238.43        98.37 o                         
   3   8  -9          7.00         21.58        17.55 o                         
   4   8  -9       4716.67       4534.58       120.26 o                         
   5   8  -9       1550.32       1556.25        42.85 o                         
   6   8  -9        159.33        225.39        43.56 o                         
   7   8  -9        855.83        871.36        98.37 o                         
   8   8  -9         73.03         85.38        44.55 o                         
   9   8  -9         48.66        -16.70        46.40 o                         
  10   8  -9       1966.57       2019.41       118.79 o                         
  11   8  -9        136.86         64.96        53.83 o                         
   1   9  -9        260.56        316.83        67.75 o                         
   2   9  -9       2016.57       2098.18        76.12 o                         
   3   9  -9        360.61        440.16        42.64 o                         
   4   9  -9        462.01        468.88        43.25 o                         
   5   9  -9        393.67        374.93        59.39 o                         
   6   9  -9        177.35        120.65        51.97 o                         
   7   9  -9        413.22        441.75        66.82 o                         
   8   9  -9       1454.51       1534.98       109.51 o                         
   9   9  -9        838.55       1007.85       102.08 o                         
   1  10  -9         29.21         65.86        35.36 o                         
   2  10  -9        781.10        847.32        64.96 o                         
   3  10  -9        863.07        868.77        78.88 o                         
   4  10  -9        327.45        375.57        47.03 o                         
   5  10  -9        134.47        163.33        55.68 o                         
   6  10  -9        123.64        161.48        57.54 o                         
   0   0  -8       9033.66       9874.34       222.73 o                         
   2   0  -8      60644.52      60027.42      1143.34 o                         
   4   0  -8      24108.65      26066.23       361.18 o                         
   6   0  -8       4351.55       4387.77       126.21 o                         
   8   0  -8      17445.83      17478.69       376.78 o                         
  10   0  -8      10086.12       9933.73       239.43 o                         
  14   0  -8       2073.71       2268.13       129.93 o                         
  16   0  -8       2276.68       2271.84       137.35 o                         
   0   1  -8      30201.85      30256.93       610.65 o                         
   1   1  -8      15107.95      16321.30       170.95 o                         
   2   1  -8      11898.19      12486.18       157.17 o                         
   3   1  -8      27103.55      28429.92       325.74 o                         
   4   1  -8      16775.12      17267.61       479.80 o                         
   5   1  -8      16285.57      16794.36       202.72 o                         
   6   1  -8      13783.43      14559.21       275.65 o                         
   7   1  -8       6163.98       6292.98        84.68 o                         
   8   1  -8       4182.78       4213.81        65.57 o                         
   9   1  -8       3381.59       3433.89        71.54 o                         
  10   1  -8       4767.90       4710.05        87.44 o                         
  11   1  -8       1756.38       1762.98        53.24 o                         
  12   1  -8        876.21        778.74        64.96 o                         
  13   1  -8       1394.06       1347.78        79.81 o                         
  14   1  -8        250.70        315.55        49.19 o                         
  15   1  -8        282.63        320.12        49.20 o                         
  16   1  -8        645.75        616.45        59.71 o                         
   0   2  -8      41531.93      42294.29       413.76 o                         
   1   2  -8       6116.23       6229.01        59.68 o                         
   2   2  -8      23661.60      24842.54       225.78 o                         
   3   2  -8      23564.48      25128.39       258.32 o                         
   4   2  -8       8259.58       8654.81       106.16 o                         
   5   2  -8       9177.74       9648.28       115.54 o                         
   6   2  -8      15473.67      15850.54       174.38 o                         
   7   2  -8       4248.01       4384.65        66.62 o                         
   8   2  -8       7291.56       7516.81       101.98 o                         
   9   2  -8       2672.57       2583.94        64.37 o                         
  10   2  -8       1240.09       1211.06        45.26 o                         
  11   2  -8        686.50        693.12        48.16 o                         
  12   2  -8        890.56        917.40        55.71 o                         
  13   2  -8       1869.94       1856.08       115.08 o                         
  14   2  -8        625.10        608.79        77.96 o                         
  15   2  -8        214.45        274.54        48.59 o                         
  16   2  -8        503.09        457.72        53.51 o                         
   0   3  -8       7278.52       7315.76       104.65 o                         
   1   3  -8      28615.30      28685.02       234.19 o                         
   2   3  -8       1675.71       1729.18        31.50 o                         
   3   3  -8        653.64        716.08        22.97 o                         
   4   3  -8       1802.00       1740.70        45.58 o                         
   5   3  -8      34628.56      34712.97       348.69 o                         
   6   3  -8       2507.69       2611.82        48.59 o                         
   7   3  -8      11050.47      10974.99       130.63 o                         
   8   3  -8        325.29        311.54        21.19 o                         
   9   3  -8       1193.42       1166.70        42.65 o                         
  10   3  -8       1341.52       1300.22        45.95 o                         
  11   3  -8       6485.51       6417.92       108.66 o                         
  12   3  -8         43.76         48.43        28.78 o                         
  13   3  -8       5720.62       5902.33       194.89 o                         
  14   3  -8         39.86        -33.41        48.26 o                         
  15   3  -8        863.42        896.49        98.37 o                         
  16   3  -8        116.69        149.49        47.24 o                         
   0   4  -8      16438.06      16897.75       180.11 o                         
   1   4  -8       8064.37       8445.88        84.78 o                         
   2   4  -8       2538.22       2720.88        39.01 o                         
   3   4  -8      19871.94      19850.44       189.77 o                         
   4   4  -8       3748.91       3830.49        48.91 o                         
   5   4  -8       4070.05       4267.71        65.04 o                         
   6   4  -8       5872.57       6023.75        83.31 o                         
   7   4  -8       8470.69       8592.54       108.97 o                         
   8   4  -8       1339.93       1329.16        37.61 o                         
   9   4  -8       3472.26       3471.52        83.23 o                         
  10   4  -8       3354.41       3170.84        91.59 o                         
  11   4  -8       1827.04       1761.42        55.15 o                         
  12   4  -8        813.94        859.97        51.77 o                         
  13   4  -8       2242.24       2294.11       120.65 o                         
  14   4  -8        302.73        382.35        63.11 o                         
  15   4  -8        349.32        395.34        70.53 o                         
   0   5  -8      11035.50      11145.91       189.24 o                         
   1   5  -8       9653.71       9851.91        96.00 o                         
   2   5  -8       4475.95       4482.10        54.35 o                         
   3   5  -8      14224.16      14023.77       129.14 o                         
   4   5  -8       1026.06       1109.06        26.67 o                         
   5   5  -8       6531.77       6435.72        71.94 o                         
   6   5  -8       3807.23       3782.39        57.43 o                         
   7   5  -8       2379.38       2371.54        45.27 o                         
   8   5  -8       1375.62       1324.28        42.64 o                         
   9   5  -8       2940.94       2945.01        67.19 o                         
  10   5  -8        991.95       1052.27        58.47 o                         
  11   5  -8        811.97        777.26        89.09 o                         
  12   5  -8         22.84         77.50        32.13 o                         
  13   5  -8        346.64        335.95        63.11 o                         
  14   5  -8         39.96        -14.85        51.97 o                         
   0   6  -8        112.64        104.35        23.62 o                         
   1   6  -8       2881.67       2808.75        47.49 o                         
   2   6  -8       8508.05       8419.29        93.11 o                         
   3   6  -8       5303.49       5265.40        66.59 o                         
   4   6  -8       4174.73       4289.91        55.48 o                         
   5   6  -8        599.18        586.77        24.49 o                         
   6   6  -8        360.32        341.73        28.38 o                         
   7   6  -8       3444.09       3212.31       180.55 o                         
   8   6  -8       7337.58       7305.13       138.11 o                         
   9   6  -8        772.00        844.52        50.38 o                         
  10   6  -8       3840.13       4088.68        97.63 o                         
  11   6  -8         92.32         30.34        30.10 o                         
  12   6  -8        558.58        781.41        87.24 o                         
  13   6  -8        550.90        564.25        70.53 o                         
   0   7  -8      11009.40      11012.11       267.28 o                         
   1   7  -8       1050.74       1059.80        82.60 o                         
   2   7  -8       1220.59       1094.33        34.17 o                         
   3   7  -8       4530.47       4547.15        67.67 o                         
   4   7  -8       2552.44       2582.44        49.37 o                         
   5   7  -8         80.70        161.08        20.85 o                         
   6   7  -8       4664.42       4589.49        89.54 o                         
   7   7  -8       1878.82       1839.56        64.99 o                         
   8   7  -8       1424.76       1576.09        62.34 o                         
   9   7  -8        896.32        871.06        54.94 o                         
  10   7  -8       3437.46       3548.99        92.19 o                         
  11   7  -8         55.55         81.67        48.26 o                         
  12   7  -8        236.70        194.89        59.39 o                         
   0   8  -8       6427.82       6399.76       185.61 o                         
   1   8  -8        811.28        808.69        49.82 o                         
   2   8  -8       4740.11       4548.68       109.30 o                         
   3   8  -8       3631.43       3509.15        65.76 o                         
   4   8  -8       2759.21       2826.31        60.75 o                         
   5   8  -8       1059.80       1051.10        41.99 o                         
   6   8  -8       2616.68       2612.32        93.43 o                         
   7   8  -8        346.66        336.97        37.39 o                         
   8   8  -8       2022.20       2103.04       121.57 o                         
   9   8  -8        314.64        321.10        57.54 o                         
  10   8  -8         82.14        141.06        51.97 o                         
  11   8  -8        160.29        220.87        57.54 o                         
   0   9  -8       4077.83       4244.85       150.34 o                         
   1   9  -8        643.95        614.00        57.54 o                         
   2   9  -8       1060.23       1084.03        60.37 o                         
   3   9  -8        213.15        229.47        35.36 o                         
   4   9  -8       2445.51       2606.89        85.96 o                         
   5   9  -8       1655.88       1980.44       109.51 o                         
   6   9  -8       1858.33       2024.98       113.22 o                         
   7   9  -8        823.80        991.15        96.52 o                         
   8   9  -8         16.82         12.99        48.26 o                         
   9   9  -8        179.11        293.26        63.11 o                         
   0  10  -8       1007.82       1039.40        94.66 o                         
   1  10  -8        188.27        187.43        52.90 o                         
   2  10  -8        326.85        358.23        44.62 o                         
   3  10  -8       2405.39       2563.93        89.90 o                         
   4  10  -8        836.23        948.05        71.30 o                         
   5  10  -8        322.39        335.95        64.96 o                         
   6  10  -8        646.92        658.91        76.10 o                         
   2   0  -7      44142.14      46505.89       892.77 o                         
   4   0  -7      32437.30      33257.21       655.20 o                         
   6   0  -7       9943.69      10267.82       235.72 o                         
  10   0  -7       3487.10       3410.86        91.38 o                         
  12   0  -7      12159.85      11543.90       293.26 o                         
  14   0  -7        549.44        551.26        76.10 o                         
  16   0  -7        735.06        707.17        81.67 o                         
   1   1  -7      10946.97      11690.29       126.39 o                         
   2   1  -7       6884.91       7246.85       111.39 o                         
   3   1  -7       2397.46       2626.92        47.40 o                         
   4   1  -7      28465.82      29986.00       340.35 o                         
   5   1  -7      22660.64      24117.26       653.45 o                         
   6   1  -7       6033.77       6314.66        91.15 o                         
   7   1  -7        959.08        973.14        33.75 o                         
   8   1  -7       5186.32       5246.44        76.30 o                         
   9   1  -7       4853.12       4691.76        98.34 o                         
  10   1  -7       4766.80       4621.21        85.04 o                         
  11   1  -7       7633.31       7369.61       117.60 o                         
  12   1  -7       2324.72       2289.43        75.37 o                         
  13   1  -7        301.57        268.49        43.07 o                         
  14   1  -7       4974.01       4941.36       130.46 o                         
  15   1  -7       1383.95       1410.75        79.33 o                         
  16   1  -7        559.46        534.11        56.39 o                         
   1   2  -7      29017.04      30475.56       274.12 o                         
   2   2  -7      16769.28      17201.16       160.51 o                         
   3   2  -7       1517.17       1605.13        33.54 o                         
   4   2  -7       1104.78       1160.16        28.94 o                         
   5   2  -7        866.73        885.73        36.54 o                         
   6   2  -7       5184.69       5036.64       107.11 o                         
   7   2  -7      13193.48      13660.32       154.96 o                         
   8   2  -7      15730.03      15477.55       173.17 o                         
   9   2  -7       4893.40       4733.76       104.80 o                         
  10   2  -7       1004.43        972.08        55.24 o                         
  11   2  -7       4877.21       4641.14       114.40 o                         
  12   2  -7       3255.01       3140.93        87.84 o                         
  13   2  -7       1063.83       1033.84        92.80 o                         
  14   2  -7       3675.63       3838.37       155.91 o                         
  15   2  -7       1250.73       1274.30       151.27 o                         
  16   2  -7       1074.74       1180.45       112.29 o                         
   1   3  -7      33899.02      34663.29       319.56 o                         
   2   3  -7        165.06        134.00        12.14 o                         
   3   3  -7       4372.15       4533.21        55.48 o                         
   4   3  -7       1382.56       1470.65        34.65 o                         
   5   3  -7       8874.94       9287.31       129.92 o                         
   6   3  -7       2116.71       2066.41        74.21 o                         
   7   3  -7      12024.60      12162.04       141.19 o                         
   8   3  -7        388.39        391.80        23.24 o                         
   9   3  -7       9356.66       9160.80       134.72 o                         
  10   3  -7        695.80        696.09        43.30 o                         
  11   3  -7        108.01        127.37        28.47 o                         
  12   3  -7        704.49        654.18        49.41 o                         
  13   3  -7        986.52        889.06        87.24 o                         
  14   3  -7        142.18         85.38        50.11 o                         
  15   3  -7       4399.41       4519.55       165.19 o                         
  16   3  -7        201.20        251.59        77.96 o                         
   1   4  -7      12643.62      12958.12       130.03 o                         
   2   4  -7       4515.60       4571.67        59.51 o                         
   3   4  -7       1457.85       1568.02        28.87 o                         
   4   4  -7       1151.32       1205.78        45.41 o                         
   5   4  -7       5622.14       5600.02       124.77 o                         
   6   4  -7       3713.58       3568.74        64.69 o                         
   7   4  -7       8860.21       8863.76       110.78 o                         
   8   4  -7       4671.32       4688.48        71.70 o                         
   9   4  -7       2313.65       2274.27        56.25 o                         
  10   4  -7         72.54         91.72        25.75 o                         
  11   4  -7       5133.09       5011.11       101.13 o                         
  12   4  -7       2719.62       2681.89        68.80 o                         
  13   4  -7       1571.84       1565.53        74.50 o                         
  14   4  -7       1328.03       1586.95       107.65 o                         
  15   4  -7        470.02        558.68        74.24 o                         
   1   5  -7       4250.81       4257.04        51.62 o                         
   2   5  -7       3070.47       3038.49        45.53 o                         
   3   5  -7       1799.94       1700.25        35.57 o                         
   4   5  -7       5833.23       5725.88        65.55 o                         
   5   5  -7       7693.40       7741.26        90.39 o                         
   6   5  -7       2586.01       2445.27        44.41 o                         
   7   5  -7         96.17        106.60        16.57 o                         
   8   5  -7        737.99        773.40        34.82 o                         
   9   5  -7       4429.59       4467.76        75.88 o                         
  10   5  -7        932.53        922.28        50.35 o                         
  11   5  -7       5030.65       5167.62       109.69 o                         
  12   5  -7       1953.01       1980.43       106.72 o                         
  13   5  -7       1290.44       1204.59        94.66 o                         
  14   5  -7       1110.89       1213.88       103.94 o                         
  15   5  -7       1300.20       1583.23       115.08 o                         
   1   6  -7       1208.21       1243.30        29.91 o                         
   2   6  -7       7261.76       7148.57       114.84 o                         
   3   6  -7       1481.57       1431.41        31.28 o                         
   4   6  -7      10085.89      10158.62       101.24 o                         
   5   6  -7        511.13        549.49        23.46 o                         
   6   6  -7       4518.88       4475.32        63.96 o                         
   7   6  -7        912.83        959.34        36.45 o                         
   8   6  -7        503.33        498.65        49.19 o                         
   9   6  -7       3022.41       3108.35        79.83 o                         
  10   6  -7       1472.70       1511.96        61.10 o                         
  11   6  -7        205.81        198.98        31.97 o                         
  12   6  -7       2836.79       2945.60       133.64 o                         
  13   6  -7        575.54        530.84        68.67 o                         
  14   6  -7         70.89        139.21        55.68 o                         
   1   7  -7        979.89        925.75        47.25 o                         
   2   7  -7       5148.55       4958.21       104.41 o                         
   3   7  -7        921.54        922.00        40.88 o                         
   4   7  -7       6574.62       6526.87        81.62 o                         
   5   7  -7       1160.00       1141.39        60.79 o                         
   6   7  -7        706.16        678.31        35.56 o                         
   7   7  -7        750.58        623.51        45.71 o                         
   8   7  -7       2938.64       3068.10       103.94 o                         
   9   7  -7       1862.57       2006.03        68.15 o                         
  10   7  -7       1854.89       1872.77       134.57 o                         
  11   7  -7        667.89        506.71        63.11 o                         
  12   7  -7        217.11        276.56        59.39 o                         
  13   7  -7        216.23        215.31        57.54 o                         
   1   8  -7       1432.84       1389.99        58.39 o                         
   2   8  -7       3165.16       3207.40        87.27 o                         
   3   8  -7        559.55        542.58        30.71 o                         
   4   8  -7        810.57        908.57        38.28 o                         
   5   8  -7       1393.39       1465.79        45.70 o                         
   6   8  -7       2079.42       2112.10        54.81 o                         
   7   8  -7        635.96        687.82       100.23 o                         
   8   8  -7       2133.61       2192.37        92.80 o                         
   9   8  -7       1301.64       1271.41        94.66 o                         
  10   8  -7        402.75        549.40        70.53 o                         
  11   8  -7        474.29        350.80        63.11 o                         
   1   9  -7       2478.07       2540.97       116.93 o                         
   2   9  -7        511.35        556.17        83.52 o                         
   3   9  -7        375.83        390.61        41.33 o                         
   4   9  -7        688.47        786.08        64.03 o                         
   5   9  -7        816.06        855.65        87.24 o                         
   6   9  -7       1259.82       1551.68       102.08 o                         
   7   9  -7       1000.62       1139.63        96.52 o                         
   8   9  -7        274.80        283.98        55.68 o                         
   9   9  -7       1015.51       1005.99       100.23 o                         
   1  10  -7       1996.17       2017.96        80.03 o                         
   2  10  -7        140.94        102.58        36.68 o                         
   3  10  -7         46.38        -13.34        35.15 o                         
   4  10  -7        370.60        421.65        59.39 o                         
   5  10  -7       1322.85       1457.02       107.65 o                         
   6  10  -7        512.85        742.43        96.52 o                         
   7  10  -7        677.88        783.26        98.37 o                         
   1  11  -7        357.44        388.01        49.20 o                         
   0   0  -6     177067.95     167609.42      4103.79 o                         
   2   0  -6      12243.30      13777.67       287.69 o                         
   4   0  -6        910.85        910.05        36.19 o                         
   8   0  -6       2285.47       2312.67        87.24 o                         
  10   0  -6         91.70         97.89        24.97 o                         
  12   0  -6       2239.12       2172.62        75.81 o                         
  14   0  -6         61.26         59.39        50.11 o                         
  16   0  -6         58.32        155.91        61.25 o                         
   0   1  -6       7418.95       8453.49       133.79 o                         
   1   1  -6       3869.34       3864.37        46.33 o                         
   2   1  -6      47458.45      48529.47       534.37 o                         
   3   1  -6        409.19        429.01        18.15 o                         
   4   1  -6      13965.30      15139.02       181.70 o                         
   5   1  -6        310.59        299.29        30.29 o                         
   6   1  -6         66.40        116.76        12.49 o                         
   7   1  -6      18113.73      18643.19       277.55 o                         
   8   1  -6      20451.88      21074.24       225.40 o                         
   9   1  -6       1426.30       1432.76        44.09 o                         
  10   1  -6        416.51        461.12        39.13 o                         
  11   1  -6       1750.39       1677.39        50.63 o                         
  12   1  -6       1815.90       1854.88        55.96 o                         
  13   1  -6       7140.70       6980.89       218.09 o                         
  14   1  -6        332.03        320.37        77.96 o                         
  15   1  -6        311.17        310.31        43.83 o                         
  16   1  -6        608.78        549.15        53.04 o                         
   0   2  -6       2193.76       2147.88        36.70 o                         
   1   2  -6      17261.46      18207.74       141.02 o                         
   2   2  -6       9717.48      10824.10       106.09 o                         
   3   2  -6       1106.05       1230.93        27.76 o                         
   4   2  -6      29938.65      30679.31       306.42 o                         
   5   2  -6      40695.86      41011.84       728.16 o                         
   6   2  -6        883.80        906.16        29.74 o                         
   7   2  -6        756.04        736.77        28.28 o                         
   8   2  -6        263.49        246.65        21.70 o                         
   9   2  -6       1429.60       1399.23        38.99 o                         
  10   2  -6      18825.37      18246.34       234.09 o                         
  11   2  -6       6286.39       6138.82       111.81 o                         
  12   2  -6        484.14        410.94        37.38 o                         
  13   2  -6       2207.10       2107.29        98.37 o                         
  14   2  -6        765.30        765.50        64.64 o                         
  15   2  -6        874.08        767.61        62.96 o                         
  16   2  -6       2320.96       2441.20       195.82 o                         
   0   3  -6       7608.55       8360.73        97.71 o                         
   1   3  -6        934.66        986.89        20.58 o                         
   2   3  -6       2232.75       2418.03        33.72 o                         
   3   3  -6     103068.59      99301.75       833.64 o                         
   4   3  -6        787.62        804.56        20.44 o                         
   5   3  -6        410.44        395.01        20.03 o                         
   6   3  -6       2596.72       2547.16        89.98 o                         
   7   3  -6        416.10        429.94        33.41 o                         
   8   3  -6       2982.06       2935.08        52.89 o                         
   9   3  -6      13833.98      13856.23       206.20 o                         
  10   3  -6         49.10         75.53        19.99 o                         
  11   3  -6         44.62         54.17        21.33 o                         
  12   3  -6        238.10        305.76        60.32 o                         
  13   3  -6        103.32         73.48        28.78 o                         
  14   3  -6        199.24        113.22        46.40 o                         
  15   3  -6         22.45         31.55        48.26 o                         
  16   3  -6         85.29         34.71        42.79 o                         
   0   4  -6       5968.05       5796.38        73.53 o                         
   1   4  -6      34256.26      34925.04       282.93 o                         
   2   4  -6        448.83        433.16        16.40 o                         
   3   4  -6       1255.89       1303.12        25.65 o                         
   4   4  -6       7237.57       7484.17        77.43 o                         
   5   4  -6      29309.68      30030.57       274.59 o                         
   6   4  -6       3113.12       3210.83        54.03 o                         
   7   4  -6       3448.39       3384.42        57.17 o                         
   8   4  -6       1077.98       1091.17        33.55 o                         
   9   4  -6        363.71        392.51        28.82 o                         
  10   4  -6       4413.23       4529.77        83.59 o                         
  11   4  -6       3152.03       3166.21       104.93 o                         
  12   4  -6        339.24        381.77        31.20 o                         
  13   4  -6        118.82        171.27        33.82 o                         
  14   4  -6       1113.86       1215.73        96.52 o                         
  15   4  -6        533.01        549.40        68.67 o                         
   0   5  -6       1268.35       1307.50        49.41 o                         
   1   5  -6      18306.00      18039.32       157.19 o                         
   2   5  -6       8943.41       8642.50       135.26 o                         
   3   5  -6       3294.35       3133.72        48.35 o                         
   4   5  -6        250.57        229.42        16.59 o                         
   5   5  -6        718.22        722.07        30.00 o                         
   6   5  -6        519.07        518.19        23.53 o                         
   7   5  -6      19242.26      19095.60       186.77 o                         
   8   5  -6       7145.31       7027.15        86.82 o                         
   9   5  -6         19.13         12.88        22.20 o                         
  10   5  -6       2627.35       2484.18        61.95 o                         
  11   5  -6        803.45        725.02        48.16 o                         
  12   5  -6       1227.21       1218.79        58.85 o                         
  13   5  -6       4106.53       4222.13       101.14 o                         
  14   5  -6        677.50        751.71        89.09 o                         
  15   5  -6        257.12        206.02        59.39 o                         
   0   6  -6      43243.28      42552.39       601.06 o                         
   1   6  -6        902.63        885.59        32.13 o                         
   2   6  -6        963.46       1003.49        24.86 o                         
   3   6  -6       6276.01       6167.98        77.71 o                         
   4   6  -6        269.60        295.40        23.66 o                         
   5   6  -6       2023.54       1988.04        39.58 o                         
   6   6  -6      16507.62      16456.48       164.96 o                         
   7   6  -6        127.45        130.52        17.26 o                         
   8   6  -6         23.30         39.35        20.04 o                         
   9   6  -6       1688.02       1805.27        60.61 o                         
  10   6  -6        325.98        305.32        34.34 o                         
  11   6  -6        728.25        865.48        77.03 o                         
  12   6  -6        632.97        554.97        64.96 o                         
  13   6  -6        314.74        404.63        66.82 o                         
  14   6  -6         58.31         37.12        51.97 o                         
   0   7  -6       2136.86       2097.37        94.66 o                         
   1   7  -6        111.40        114.25        37.43 o                         
   2   7  -6      15917.67      15259.50       170.34 o                         
   3   7  -6       3340.13       3318.51        72.76 o                         
   4   7  -6       5577.57       5658.79        72.19 o                         
   5   7  -6        651.64        674.93        30.33 o                         
   6   7  -6        478.14        486.96        30.90 o                         
   7   7  -6        943.55        925.06        49.05 o                         
   8   7  -6       5490.35       5393.29       110.15 o                         
   9   7  -6        591.51        647.68        48.08 o                         
  10   7  -6        215.09        186.69        31.17 o                         
  11   7  -6        806.33       1046.83        87.24 o                         
  12   7  -6         37.37         40.83        46.40 o                         
  13   7  -6        666.68        866.79        92.80 o                         
   0   8  -6       4224.34       4098.22       142.92 o                         
   1   8  -6          8.72         25.06        23.62 o                         
   2   8  -6       1021.56        940.42        53.14 o                         
   3   8  -6         37.67         28.43        37.05 o                         
   4   8  -6       6181.22       6229.50       100.79 o                         
   5   8  -6       1163.05       1101.27        40.98 o                         
   6   8  -6        795.33        749.65        43.26 o                         
   7   8  -6       2195.34       2126.01        69.11 o                         
   8   8  -6         61.30        143.32        31.42 o                         
   9   8  -6        240.78        161.48        50.11 o                         
  10   8  -6       3772.96       4040.68       155.91 o                         
  11   8  -6        757.02        714.59        92.80 o                         
   0   9  -6       4166.81       4304.25       154.05 o                         
   1   9  -6        278.29        309.97        53.83 o                         
   2   9  -6       1220.89       1234.05        70.53 o                         
   3   9  -6       5451.88       5735.64       151.27 o                         
   4   9  -6        142.66        139.18        27.59 o                         
   5   9  -6        531.43        610.11        54.75 o                         
   6   9  -6       2270.50       2321.95       120.65 o                         
   7   9  -6         66.19         38.98        44.55 o                         
   8   9  -6        789.38        755.42        90.95 o                         
   9   9  -6        803.97        809.25        94.66 o                         
  10   9  -6        217.09        265.42        64.96 o                         
   0  10  -6       1898.94       2063.96       116.93 o                         
   1  10  -6       2540.11       2531.23        89.22 o                         
   2  10  -6        392.74        418.49        43.95 o                         
   3  10  -6       1158.23       1316.60        72.15 o                         
   4  10  -6        155.74        181.90        51.97 o                         
   5  10  -6       2267.76       2115.93       118.79 o                         
   6  10  -6        838.76        889.06        98.37 o                         
   7  10  -6        616.55        547.54        72.39 o                         
   0  11  -6         56.03         61.25        61.25 o                         
   1  11  -6        511.81        525.89       100.23 o                         
   2  11  -6          7.49         -5.13        41.33 o                         
   3  11  -6        899.17       1062.66        80.32 o                         
   2   0  -5      30643.36      32106.44       608.79 o                         
   4   0  -5      19819.21      20548.64       415.76 o                         
   6   0  -5      15975.95      16678.72       352.65 o                         
   8   0  -5      11507.12      11823.22       267.28 o                         
  10   0  -5       3660.66       3650.87        93.21 o                         
  12   0  -5      10801.73      10517.03       189.21 o                         
  14   0  -5        658.99        664.48        85.38 o                         
  16   0  -5       1493.01       1405.05       109.51 o                         
   1   1  -5      14804.67      15501.21       128.39 o                         
   2   1  -5      23658.39      25334.27       286.48 o                         
   3   1  -5        891.04        834.97        22.75 o                         
   4   1  -5      29378.89      30419.67       373.71 o                         
   5   1  -5      17486.18      18193.19       191.55 o                         
   6   1  -5       7295.73       7468.60       108.34 o                         
   7   1  -5       1055.02       1084.79        39.38 o                         
   8   1  -5       6545.97       6592.40        89.41 o                         
   9   1  -5       5436.24       5581.95        93.73 o                         
  10   1  -5       8166.59       7963.50       120.91 o                         
  11   1  -5       5732.38       5757.30        97.84 o                         
  12   1  -5       2020.83       1969.76        50.06 o                         
  13   1  -5        583.49        655.78        47.39 o                         
  14   1  -5       6099.82       5911.52       295.12 o                         
  15   1  -5       2523.87       2485.87        89.13 o                         
  16   1  -5        662.64        753.66       103.01 o                         
  17   1  -5        596.28        543.72        52.30 o                         
   1   2  -5      26245.77      27381.56       218.69 o                         
   2   2  -5      14888.79      15633.04       144.45 o                         
   3   2  -5       7284.13       7769.77        91.92 o                         
   4   2  -5       2489.03       2604.70        49.47 o                         
   5   2  -5        918.08        994.89        27.05 o                         
   6   2  -5      10487.15      10448.90       121.77 o                         
   7   2  -5      19880.01      20065.44       213.50 o                         
   8   2  -5      13244.10      13402.82       153.04 o                         
   9   2  -5       6725.10       6662.89        91.69 o                         
  10   2  -5        884.49        851.67        45.13 o                         
  11   2  -5       6930.12       6881.41       109.63 o                         
  12   2  -5       7044.92       6804.60       135.29 o                         
  13   2  -5       1085.81       1128.90       114.15 o                         
  14   2  -5       3075.02       3021.79       116.00 o                         
  15   2  -5        912.06       1015.79        71.46 o                         
  16   2  -5        961.25        942.62        71.86 o                         
   1   3  -5      36396.27      38254.08       304.96 o                         
   2   3  -5       2101.17       2144.88        30.68 o                         
   3   3  -5       3141.89       3223.89        42.95 o                         
   4   3  -5        558.42        600.29        21.06 o                         
   5   3  -5      16474.55      17285.92       184.52 o                         
   6   3  -5       1904.35       1883.96        58.93 o                         
   7   3  -5      10764.78      10947.43       128.84 o                         
   8   3  -5        825.81        869.74        38.03 o                         
   9   3  -5      10129.52      10101.81       143.23 o                         
  10   3  -5       1140.42       1219.37        43.40 o                         
  11   3  -5       1519.37       1491.77        49.20 o                         
  12   3  -5        814.25        785.06        52.51 o                         
  13   3  -5       1039.70       1100.90        77.03 o                         
  14   3  -5        154.16        142.92        46.40 o                         
  15   3  -5       3519.36       3472.42       287.69 o                         
  16   3  -5        121.68        189.80        44.55 o                         
   1   4  -5      23357.72      24004.38       199.92 o                         
   2   4  -5      10936.49      11190.15       113.14 o                         
   3   4  -5       1902.94       1929.05        31.18 o                         
   4   4  -5       3843.38       3969.48        57.84 o                         
   5   4  -5       4916.41       5011.16        64.38 o                         
   6   4  -5       1652.41       1665.79        36.93 o                         
   7   4  -5      11238.22      11319.51       132.54 o                         
   8   4  -5       4043.47       4090.63        79.86 o                         
   9   4  -5       1664.67       1703.01        68.83 o                         
  10   4  -5        166.67        180.91        22.72 o                         
  11   4  -5       5885.59       5978.07       105.18 o                         
  12   4  -5       2074.41       2104.65        59.65 o                         
  13   4  -5       1941.98       1962.17        68.15 o                         
  14   4  -5        746.24        775.84        83.52 o                         
  15   4  -5        279.20        374.93        63.11 o                         
  16   4  -5        129.23         92.80        51.97 o                         
   1   5  -5       4344.26       4358.34        51.57 o                         
   2   5  -5       2422.51       2390.54        35.85 o                         
   3   5  -5       3990.35       3965.42        49.78 o                         
   4   5  -5      10570.00      10590.31       102.38 o                         
   5   5  -5       8232.39       8383.93        94.56 o                         
   6   5  -5       5451.13       5459.22        70.18 o                         
   7   5  -5         67.26         65.07        14.86 o                         
   8   5  -5       2099.94       2085.96        41.68 o                         
   9   5  -5       8807.56       8672.50       114.07 o                         
  10   5  -5       1613.90       1654.46        50.32 o                         
  11   5  -5       4526.48       4563.31       118.37 o                         
  12   5  -5       2372.24       2327.80        70.45 o                         
  13   5  -5       1108.24       1090.02        58.67 o                         
  14   5  -5       1820.53       1807.82       107.65 o                         
  15   5  -5       2046.56       2305.25       122.50 o                         
   1   6  -5       3309.04       3262.22        47.73 o                         
   2   6  -5      11273.23      11210.40       107.15 o                         
   3   6  -5        383.47        393.51        18.95 o                         
   4   6  -5       8987.10       8920.10        91.06 o                         
   5   6  -5       1590.14       1550.22        49.23 o                         
   6   6  -5       3408.21       3395.02        53.28 o                         
   7   6  -5       1584.65       1529.43        51.44 o                         
   8   6  -5       1652.46       1614.77       122.49 o                         
   9   6  -5       1802.46       1840.02        52.45 o                         
  10   6  -5        969.26       1078.01        50.35 o                         
  11   6  -5        498.84        630.22        47.24 o                         
  12   6  -5       2601.33       2713.92        89.90 o                         
  13   6  -5        574.65        490.00        66.82 o                         
  14   6  -5          0.34         27.84        48.26 o                         
   1   7  -5       1945.80       1967.98        54.63 o                         
   2   7  -5       5843.63       5772.77        79.84 o                         
   3   7  -5        410.22        405.72        31.78 o                         
   4   7  -5       7975.96       7915.65        91.54 o                         
   5   7  -5       2013.39       1958.33        43.88 o                         
   6   7  -5        265.17        270.71        22.10 o                         
   7   7  -5        683.47        564.92        53.85 o                         
   8   7  -5       2913.40       2845.37        74.38 o                         
   9   7  -5       1362.86       1437.24        69.60 o                         
  10   7  -5       2237.56       2372.63        70.87 o                         
  11   7  -5        520.05        692.32        83.52 o                         
  12   7  -5         83.07         83.52        48.26 o                         
  13   7  -5        130.53        135.49        55.68 o                         
   1   8  -5       1531.80       1377.46        60.37 o                         
   2   8  -5       1403.71       1456.00        62.33 o                         
   3   8  -5        481.60        472.54        32.27 o                         
   4   8  -5        895.01       1000.93        41.01 o                         
   5   8  -5       1195.96       1213.99        52.10 o                         
   6   8  -5       3709.05       3833.45        71.95 o                         
   7   8  -5        472.12        401.99        34.78 o                         
   8   8  -5       2311.93       2425.39        73.32 o                         
   9   8  -5       2229.43       2494.57       124.36 o                         
  10   8  -5        496.95        703.45        87.24 o                         
  11   8  -5        947.10       1321.53       103.94 o                         
  12   8  -5       2316.70       2704.31       133.64 o                         
   1   9  -5       3082.79       3220.30       131.78 o                         
   2   9  -5        762.52        836.85        56.25 o                         
   3   9  -5        332.50        331.79        27.21 o                         
   4   9  -5        663.87        662.51        55.19 o                         
   5   9  -5       1366.66       1342.35        84.45 o                         
   6   9  -5        757.90        754.74        51.13 o                         
   7   9  -5       1071.12       1221.30        94.66 o                         
   8   9  -5        685.75        838.95        92.80 o                         
   9   9  -5       1273.40       1501.57       107.65 o                         
  10   9  -5        559.40        493.72        66.82 o                         
   1  10  -5       2066.08       2208.21        85.28 o                         
   2  10  -5        251.31        214.62        39.11 o                         
   3  10  -5          1.87         50.91        36.47 o                         
   4  10  -5        196.31        189.32        53.83 o                         
   5  10  -5       1157.17       1288.12       102.08 o                         
   6  10  -5        459.17        499.18        39.83 o                         
   7  10  -5       1496.02       1529.41       115.08 o                         
   1  11  -5        359.49        590.89       183.75 o                         
   2  11  -5        337.33        377.24        49.82 o                         
   3  11  -5        232.46        257.06        49.20 o                         
   0   0  -4       1086.05        978.15       269.13 o                         
   2   0  -4      56151.20      57037.28      1070.96 o                         
   4   0  -4      39594.91      39850.86       536.04 o                         
   6   0  -4         28.44         46.40        18.56 o                         
   8   0  -4      17779.63      17870.32       378.64 o                         
  10   0  -4      16206.08      16085.35       336.88 o                         
  12   0  -4       1776.63       1740.18       140.13 o                         
  14   0  -4       2930.74       2824.95       144.77 o                         
  16   0  -4       3091.92       3073.67       137.35 o                         
   0   1  -4      73665.44      79308.36      2158.62 o                         
   1   1  -4       9951.96      10625.64        84.16 o                         
   2   1  -4      26055.65      27878.01       273.07 o                         
   3   1  -4      11964.32      12474.07       203.58 o                         
   4   1  -4      14729.04      15489.15       188.71 o                         
   5   1  -4      13199.42      14262.40       154.29 o                         
   6   1  -4      16088.66      16438.70       246.47 o                         
   7   1  -4       7273.63       7585.66        96.69 o                         
   8   1  -4      12155.57      12329.26       166.74 o                         
   9   1  -4       8169.69       8043.09       119.83 o                         
  10   1  -4       8475.60       8405.82       124.69 o                         
  11   1  -4       2996.77       2980.81        77.88 o                         
  12   1  -4        828.73        844.87        36.21 o                         
  13   1  -4       3160.67       3064.39        73.25 o                         
  14   1  -4        252.85        242.73        40.01 o                         
  15   1  -4        293.77        323.43        76.10 o                         
  16   1  -4        713.71        779.52        65.27 o                         
  17   1  -4        550.58        578.91        53.14 o                         
   0   2  -4      40078.98      39268.44       749.86 o                         
   1   2  -4      12598.25      13679.58       126.53 o                         
   2   2  -4      16951.39      17921.51       161.97 o                         
   3   2  -4      34612.44      36793.91       318.04 o                         
   4   2  -4       4697.55       5079.16        66.66 o                         
   5   2  -4      10586.51      10919.54       123.18 o                         
   6   2  -4      33445.28      33575.32       334.98 o                         
   7   2  -4       7972.43       8125.94       101.22 o                         
   8   2  -4       8859.42       8754.10       109.74 o                         
   9   2  -4       1928.27       1940.02        43.62 o                         
  10   2  -4       1458.67       1485.04        44.70 o                         
  11   2  -4        763.25        733.82        36.00 o                         
  12   2  -4       2564.55       2619.68       129.00 o                         
  13   2  -4       3308.46       3196.64        96.12 o                         
  14   2  -4       1105.07       1112.41        66.32 o                         
  15   2  -4        678.64        699.68        57.08 o                         
  16   2  -4        783.22        877.40        93.73 o                         
  17   2  -4        103.37         90.64        70.53 o                         
   0   3  -4       5868.61       6460.42       101.20 o                         
   1   3  -4      43653.83      43944.31       346.31 o                         
   2   3  -4       1775.21       1886.83        28.00 o                         
   3   3  -4         84.71         95.51         9.40 o                         
   4   3  -4       8825.68       9443.43       109.06 o                         
   5   3  -4      27912.01      27833.03       415.99 o                         
   6   3  -4        844.17        891.32        27.48 o                         
   7   3  -4      21181.70      21186.61       223.67 o                         
   8   3  -4        159.17        183.77        16.31 o                         
   9   3  -4        491.86        510.09        30.32 o                         
  10   3  -4       1731.95       1700.38        49.31 o                         
  11   3  -4       5596.70       5622.90       112.74 o                         
  12   3  -4         38.72         54.04        22.72 o                         
  13   3  -4       5803.36       5974.48       121.53 o                         
  14   3  -4         23.47         16.13        29.51 o                         
  15   3  -4        409.42        439.71        47.71 o                         
  16   3  -4        104.93        142.23        41.92 o                         
   0   4  -4      28217.54      29539.06       525.27 o                         
   1   4  -4      13919.97      14261.39       151.24 o                         
   2   4  -4       2739.97       2858.63        38.19 o                         
   3   4  -4      35230.69      35484.88       287.02 o                         
   4   4  -4       7200.97       7240.77        74.96 o                         
   5   4  -4      16682.85      16942.02       164.55 o                         
   6   4  -4       8029.73       8099.36        91.41 o                         
   7   4  -4       7977.07       7895.54        99.97 o                         
   8   4  -4        237.08        241.78        18.56 o                         
   9   4  -4       3828.08       3649.15       107.13 o                         
  10   4  -4       4107.77       3986.74        76.31 o                         
  11   4  -4       2768.99       2739.43        65.93 o                         
  12   4  -4        946.62        993.31        50.84 o                         
  13   4  -4       2629.71       2645.14        75.77 o                         
  14   4  -4        254.15        258.21        35.44 o                         
  15   4  -4        600.60        651.48        81.67 o                         
  16   4  -4        389.02        449.81        50.35 o                         
   0   5  -4      20561.11      20850.99       314.28 o                         
   1   5  -4      10336.34      10211.21       106.89 o                         
   2   5  -4       7623.81       7672.50        77.79 o                         
   3   5  -4      34134.54      34075.79       278.54 o                         
   4   5  -4       4240.07       4303.55        52.94 o                         
   5   5  -4       8975.65       8958.39        98.91 o                         
   6   5  -4       3853.01       3872.24        55.50 o                         
   7   5  -4        551.66        585.66        23.85 o                         
   8   5  -4       2556.04       2577.88        45.63 o                         
   9   5  -4       4598.20       4576.52        72.95 o                         
  10   5  -4       2733.99       2710.18       128.99 o                         
  11   5  -4       2005.28       1998.95        54.61 o                         
  12   5  -4         72.12        113.72        24.44 o                         
  13   5  -4        411.90        440.17        40.83 o                         
  14   5  -4         32.36          9.28        42.69 o                         
  15   5  -4        240.64        224.59        57.54 o                         
   0   6  -4        844.45        805.28        43.25 o                         
   1   6  -4       6667.94       6314.77        75.01 o                         
   2   6  -4      13459.51      13077.67       134.22 o                         
   3   6  -4       3094.84       3112.46        44.02 o                         
   4   6  -4      10620.05      10495.34       122.85 o                         
   5   6  -4       1079.80       1087.08        29.20 o                         
   6   6  -4        166.79        183.38        16.16 o                         
   7   6  -4       4334.60       4040.43        99.93 o                         
   8   6  -4       6211.93       6288.48       139.04 o                         
   9   6  -4        576.61        574.18        34.34 o                         
  10   6  -4       4538.68       4607.25        83.66 o                         
  11   6  -4         25.13         33.22        25.99 o                         
  12   6  -4        224.17        196.21        34.61 o                         
  13   6  -4        712.39        666.33        81.67 o                         
  14   6  -4        696.47        799.97        89.09 o                         
   0   7  -4      17429.25      16753.00       270.36 o                         
   1   7  -4       1941.74       1976.13        61.83 o                         
   2   7  -4       2143.85       2087.42        42.44 o                         
   3   7  -4       3057.32       3060.77        69.64 o                         
   4   7  -4       1699.70       1680.94        46.47 o                         
   5   7  -4         57.65        102.03        16.37 o                         
   6   7  -4       7232.93       6994.81       261.15 o                         
   7   7  -4       3369.39       3160.88        99.40 o                         
   8   7  -4       1982.72       2015.29        53.23 o                         
   9   7  -4        556.45        581.44        42.79 o                         
  10   7  -4       2883.30       3024.04        76.51 o                         
  11   7  -4         63.51         89.09        48.26 o                         
  12   7  -4        537.02        467.73        61.25 o                         
  13   7  -4        654.77        709.02        90.95 o                         
   0   8  -4      10874.78      11026.96       280.27 o                         
   1   8  -4        856.26        795.38        51.13 o                         
   2   8  -4       5421.40       5319.20        69.90 o                         
   3   8  -4       4525.74       4106.34       116.21 o                         
   4   8  -4       1074.43       1042.98        40.64 o                         
   5   8  -4       1786.34       1748.09        59.76 o                         
   6   8  -4       3652.45       3871.45        71.72 o                         
   7   8  -4        815.28        873.08        49.00 o                         
   8   8  -4       2224.45       2355.88        68.57 o                         
   9   8  -4        529.51        688.60        81.67 o                         
  10   8  -4         38.20        -31.55        48.26 o                         
  11   8  -4        368.75        276.56        59.39 o                         
  12   8  -4        283.66        356.37        61.25 o                         
   0   9  -4       2075.17       1974.87       107.65 o                         
   1   9  -4       1199.83       1160.46        76.10 o                         
   2   9  -4       2080.88       2035.20        81.91 o                         
   3   9  -4        497.98        472.92        30.54 o                         
   4   9  -4       3145.87       3192.57        59.20 o                         
   5   9  -4       1794.22       1864.88        62.83 o                         
   6   9  -4        728.86        699.60        56.61 o                         
   7   9  -4       1149.91       1410.62       100.23 o                         
   8   9  -4        146.24        191.18        53.83 o                         
   9   9  -4         23.42         46.40        51.97 o                         
  10   9  -4       1322.46       1523.84       113.22 o                         
   0  10  -4        546.50        495.57        66.82 o                         
   1  10  -4         36.67         41.08        61.25 o                         
   2  10  -4        783.28        872.50        65.58 o                         
   3  10  -4       2596.18       2813.41       106.72 o                         
   4  10  -4       1212.77       1122.93        98.37 o                         
   5  10  -4        583.98        519.80       103.94 o                         
   6  10  -4        249.97        266.34        35.68 o                         
   7  10  -4        868.73        928.04        94.66 o                         
   8  10  -4         78.03         29.70        55.68 o                         
   0  11  -4       1569.35       1616.64       120.65 o                         
   1  11  -4        824.90       1021.20        76.12 o                         
   2  11  -4        552.87        622.73        57.57 o                         
   3  11  -4       1522.71       1822.67       122.50 o                         
   4  11  -4        155.67        159.62        61.25 o                         
   2   0  -3       7127.32       7263.90       105.35 o                         
   4   0  -3      10102.92      11308.16       167.93 o                         
   6   0  -3       7850.85       8771.83       202.31 o                         
   8   0  -3      29186.15      29163.47       428.44 o                         
  10   0  -3       7937.08       7756.22       148.52 o                         
  12   0  -3       3980.30       3913.58        95.92 o                         
  14   0  -3      15345.52      15030.52       358.22 o                         
  16   0  -3       2127.68       2128.92       113.22 o                         
   1   1  -3      45482.47      47782.36       464.81 o                         
   2   1  -3      18385.25      19152.07       191.06 o                         
   3   1  -3       2689.14       2890.81        41.41 o                         
   4   1  -3      14341.46      15837.86       186.78 o                         
   5   1  -3      12058.70      12620.83       138.42 o                         
   6   1  -3      31028.77      31594.77       316.88 o                         
   7   1  -3      17915.60      18350.78       197.57 o                         
   8   1  -3       1629.26       1691.82        43.88 o                         
   9   1  -3       4206.40       4271.39        76.42 o                         
  10   1  -3        420.86        390.24        27.83 o                         
  11   1  -3        788.94        815.37        33.92 o                         
  12   1  -3      14973.82      14699.86       171.74 o                         
  13   1  -3        391.65        469.10        44.95 o                         
  14   1  -3        209.25        222.10        46.40 o                         
  15   1  -3       1794.76       1809.68       102.08 o                         
  16   1  -3       2118.85       2177.56       126.21 o                         
  17   1  -3         86.63         84.56        40.01 o                         
   1   2  -3      33541.81      33867.36       266.76 o                         
   2   2  -3      17880.25      18786.02       167.87 o                         
   3   2  -3       8144.59       8702.73        97.72 o                         
   4   2  -3      46826.87      47385.62       455.74 o                         
   5   2  -3      11420.82      12099.75       133.90 o                         
   6   2  -3       4849.52       4964.68        79.30 o                         
   7   2  -3       2644.96       2632.79        47.44 o                         
   8   2  -3       1432.20       1449.58        39.80 o                         
   9   2  -3      12570.93      12113.02       252.29 o                         
  10   2  -3       6226.14       6365.91       100.80 o                         
  11   2  -3        319.59        350.26        26.64 o                         
  12   2  -3       3896.02       3811.58        97.37 o                         
  13   2  -3       1007.48        943.94        45.10 o                         
  14   2  -3        337.69        321.61        31.06 o                         
  15   2  -3       2204.97       2256.99       109.51 o                         
  16   2  -3         18.09         29.37        36.12 o                         
  17   2  -3         57.57         24.80        39.63 o                         
   1   3  -3       4813.02       5107.09        52.80 o                         
   2   3  -3       3908.11       3978.01        45.03 o                         
   3   3  -3       1435.89       1475.47        24.70 o                         
   4   3  -3        113.14        113.45         9.98 o                         
   5   3  -3      20933.96      21312.10       221.74 o                         
   6   3  -3        565.62        516.69        27.59 o                         
   7   3  -3       8005.33       8047.09       100.30 o                         
   8   3  -3       2072.57       2014.81        42.10 o                         
   9   3  -3       4523.26       4452.99       165.76 o                         
  10   3  -3        479.72        481.69        31.24 o                         
  11   3  -3      19012.31      18638.03       284.64 o                         
  12   3  -3        202.22        182.84        26.69 o                         
  13   3  -3       3092.05       3091.78        84.45 o                         
  14   3  -3        505.94        462.16        39.88 o                         
  15   3  -3        668.12        556.24        79.81 o                         
  16   3  -3        180.49        103.09        59.39 o                         
   1   4  -3       3408.17       3481.06        53.18 o                         
   2   4  -3      19118.24      20094.45       188.63 o                         
   3   4  -3       9934.66      10043.26       102.85 o                         
   4   4  -3       6443.41       6762.09        77.14 o                         
   5   4  -3        874.74        959.94        24.49 o                         
   6   4  -3        618.97        606.80        21.29 o                         
   7   4  -3         87.93        135.38        13.00 o                         
   8   4  -3       6136.13       6145.00        83.94 o                         
   9   4  -3      19379.95      19352.92       214.70 o                         
  10   4  -3        328.92        342.31        27.95 o                         
  11   4  -3         77.29         63.51        25.03 o                         
  12   4  -3        815.76        878.81        47.71 o                         
  13   4  -3       1657.52       1563.91        79.81 o                         
  14   4  -3        451.50        446.65        38.70 o                         
  15   4  -3       5340.22       5486.57       176.33 o                         
  16   4  -3        137.13        162.01        44.55 o                         
   1   5  -3      29053.54      28991.14       262.51 o                         
   2   5  -3      17068.58      17199.61       150.57 o                         
   3   5  -3        608.31        583.57        19.30 o                         
   4   5  -3       9964.10       9776.04        95.65 o                         
   5   5  -3       4529.94       4509.01        59.57 o                         
   6   5  -3       4246.42       4165.10        57.00 o                         
   7   5  -3      13298.76      13249.62       135.96 o                         
   8   5  -3       1747.75       1673.35        36.27 o                         
   9   5  -3       1129.70       1194.68        36.26 o                         
  10   5  -3        157.49        132.82        19.68 o                         
  11   5  -3        357.94        352.95        27.24 o                         
  12   5  -3       1137.98       1163.95        63.83 o                         
  13   5  -3       1345.04       1401.86        59.37 o                         
  14   5  -3         73.72         11.14        46.40 o                         
  15   5  -3       1520.78       1549.83       102.08 o                         
   1   6  -3       1813.05       1823.07        42.39 o                         
   2   6  -3       1030.23       1026.18        27.58 o                         
   3   6  -3        154.24        181.41        13.33 o                         
   4   6  -3       4057.68       3959.27        51.35 o                         
   5   6  -3       5277.75       5228.98        66.84 o                         
   6   6  -3       2935.81       2852.04        46.28 o                         
   7   6  -3         78.31        103.93        15.59 o                         
   8   6  -3       8309.20       8261.46       119.91 o                         
   9   6  -3        283.74        277.12        31.19 o                         
  10   6  -3       2834.07       2829.59        61.61 o                         
  11   6  -3       2576.31       2457.89        59.88 o                         
  12   6  -3       1508.58       1641.03       183.75 o                         
  13   6  -3        791.33        842.66        83.52 o                         
  14   6  -3       4529.00       4901.90       168.90 o                         
   1   7  -3       3403.36       3182.65        70.36 o                         
   2   7  -3        262.81        274.55        16.84 o                         
   3   7  -3        167.79        137.79        22.34 o                         
   4   7  -3        105.08         98.01        15.49 o                         
   5   7  -3       5815.30       5818.60        88.94 o                         
   6   7  -3       7987.56       7847.51       100.83 o                         
   7   7  -3        113.25         83.96        17.05 o                         
   8   7  -3        126.67        108.86        31.66 o                         
   9   7  -3        140.36        120.09        22.21 o                         
  10   7  -3        135.64        118.06        27.47 o                         
  11   7  -3       1404.68       1447.74        96.52 o                         
  12   7  -3       5864.52       5984.00       191.18 o                         
  13   7  -3        115.39         79.81        50.11 o                         
   1   8  -3       6073.83       6266.46       221.01 o                         
   2   8  -3       3593.92       3545.13        53.23 o                         
   3   8  -3        155.60         99.78        17.93 o                         
   4   8  -3       7218.20       7233.09       113.89 o                         
   5   8  -3       2607.77       2554.86       174.47 o                         
   6   8  -3        233.76        218.14        23.38 o                         
   7   8  -3       2117.39       2196.99        63.86 o                         
   8   8  -3         18.62        -19.29        24.52 o                         
   9   8  -3        204.67        228.30        48.26 o                         
  10   8  -3       2040.14       2134.49       115.08 o                         
  11   8  -3         82.21        -25.99        46.40 o                         
  12   8  -3        658.27        577.24        70.53 o                         
   1   9  -3        371.64        384.21        42.52 o                         
   2   9  -3       2237.09       2223.58       113.22 o                         
   3   9  -3        668.41        645.56        28.77 o                         
   4   9  -3        211.31        211.00        20.99 o                         
   5   9  -3        420.23        425.23        40.62 o                         
   6   9  -3        158.22        161.68        33.41 o                         
   7   9  -3        930.10       1108.08        94.66 o                         
   8   9  -3       2173.09       2483.43       124.36 o                         
   9   9  -3       1550.37       1672.33       113.22 o                         
  10   9  -3        220.34        120.65        57.54 o                         
   1  10  -3         48.76        132.48        36.68 o                         
   2  10  -3        953.49       1056.56       141.06 o                         
   3  10  -3        975.04       1080.91       129.93 o                         
   4  10  -3         91.98         23.62        40.83 o                         
   5  10  -3         22.09          9.32        26.41 o                         
   6  10  -3         74.38        126.92        30.56 o                         
   7  10  -3          7.47        -53.83        50.11 o                         
   8  10  -3        842.58       1039.40       102.08 o                         
   1  11  -3       1391.87       1520.12       112.29 o                         
   2  11  -3        963.71        941.68        69.52 o                         
   3  11  -3          4.67        -79.81        59.39 o                         
   4  11  -3       1498.54       1651.91       122.50 o                         
   2   0  -2      89227.06      93253.08      2333.09 o                         
   6   0  -2         22.25         44.55        18.56 o                         
   8   0  -2      35323.74      34261.85       677.47 o                         
  10   0  -2      26172.59      26416.57       392.10 o                         
  12   0  -2       2151.95       2173.52        69.99 o                         
  14   0  -2       2297.70       2282.98       109.51 o                         
  16   0  -2       3654.94       3868.07       142.92 o                         
   1   1  -2      21026.16      21820.81       187.03 o                         
   2   1  -2      14211.87      14995.67       150.38 o                         
   3   1  -2      66259.05      66809.77       893.70 o                         
   4   1  -2      17526.76      18659.23       190.46 o                         
   5   1  -2       5059.98       4979.18        66.11 o                         
   6   1  -2      27783.84      29172.51       293.99 o                         
   7   1  -2       3915.64       3863.40        83.37 o                         
   8   1  -2       2192.48       2237.84        49.79 o                         
   9   1  -2       6257.76       6270.47        98.38 o                         
  10   1  -2       8559.88       8516.84       124.33 o                         
  11   1  -2       1594.19       1597.54        42.51 o                         
  12   1  -2         38.16         24.12        17.07 o                         
  13   1  -2        977.27        994.16        44.23 o                         
  14   1  -2        658.38        580.03        40.47 o                         
  15   1  -2        108.45        139.65        32.73 o                         
  16   1  -2        913.13        867.93        62.25 o                         
  17   1  -2       1062.54       1146.32        74.24 o                         
   0   2  -2      71502.37      71293.81      1341.94 o                         
   1   2  -2      10947.49      11496.39       106.14 o                         
   2   2  -2      33793.30      35234.88       276.85 o                         
   3   2  -2      11362.96      12024.15       127.24 o                         
   4   2  -2      15992.94      16627.85       198.09 o                         
   5   2  -2       5271.18       5714.43        73.00 o                         
   6   2  -2      27243.65      28487.56       287.63 o                         
   7   2  -2      12382.57      12555.89       142.37 o                         
   8   2  -2       6781.35       6805.10        90.80 o                         
   9   2  -2       3309.81       3192.35        62.16 o                         
  10   2  -2       1834.18       1751.70        63.77 o                         
  11   2  -2        755.54        772.62        35.73 o                         
  12   2  -2       1318.20       1247.80        44.66 o                         
  13   2  -2       1767.59       1714.46        53.30 o                         
  14   2  -2        877.42        822.76        57.35 o                         
  15   2  -2         89.68        111.94        33.82 o                         
  16   2  -2        693.65        723.23        60.76 o                         
  17   2  -2         10.59        -20.03        37.79 o                         
   0   3  -2       6615.47       7334.43        95.76 o                         
   1   3  -2      35505.34      36259.84       286.85 o                         
   2   3  -2       7414.74       7420.99        71.15 o                         
   3   3  -2        566.70        604.59        15.28 o                         
   4   3  -2       3799.94       3968.51        50.21 o                         
   5   3  -2      41166.99      41651.21       406.19 o                         
   6   3  -2       2022.39       2076.20        38.71 o                         
   7   3  -2      28535.32      28899.73       338.37 o                         
   8   3  -2        538.91        516.92        24.38 o                         
   9   3  -2       1620.67       1516.26        38.11 o                         
  10   3  -2        377.41        361.48        27.77 o                         
  11   3  -2       7600.15       7593.76       357.29 o                         
  12   3  -2        370.40        384.51        51.04 o                         
  13   3  -2       8994.68       9404.75       220.87 o                         
  14   3  -2         78.64        102.62        25.44 o                         
  15   3  -2       1430.14       1509.42        71.77 o                         
  16   3  -2         12.89         30.53        35.02 o                         
   0   4  -2      40463.75      39668.88       630.91 o                         
   1   4  -2       5925.22       6019.93        67.31 o                         
   2   4  -2       6200.85       6385.08        92.02 o                         
   3   4  -2      49943.14      49369.56       426.50 o                         
   4   4  -2       5353.37       5581.90        65.81 o                         
   5   4  -2       5220.26       5252.00        70.20 o                         
   6   4  -2      12059.68      12472.62       129.72 o                         
   7   4  -2      10586.40      10519.89       111.89 o                         
   8   4  -2       2775.83       2632.19        44.23 o                         
   9   4  -2       2400.38       2420.84        50.25 o                         
  10   4  -2       1285.86       1245.55        44.21 o                         
  11   4  -2       1644.67       1604.80        48.75 o                         
  12   4  -2        148.24        153.61        28.10 o                         
  13   4  -2       3849.45       3943.03        90.86 o                         
  14   4  -2        730.02        715.31        69.60 o                         
  15   4  -2        461.05        523.41        63.11 o                         
  16   4  -2        425.70        408.03        48.16 o                         
   0   5  -2      12948.10      13743.39       221.80 o                         
   1   5  -2      10715.84      10441.76       108.82 o                         
   2   5  -2       1276.84       1255.78        27.25 o                         
   3   5  -2      20230.72      20312.64       174.58 o                         
   4   5  -2       4249.86       4285.18        55.93 o                         
   5   5  -2      15762.08      15862.35       155.02 o                         
   6   5  -2       5825.07       5771.81        70.29 o                         
   7   5  -2       1244.71       1251.47        42.27 o                         
   8   5  -2       1383.49       1366.73        31.93 o                         
   9   5  -2       4076.84       4025.36        64.82 o                         
  10   5  -2       2471.03       2471.45        62.80 o                         
  11   5  -2       2316.67       2362.43        55.60 o                         
  12   5  -2        152.63        191.65        24.85 o                         
  13   5  -2        802.44        852.08        70.47 o                         
  14   5  -2         44.49        154.05        50.11 o                         
  15   5  -2        183.72        155.91        51.97 o                         
   0   6  -2        708.05        614.81        40.01 o                         
   1   6  -2       6386.16       6174.36        65.57 o                         
   2   6  -2      10472.39      10415.25       112.29 o                         
   3   6  -2       6712.13       6404.91        70.04 o                         
   4   6  -2       8241.54       8303.98        92.00 o                         
   5   6  -2       3419.67       3253.63        48.92 o                         
   6   6  -2        223.29        236.34        17.64 o                         
   7   6  -2       2802.02       2730.47        73.11 o                         
   8   6  -2       6484.53       6406.29        97.18 o                         
   9   6  -2        948.74        919.79        51.87 o                         
  10   6  -2       6408.01       6664.68       118.68 o                         
  11   6  -2         24.08          9.31        28.43 o                         
  12   6  -2       1139.52       1163.17        81.67 o                         
  13   6  -2        334.49        298.83        53.83 o                         
  14   6  -2        768.18        692.32        85.38 o                         
   0   7  -2      13889.83      13568.83       227.68 o                         
   1   7  -2       2847.05       2703.27        55.86 o                         
   2   7  -2       1460.21       1429.58        30.64 o                         
   3   7  -2       5247.99       5093.05        77.78 o                         
   4   7  -2       3891.46       3704.61        71.73 o                         
   5   7  -2       1814.89       1811.87        40.01 o                         
   6   7  -2       5811.46       5787.44        79.18 o                         
   7   7  -2       2047.77       2042.76        43.77 o                         
   8   7  -2       3019.45       3076.53        61.69 o                         
   9   7  -2        591.68        672.04        35.74 o                         
  10   7  -2       3989.32       4031.79       267.28 o                         
  11   7  -2         14.78         14.85        38.98 o                         
  12   7  -2        425.72        302.54        55.68 o                         
  13   7  -2        386.46        425.04        66.82 o                         
   0   8  -2       7338.54       7001.57       167.98 o                         
   1   8  -2        918.40        986.40        46.76 o                         
   2   8  -2       6062.36       5976.58        71.37 o                         
   3   8  -2       4657.82       4578.83        78.71 o                         
   4   8  -2       1737.00       1719.15        50.14 o                         
   5   8  -2        828.09        834.06        41.49 o                         
   6   8  -2       4519.14       4590.77       142.02 o                         
   7   8  -2        900.52        896.35        44.63 o                         
   8   8  -2       2609.29       2776.02       110.44 o                         
   9   8  -2        446.89        393.49        57.54 o                         
  10   8  -2        129.36         94.66        48.26 o                         
  11   8  -2        246.74        300.68        64.96 o                         
  12   8  -2        429.07        406.48        64.96 o                         
   0   9  -2       4699.80       4825.80       170.76 o                         
   1   9  -2       1197.16       1150.06        64.96 o                         
   2   9  -2       2954.09       2915.58       159.62 o                         
   3   9  -2        470.23        461.57        26.18 o                         
   4   9  -2       2922.12       2910.38        57.93 o                         
   5   9  -2       2132.51       1966.88        50.13 o                         
   6   9  -2       1515.47       1473.57       142.92 o                         
   7   9  -2       1553.27       1570.24       105.80 o                         
   8   9  -2        524.52        551.26        68.67 o                         
   9   9  -2         73.98         37.12        48.26 o                         
  10   9  -2        604.64        785.12        96.52 o                         
   0  10  -2       1428.42       1483.01       109.51 o                         
   1  10  -2        117.97         87.24        40.83 o                         
   2  10  -2        896.96       1063.02        68.82 o                         
   3  10  -2       2855.86       2876.92       137.35 o                         
   5  10  -2       1063.70       1111.53        52.00 o                         
   6  10  -2        543.97        595.75        64.96 o                         
   7  10  -2       1507.66       1559.00        66.23 o                         
   8  10  -2        148.07         92.80        53.83 o                         
   0  11  -2       1643.20       1948.88       128.07 o                         
   1  11  -2       1031.70       1065.40       186.54 o                         
   2  11  -2        586.93        690.63        75.17 o                         
   3  11  -2        993.86        898.34       109.51 o                         
   4  11  -2        305.46        252.43        63.11 o                         
   2   0  -1      77309.30      84824.62      2075.10 o                         
   4   0  -1      33478.48      35174.54       673.76 o                         
   6   0  -1      37756.03      39618.23       614.36 o                         
   8   0  -1       5028.79       5016.78       108.13 o                         
  10   0  -1       5956.80       5551.67       113.82 o                         
  12   0  -1      16477.21      16383.35       350.80 o                         
  14   0  -1         18.56         14.85        38.98 o                         
  16   0  -1       2809.05       2862.07       118.79 o                         
   1   1  -1      26764.46      27410.87       231.39 o                         
   2   1  -1      13132.59      13597.04       135.78 o                         
   3   1  -1       5401.98       5988.42        68.79 o                         
   4   1  -1      26357.80      26861.92       264.81 o                         
   5   1  -1      30587.96      32028.46       316.73 o                         
   6   1  -1       8415.54       8811.31       119.25 o                         
   7   1  -1        780.68        725.44        27.29 o                         
   8   1  -1       5420.06       5360.80        85.25 o                         
   9   1  -1       8173.15       8146.94       148.75 o                         
  10   1  -1       7725.54       7460.46        99.17 o                         
  11   1  -1       8138.88       8133.32       106.21 o                         
  12   1  -1       2527.06       2529.01        52.22 o                         
  13   1  -1        438.00        467.68        28.46 o                         
  14   1  -1       3713.74       3762.01        77.14 o                         
  15   1  -1       1757.55       1755.85        98.37 o                         
  16   1  -1       1535.02       1559.11        96.52 o                         
  17   1  -1        886.32        870.92        64.15 o                         
   1   2  -1       9303.17       9453.65        81.43 o                         
   2   2  -1      17442.45      18791.84       152.91 o                         
   3   2  -1       2626.00       2681.11        37.69 o                         
   4   2  -1       2474.06       2852.52        41.43 o                         
   5   2  -1        496.95        559.18        18.52 o                         
   6   2  -1      13714.98      14318.72       155.67 o                         
   7   2  -1      12732.64      13180.73       148.26 o                         
   8   2  -1      18495.45      18697.56       201.74 o                         
   9   2  -1       5926.73       5920.58        92.29 o                         
  10   2  -1       1623.26       1558.54        43.40 o                         
  11   2  -1       2902.17       2947.55        62.09 o                         
  12   2  -1       6172.48       6015.12        86.80 o                         
  13   2  -1       1877.18       1837.49        53.18 o                         
  14   2  -1       4171.88       4157.24        94.84 o                         
  15   2  -1       1069.61       1061.61        60.76 o                         
  16   2  -1       1077.86       1084.07        62.25 o                         
  17   2  -1       1284.58       1293.50        69.99 o                         
   1   3  -1      42191.38      42938.13       311.32 o                         
   2   3  -1       1483.20       1618.62        22.42 o                         
   3   3  -1       8555.36       9219.82        96.41 o                         
   4   3  -1       4915.96       4913.94        68.87 o                         
   5   3  -1      17949.27      18846.62       196.03 o                         
   6   3  -1       1243.42       1299.03        29.12 o                         
   7   3  -1      13046.11      13362.30       149.44 o                         
   8   3  -1       1649.80       1584.99        36.27 o                         
   9   3  -1      20296.35      20119.48       216.74 o                         
  10   3  -1        759.12        774.18        38.33 o                         
  11   3  -1        157.61        139.57        19.93 o                         
  12   3  -1        913.36       1017.45        46.25 o                         
  13   3  -1       2107.78       2143.38        65.80 o                         
  14   3  -1        413.49        345.79        30.13 o                         
  15   3  -1       4366.70       4391.09       108.72 o                         
  16   3  -1          5.22         34.84        33.82 o                         
   1   4  -1      16642.06      17038.05       146.59 o                         
   2   4  -1      11172.89      11224.08        95.08 o                         
   3   4  -1        820.48        816.89        23.61 o                         
   4   4  -1       5055.21       4791.85        69.70 o                         
   5   4  -1       6477.19       6484.59       101.30 o                         
   6   4  -1       7000.17       6825.08       151.98 o                         
   7   4  -1       9986.44       9906.23       105.71 o                         
   8   4  -1       5601.12       5498.18        69.43 o                         
   9   4  -1       2218.38       2115.14        44.09 o                         
  10   4  -1        158.85        147.64        19.39 o                         
  11   4  -1       5735.69       5656.69       114.15 o                         
  12   4  -1       4169.77       4055.58        92.59 o                         
  13   4  -1       2551.29       2691.70        72.62 o                         
  14   4  -1       1565.42       1702.50        64.15 o                         
  15   4  -1        346.29        373.75        44.55 o                         
  16   4  -1        260.25        280.27        55.68 o                         
   1   5  -1       4102.26       4146.62        54.79 o                         
   2   5  -1        887.60        868.77        30.43 o                         
   3   5  -1       3894.89       3971.16        48.44 o                         
   4   5  -1       5144.00       5326.10        64.25 o                         
   5   5  -1      10185.86      10011.38       104.85 o                         
   6   5  -1       4265.74       4226.98        68.50 o                         
   7   5  -1        254.04        245.66        16.30 o                         
   8   5  -1       1164.87       1112.62        29.61 o                         
   9   5  -1       7631.60       7614.40        98.76 o                         
  10   5  -1       1823.23       1726.35        44.76 o                         
  11   5  -1       6727.41       6752.94       148.49 o                         
  12   5  -1       2899.87       2875.09        62.45 o                         
  13   5  -1       1559.83       1694.17        53.14 o                         
  14   5  -1       1113.32       1044.97        85.38 o                         
  15   5  -1       2007.69       2151.19       113.22 o                         
   1   6  -1       2081.98       2132.59        32.77 o                         
   2   6  -1      12161.55      12038.95       126.15 o                         
   3   6  -1        659.03        639.51        27.76 o                         
   4   6  -1      12312.23      12298.54       125.40 o                         
   5   6  -1        801.23        796.11        24.66 o                         
   6   6  -1       6891.35       6656.09        94.19 o                         
   7   6  -1       3300.57       3136.16       110.02 o                         
   8   6  -1        937.95        883.59       106.72 o                         
   9   6  -1       2191.52       2104.79       100.23 o                         
  10   6  -1       1262.21       1266.96        39.38 o                         
  11   6  -1       1510.82       1561.11        68.10 o                         
  12   6  -1       4326.38       4352.82       108.91 o                         
  13   6  -1        365.49        588.38        76.10 o                         
  14   6  -1        132.07        187.46        53.83 o                         
   1   7  -1       2978.54       2865.74        39.41 o                         
   2   7  -1       4073.11       3978.57        50.72 o                         
   3   7  -1        266.42        268.40        25.45 o                         
   4   7  -1       6983.21       6950.67       107.90 o                         
   5   7  -1       2054.73       2070.52        41.96 o                         
   6   7  -1        142.93        172.60        16.65 o                         
   7   7  -1       1809.56       1614.44        58.77 o                         
   8   7  -1       3506.82       3465.21        93.07 o                         
   9   7  -1       1671.19       1649.90        68.89 o                         
  10   7  -1       2271.17       2244.75        82.60 o                         
  11   7  -1        932.16        830.36        62.84 o                         
  12   7  -1         65.66        109.51        46.40 o                         
  13   7  -1         68.42         38.98        48.26 o                         
   1   8  -1       1133.09       1093.44        45.28 o                         
   2   8  -1       1402.42       1291.82        29.70 o                         
   3   8  -1        706.33        665.81        26.36 o                         
   4   8  -1         86.65         91.36        16.54 o                         
   5   8  -1       1306.42       1276.53        67.48 o                         
   6   8  -1       1690.53       1597.12        99.08 o                         
   7   8  -1        335.19        359.97        29.19 o                         
   8   8  -1       3116.80       3204.10        74.13 o                         
   9   8  -1       1713.15       1705.74       103.94 o                         
  10   8  -1        405.27        352.65        57.54 o                         
  11   8  -1        747.30        733.15        89.09 o                         
  12   8  -1       1553.06       1715.02       111.36 o                         
   1   9  -1       4819.12       4726.19       120.74 o                         
   2   9  -1        997.82        987.72        85.38 o                         
   3   9  -1        693.30        588.91        50.00 o                         
   4   9  -1       1218.97       1207.38        40.91 o                         
   5   9  -1       1215.05       1208.01        58.26 o                         
   6   9  -1        995.85        521.56        51.97 o                         
   7   9  -1       1613.69       1716.87       105.80 o                         
   8   9  -1        743.45        794.40        89.09 o                         
   9   9  -1       1339.79       1486.72       109.51 o                         
  10   9  -1        666.69        681.18        77.96 o                         
   1  10  -1       3315.17       3468.24       107.62 o                         
   2  10  -1        338.10        309.51        56.61 o                         
   3  10  -1        122.94        128.07        51.97 o                         
   4  10  -1        601.26        533.26        41.20 o                         
   5  10  -1       1590.01       1622.47        60.07 o                         
   6  10  -1        233.91        250.57        64.96 o                         
   7  10  -1       1530.50       1632.81        68.57 o                         
   8  10  -1        302.93        255.49        37.91 o                         
   1  11  -1        184.05        208.97        46.47 o                         
   2  11  -1        683.76        703.45        85.38 o                         
   3  11  -1        205.18        196.74        68.67 o                         
   4  11  -1        103.84        283.98        64.96 o                         
   5  11  -1        493.06        593.95        83.52 o                         
   2   0   0       4785.14       5288.02        78.75 o                         
   4   0   0       4141.80       4309.72       191.18 o                         
   6   0   0     118669.59     114755.53      1521.73 o                         
   8   0   0       1937.60       1876.50        55.49 o                         
  10   0   0       5216.69       5310.38       108.22 o                         
  12   0   0        474.24        473.08        39.31 o                         
  14   0   0        241.01        233.87        42.69 o                         
  16   0   0        165.80        220.87        48.26 o                         
   0   1   0       1706.50       1757.88        29.35 o                         
   1   1   0      23462.57      24506.80       190.70 o                         
   2   1   0      72436.90      73556.88       959.95 o                         
   3   1   0       1317.26       1565.45        29.03 o                         
   4   1   0       9505.73      10284.77       100.45 o                         
   5   1   0       2423.43       2722.11        52.27 o                         
   6   1   0        749.67        865.29        26.73 o                         
   7   1   0      38121.39      37727.93       427.84 o                         
   8   1   0      22023.43      22702.78       270.65 o                         
   9   1   0        147.94        185.34        17.61 o                         
  10   1   0        313.67        318.50        21.04 o                         
  11   1   0       2445.80       2353.98        48.36 o                         
  12   1   0        378.54        335.53        36.43 o                         
  13   1   0      10003.51       9858.52       134.77 o                         
  14   1   0       1074.67       1154.85        46.05 o                         
  15   1   0        367.91        392.45        37.39 o                         
  16   1   0        530.74        568.49        48.08 o                         
  17   1   0        429.61        466.99        42.64 o                         
   0   2   0        193.92        221.14         8.19 o                         
   1   2   0      28451.20      29738.58       215.05 o                         
   2   2   0       8724.87       9014.05        88.97 o                         
   3   2   0       8632.82       9396.85        94.61 o                         
   4   2   0      47308.21      48089.82       602.24 o                         
   5   2   0      12139.43      12665.87       123.10 o                         
   6   2   0        553.99        530.65        19.87 o                         
   7   2   0       2588.33       2779.18        52.44 o                         
   8   2   0        837.78        841.62        37.87 o                         
   9   2   0       2729.84       2615.66       101.16 o                         
  10   2   0      19079.03      18487.25       471.44 o                         
  11   2   0       4550.29       4613.90        82.61 o                         
  12   2   0        196.96        218.75        24.91 o                         
  13   2   0        685.23        636.28        37.99 o                         
  14   2   0       1096.57       1111.67        54.71 o                         
  15   2   0        269.60        312.14        35.44 o                         
  16   2   0       2391.10       2426.68        78.71 o                         
  17   2   0        134.40         37.12        48.26 o                         
   0   3   0        138.50        202.09        14.83 o                         
   1   3   0         23.95         23.71         5.76 o                         
   2   3   0       1941.21       1803.39        30.12 o                         
   3   3   0     161899.52     163143.17      2107.58 o                         
   4   3   0        511.64        550.64        21.15 o                         
   5   3   0       4253.09       4240.15        64.06 o                         
   6   3   0       4235.83       4373.97        67.16 o                         
   7   3   0       2700.55       2793.63        47.14 o                         
   8   3   0        846.41        697.77        62.59 o                         
   9   3   0      11836.99      11790.07       138.79 o                         
  10   3   0        183.38        138.51        18.20 o                         
  11   3   0          3.57          6.71        16.30 o                         
  12   3   0        729.00        663.18        41.94 o                         
  13   3   0        637.99        697.74        38.91 o                         
  14   3   0        108.04        142.36        25.54 o                         
  15   3   0        399.69        459.66        37.34 o                         
  16   3   0        441.47        485.26        45.27 o                         
   0   4   0        223.55        253.89        12.22 o                         
   1   4   0      33793.87      33986.46       252.62 o                         
   2   4   0        593.07        546.25        14.75 o                         
   3   4   0        546.80        497.50        19.31 o                         
   4   4   0       6553.30       6789.41        79.10 o                         
   5   4   0      34356.57      34525.43       310.89 o                         
   6   4   0        725.91        719.12        25.12 o                         
   7   4   0       2356.33       2356.72        48.89 o                         
   8   4   0       4110.38       3932.25        66.94 o                         
   9   4   0          5.16         11.09        12.48 o                         
  10   4   0      11122.53      10912.66       131.46 o                         
  11   4   0       3826.17       3917.27        95.81 o                         
  12   4   0       1965.50       1909.71        51.51 o                         
  13   4   0         31.15         13.21        21.63 o                         
  14   4   0       1031.57       1044.33        49.96 o                         
  15   4   0        271.72        256.44        39.24 o                         
  16   4   0       1853.84       1993.43       107.65 o                         
   0   5   0       1822.18       1654.42        26.76 o                         
   1   5   0      18545.51      19213.35       141.92 o                         
   2   5   0       1613.34       1655.60        26.47 o                         
   3   5   0       6304.81       6286.51        56.55 o                         
   4   5   0        147.68        150.67        14.11 o                         
   5   5   0       1040.00        948.98        32.45 o                         
   6   5   0        529.62        573.97        25.47 o                         
   7   5   0      16558.85      16290.47       184.42 o                         
   8   5   0       3401.74       3283.43        78.76 o                         
   9   5   0          0.17         19.17        17.63 o                         
  10   5   0       1437.70       1443.50        39.98 o                         
  11   5   0        703.37        764.11        61.25 o                         
  12   5   0        388.89        411.52        31.08 o                         
  13   5   0       5478.75       5725.05        94.48 o                         
  14   5   0       1137.07       1332.66        89.09 o                         
  15   5   0        360.02        425.04        59.39 o                         
   0   6   0      43454.45      42410.63       751.33 o                         
   1   6   0       2277.18       2238.63        29.22 o                         
   2   6   0       1974.19       1837.90        29.77 o                         
   3   6   0       3891.07       3779.07        61.26 o                         
   4   6   0         78.55         86.45        11.07 o                         
   5   6   0       6482.22       6066.20        86.46 o                         
   6   6   0      21137.08      21014.83       238.97 o                         
   7   6   0        231.82        204.35        20.98 o                         
   8   6   0       1068.96        970.15        51.83 o                         
   9   6   0       2288.65       2271.84        98.37 o                         
  10   6   0        844.55        760.36        51.13 o                         
  11   6   0       2468.93       2632.93       111.36 o                         
  12   6   0        512.63        447.55        43.07 o                         
  13   6   0        728.45        632.92        77.96 o                         
  14   6   0        154.25        124.36        46.40 o                         
   0   7   0       2269.73       2266.27        74.07 o                         
   1   7   0        396.57        357.59        16.62 o                         
   2   7   0      19864.40      19736.65       173.10 o                         
   3   7   0       1536.14       1599.14        34.82 o                         
   4   7   0       8652.24       8465.38       154.38 o                         
   5   7   0       2355.70       2244.09        71.77 o                         
   6   7   0        667.38        715.40        59.74 o                         
   7   7   0       1839.23       1713.82        69.57 o                         
   8   7   0       5926.59       6071.06       145.70 o                         
   9   7   0       1908.00       1909.14        90.95 o                         
  10   7   0        180.79         91.21        32.50 o                         
  11   7   0       1352.87       1335.50        67.50 o                         
  12   7   0        312.14        341.52        55.68 o                         
  13   7   0       1367.73       1598.08       103.94 o                         
   0   8   0       2394.81       2229.11        76.57 o                         
   1   8   0        188.36        161.88        24.38 o                         
   2   8   0       3827.44       3762.92        53.33 o                         
   3   8   0        132.83        128.99        15.46 o                         
   4   8   0       6706.62       6662.46       103.95 o                         
   5   8   0        926.56        996.55        69.96 o                         
   6   8   0        530.75        431.40        31.56 o                         
   7   8   0       2134.35       2243.36        77.40 o                         
   8   8   0         38.23         57.54        32.50 o                         
   9   8   0         26.59          1.89        32.53 o                         
  10   8   0       4184.67       4378.49       159.62 o                         
  11   8   0       1011.45       1095.09        94.66 o                         
  12   8   0          9.85         76.10        51.97 o                         
   0   9   0       5236.46       5254.56       185.61 o                         
   1   9   0        327.90        350.96        43.31 o                         
   2   9   0       2327.08       2445.43       111.36 o                         
   3   9   0       8140.28       7686.91       108.28 o                         
   4   9   0         11.35          9.41        20.97 o                         
   5   9   0        568.05        522.91        32.63 o                         
   6   9   0       1996.76       1862.93        65.99 o                         
   7   9   0         93.83         76.10        51.97 o                         
   8   9   0       2004.58       2359.08       124.36 o                         
   9   9   0       1234.66       1219.44       100.23 o                         
  10   9   0        408.95        458.45        70.53 o                         
   0  10   0       1585.94       1757.71       115.08 o                         
   1  10   0       4232.27       4462.19       123.37 o                         
   2  10   0        940.38        874.90        70.84 o                         
   3  10   0       2058.72       2542.83       133.64 o                         
   4  10   0          0.38          2.31        24.12 o                         
   5  10   0       3604.74       4058.19        95.44 o                         
   6  10   0        876.45        963.28        56.31 o                         
   7  10   0        490.81        468.85        41.54 o                         
   8  10   0        633.70        643.72       103.01 o                         
   0  11   0          7.90         59.39        59.39 o                         
   1  11   0        778.00        893.44       102.08 o                         
   2  11   0         22.38         83.52        63.11 o                         
   3  11   0        571.48        584.66        83.52 o                         
   4  11   0        786.50        890.92       113.22 o                         
   5  11   0         19.03         74.24        61.25 o                         
   2   0   1      77497.60      83265.39      1381.26 o                         
   4   0   1      31420.94      32721.24       363.62 o                         
   6   0   1      37926.85      39572.62       442.55 o                         
   8   0   1       5056.36       5343.46       184.68 o                         
  10   0   1       5973.42       5771.70       112.87 o                         
  12   0   1      16549.25      16463.11       256.58 o                         
  14   0   1         17.17         42.69        33.41 o                         
  16   0   1       2753.50       2804.53       111.36 o                         
   1   1   1      26564.76      27246.60       229.88 o                         
   2   1   1      13145.56      13164.17       453.84 o                         
   3   1   1       5307.17       5927.68        74.74 o                         
   4   1   1      26750.99      27066.74       269.66 o                         
   5   1   1      30440.97      31862.71       311.05 o                         
   6   1   1       8426.51       8808.94       135.56 o                         
   7   1   1        755.83        701.75        22.80 o                         
   8   1   1       5265.10       5323.91        76.62 o                         
   9   1   1       7920.95       7882.13        98.72 o                         
  10   1   1       7774.61       7591.30        97.14 o                         
  11   1   1       7889.43       7934.33       101.13 o                         
  12   1   1       2519.12       2498.65        49.79 o                         
  13   1   1        475.54        477.03        28.11 o                         
  14   1   1       3765.66       3661.39        72.06 o                         
  15   1   1       1744.27       1776.10        62.33 o                         
  16   1   1       1575.54       1722.44        90.95 o                         
  17   1   1        877.00        989.57        60.37 o                         
   1   2   1       9444.04       9539.70       102.03 o                         
   2   2   1      18080.04      19160.76       191.38 o                         
   3   2   1       2852.25       2876.87        38.67 o                         
   4   2   1       2519.61       2893.05       112.29 o                         
   5   2   1        527.05        614.76        22.41 o                         
   6   2   1      13821.66      14693.55       156.18 o                         
   7   2   1      12536.38      12707.23       171.61 o                         
   8   2   1      18241.62      18545.38       196.07 o                         
   9   2   1       6154.19       6151.48        93.51 o                         
  10   2   1       1605.28       1466.17        53.76 o                         
  11   2   1       3000.49       2973.03        54.28 o                         
  12   2   1       6158.85       6222.75        86.33 o                         
  13   2   1       1913.18       1910.20        50.98 o                         
  14   2   1       4130.57       4186.83        77.87 o                         
  15   2   1       1090.81       1003.62        65.23 o                         
  16   2   1       1095.33       1188.68        66.82 o                         
  17   2   1       1278.59       1375.35        96.52 o                         
   1   3   1      42178.75      42410.23       307.87 o                         
   2   3   1       1370.35       1460.59        26.52 o                         
   3   3   1       8588.99       9198.06        95.37 o                         
   4   3   1       4884.98       4899.40        60.92 o                         
   5   3   1      18147.31      18856.44       199.02 o                         
   6   3   1       1265.88       1270.02        40.72 o                         
   7   3   1      12949.58      13420.10       156.65 o                         
   8   3   1       1641.54       1541.62        31.98 o                         
   9   3   1      20088.41      20222.61       383.38 o                         
  10   3   1        745.98        755.79        43.22 o                         
  11   3   1        176.41        207.62        21.16 o                         
  12   3   1        958.66        973.24        45.71 o                         
  13   3   1       2118.29       2166.82        55.39 o                         
  14   3   1        429.50        424.87        37.79 o                         
  15   3   1       4368.75       4363.19        82.85 o                         
  16   3   1          7.09         48.64        32.13 o                         
   1   4   1      16762.00      17153.72       126.40 o                         
   2   4   1      11292.06      11249.03        94.90 o                         
   3   4   1        844.92        793.65        27.91 o                         
   4   4   1       5266.17       5005.11        63.55 o                         
   5   4   1       6288.46       6288.55        85.48 o                         
   6   4   1       6884.19       6643.97        80.79 o                         
   7   4   1      10100.89      10011.28       110.62 o                         
   8   4   1       5567.18       5455.74        72.73 o                         
   9   4   1       2200.13       2167.38        51.71 o                         
  10   4   1        160.77        159.51        17.84 o                         
  11   4   1       5637.28       5507.89        87.08 o                         
  12   4   1       4129.32       4188.76        74.51 o                         
  13   4   1       2590.49       2634.97        60.24 o                         
  14   4   1       1517.22       1606.68        61.41 o                         
  15   4   1        343.50        356.60        46.40 o                         
  16   4   1        272.31        296.97        55.68 o                         
   1   5   1       4133.82       4224.44        42.66 o                         
   2   5   1        978.56        945.60        20.62 o                         
   3   5   1       4011.14       3843.63       102.55 o                         
   4   5   1       5350.14       5547.63        81.44 o                         
   5   5   1      10393.31      10088.07       171.10 o                         
   6   5   1       4345.65       4136.65        60.07 o                         
   7   5   1        226.70        230.69        17.17 o                         
   8   5   1       1208.99       1166.51        33.51 o                         
   9   5   1       7668.18       7629.09       140.86 o                         
  10   5   1       1810.04       1720.85        60.93 o                         
  11   5   1       6765.90       6707.77       101.31 o                         
  12   5   1       2936.86       2934.14        60.61 o                         
  13   5   1       1565.78       1623.24       117.49 o                         
  14   5   1       1163.34       1288.12        87.24 o                         
  15   5   1       2016.48       1965.59       107.65 o                         
   1   6   1       2176.06       2168.46        29.14 o                         
   2   6   1      11899.15      11833.32        96.00 o                         
   3   6   1        641.74        647.43        27.81 o                         
   4   6   1      12324.13      12134.19       127.80 o                         
   5   6   1        777.86        727.72        27.16 o                         
   6   6   1       6808.85       6480.77        89.88 o                         
   7   6   1       3293.13       3078.02        70.19 o                         
   8   6   1        961.37        924.81        49.10 o                         
   9   6   1       2068.07       1960.58        67.12 o                         
  10   6   1       1258.10       1293.25        60.32 o                         
  11   6   1       1509.97       1456.76        62.33 o                         
  12   6   1       4283.26       4338.78       102.14 o                         
  13   6   1        355.93        443.60        61.25 o                         
  14   6   1        124.22        141.06        50.11 o                         
   1   7   1       3001.36       2934.25        35.52 o                         
   2   7   1       4074.84       3979.08        44.07 o                         
   3   7   1        235.79        205.39        19.69 o                         
   4   7   1       6929.98       6698.95        91.66 o                         
   5   7   1       1990.26       1942.53        65.64 o                         
   6   7   1        152.16        140.91        30.22 o                         
   7   7   1       1763.04       1576.94       144.77 o                         
   8   7   1       3501.95       3446.12        88.78 o                         
   9   7   1       1659.40       1626.17        64.15 o                         
  10   7   1       2240.11       2195.31        74.07 o                         
  11   7   1        917.99        925.43        61.52 o                         
  12   7   1         72.28         70.53        44.55 o                         
  13   7   1         67.30         55.68        48.26 o                         
   1   8   1       1158.17       1090.11        30.63 o                         
   2   8   1       1385.50       1276.12        30.33 o                         
   3   8   1        690.55        714.12        36.20 o                         
   4   8   1         77.42         70.13        17.44 o                         
   5   8   1       1316.99       1317.43        38.64 o                         
   6   8   1       1686.66       1535.58        51.08 o                         
   7   8   1        357.17        461.61       139.21 o                         
   8   8   1       3120.89       3124.56        90.95 o                         
   9   8   1       1722.25       1638.81        71.52 o                         
  10   8   1        395.17        296.97        59.39 o                         
  11   8   1        769.10        773.98        90.95 o                         
  12   8   1       1564.88       1679.75       113.22 o                         
   1   9   1       4775.33       4447.73       119.41 o                         
   2   9   1       1017.91       1022.63        29.85 o                         
   3   9   1        700.82        646.46        31.87 o                         
   4   9   1       1248.78       1214.36        41.44 o                         
   5   9   1       1188.34       1221.25        43.98 o                         
   6   9   1        955.69        970.73        89.09 o                         
   7   9   1       1654.02       1748.16        67.76 o                         
   8   9   1        725.59        864.93        90.95 o                         
   9   9   1       1389.27       1301.11       103.94 o                         
  10   9   1        648.46        690.46        81.67 o                         
   1  10   1       3302.80       3480.06       110.15 o                         
   2  10   1        330.84        326.67        66.82 o                         
   3  10   1        115.18         73.83        23.68 o                         
   4  10   1        605.30        611.56        62.18 o                         
   5  10   1       1623.81       1699.66        62.96 o                         
   6  10   1        235.27        278.47        35.10 o                         
   7  10   1       1519.70       1686.65       129.00 o                         
   8  10   1        291.02        312.74        37.91 o                         
   1  11   1        184.61        219.25        46.47 o                         
   2  11   1        674.75        746.14        92.80 o                         
   3  11   1        199.78        217.16        66.82 o                         
   4  11   1         94.69         50.11        64.96 o                         
   5  11   1        487.23        610.65        83.52 o                         
   0   0   2       1470.86       1750.28        48.26 o                         
   2   0   2      88115.79      89900.44      1528.25 o                         
   4   0   2      79981.97      78645.74      1471.87 o                         
   6   0   2         29.37         62.99        11.04 o                         
   8   0   2      35658.59      35673.73       405.06 o                         
  10   0   2      26526.04      26419.00       381.25 o                         
  12   0   2       2049.86       2143.17        63.40 o                         
  14   0   2       2307.60       2171.61        89.09 o                         
  16   0   2       3593.94       3873.64       126.21 o                         
   0   1   2     107687.01     115682.73      2645.84 o                         
   1   1   2      20936.16      21752.96       186.84 o                         
   2   1   2      14149.82      14411.69       310.72 o                         
   3   1   2      66165.30      66432.75      1249.14 o                         
   4   1   2      17721.29      18554.22       263.62 o                         
   5   1   2       4849.85       4735.79        60.60 o                         
   6   1   2      28232.04      29473.32       290.84 o                         
   7   1   2       4241.72       4172.01        52.81 o                         
   8   1   2       2200.63       2215.44        36.90 o                         
   9   1   2       6072.14       6000.46        71.00 o                         
  10   1   2       8796.96       8656.78       105.52 o                         
  11   1   2       1662.22       1672.15        55.72 o                         
  12   1   2         55.11         41.74        15.57 o                         
  13   1   2        934.59        889.93        34.34 o                         
  14   1   2        661.05        652.89        37.20 o                         
  15   1   2         98.87        152.22        27.56 o                         
  16   1   2        940.20        896.05        51.83 o                         
  17   1   2       1048.68       1165.62        87.24 o                         
   0   2   2      71895.99      72209.56      1441.24 o                         
   1   2   2      10836.47      11210.84       161.28 o                         
   2   2   2      31987.51      32638.54       256.36 o                         
   3   2   2      12518.57      13078.19       138.63 o                         
   4   2   2      16273.16      16862.71       158.22 o                         
   5   2   2       5210.99       5639.35        89.26 o                         
   6   2   2      27194.40      27743.25       471.27 o                         
   7   2   2      12679.47      12823.48       167.12 o                         
   8   2   2       6773.33       6761.15        85.93 o                         
   9   2   2       3282.08       3261.06        53.24 o                         
  10   2   2       1848.25       1725.09        39.79 o                         
  11   2   2        726.11        693.99        28.89 o                         
  12   2   2       1295.40       1246.46        47.69 o                         
  13   2   2       1874.83       1814.90        48.91 o                         
  14   2   2        835.95        807.01        39.53 o                         
  15   2   2        103.65        102.08        28.19 o                         
  16   2   2        678.10        718.87        50.52 o                         
  17   2   2         12.49         50.11        48.26 o                         
   0   3   2       5855.19       6399.96       104.29 o                         
   1   3   2      34573.12      34785.59       212.16 o                         
   2   3   2       7634.92       7733.58        89.90 o                         
   3   3   2        596.63        662.91        18.76 o                         
   4   3   2       3589.89       3702.45        49.39 o                         
   5   3   2      40442.25      39446.84       475.57 o                         
   6   3   2       1989.77       1942.98        36.25 o                         
   7   3   2      28618.81      28746.04       264.87 o                         
   8   3   2        565.45        473.04        20.87 o                         
   9   3   2       1619.97       1530.76        35.24 o                         
  10   3   2        337.13        341.77        24.98 o                         
  11   3   2       7421.54       7108.84       109.35 o                         
  12   3   2        370.18        368.30        25.59 o                         
  13   3   2       8977.18       9122.32       128.75 o                         
  14   3   2         86.73        103.19        23.15 o                         
  15   3   2       1392.83       1487.07        51.68 o                         
  16   3   2         14.47         48.26        46.40 o                         
   0   4   2      40740.38      39698.61       343.44 o                         
   1   4   2       5862.00       5892.74        55.46 o                         
   2   4   2       6265.15       6407.35        67.88 o                         
   3   4   2      49707.84      48993.57       425.92 o                         
   4   4   2       5209.90       5360.72        82.25 o                         
   5   4   2       5108.71       5011.82        64.72 o                         
   6   4   2      12264.64      12399.09       128.90 o                         
   7   4   2      10637.23      10510.39       121.70 o                         
   8   4   2       2676.00       2535.81        45.78 o                         
   9   4   2       2376.08       2356.75        40.04 o                         
  10   4   2       1225.61       1201.72        36.18 o                         
  11   4   2       1697.21       1627.77        42.58 o                         
  12   4   2        169.95        264.27        23.49 o                         
  13   4   2       3829.00       3854.88        85.36 o                         
  14   4   2        701.36        681.76        46.95 o                         
  15   4   2        485.57        639.68        54.36 o                         
  16   4   2        420.61        445.46        59.39 o                         
   0   5   2      12963.89      13211.14       127.82 o                         
   1   5   2      10661.32      10304.00        78.25 o                         
   2   5   2       1379.79       1337.67        22.40 o                         
   3   5   2      20004.61      19927.35       190.47 o                         
   4   5   2       4225.77       4250.06        62.33 o                         
   5   5   2      16005.96      15876.23       158.76 o                         
   6   5   2       5841.27       5700.39        73.58 o                         
   7   5   2       1209.98       1157.31        37.83 o                         
   8   5   2       1413.33       1352.29        35.31 o                         
   9   5   2       4196.61       4227.10        77.34 o                         
  10   5   2       2525.13       2474.62       140.13 o                         
  11   5   2       2299.46       2279.45        90.02 o                         
  12   5   2        159.64        188.07        29.85 o                         
  13   5   2        829.75        792.55        76.10 o                         
  14   5   2         48.53         81.67        44.55 o                         
  15   5   2        185.30        163.33        51.97 o                         
   0   6   2        723.56        704.66        33.66 o                         
   1   6   2       6540.88       6333.09        58.58 o                         
   2   6   2      10371.82      10284.00        85.86 o                         
   3   6   2       6692.44       6248.67        62.10 o                         
   4   6   2       8007.76       8104.90        94.11 o                         
   5   6   2       3506.20       3307.15        57.56 o                         
   6   6   2        240.82        247.82        19.85 o                         
   7   6   2       2772.27       2756.86        53.28 o                         
   8   6   2       6351.85       6343.12       123.40 o                         
   9   6   2        974.60        973.59        50.11 o                         
  10   6   2       6331.80       6320.55       221.80 o                         
  11   6   2         24.34         51.20        61.25 o                         
  12   6   2       1125.42       1150.77        85.38 o                         
  13   6   2        327.60        330.38        51.97 o                         
  14   6   2        783.82        978.15        90.95 o                         
   0   7   2      14020.31      13723.90       152.71 o                         
   1   7   2       2836.66       2722.90        34.28 o                         
   2   7   2       1482.95       1450.91        25.92 o                         
   3   7   2       5150.06       4925.17        53.80 o                         
   4   7   2       3952.35       3761.00        48.06 o                         
   5   7   2       1856.10       1807.31        43.88 o                         
   6   7   2       5874.70       5812.48        84.83 o                         
   7   7   2       2004.80       2033.12        91.16 o                         
   8   7   2       3015.05       3038.08        82.41 o                         
   9   7   2        635.71        597.63        49.20 o                         
  10   7   2       3979.67       4118.64        97.78 o                         
  11   7   2         11.64         42.69        38.98 o                         
  12   7   2        420.95        473.30        64.96 o                         
  13   7   2        390.65        421.33        63.11 o                         
   0   8   2       7175.34       6718.59       199.15 o                         
   1   8   2        920.78        845.05        20.73 o                         
   2   8   2       6219.45       6240.00        70.70 o                         
   3   8   2       4765.03       4626.11        58.56 o                         
   4   8   2       1729.36       1674.99        38.90 o                         
   5   8   2        861.18        821.00        51.54 o                         
   6   8   2       4480.55       4407.93        86.11 o                         
   7   8   2        941.98        870.44        55.67 o                         
   8   8   2       2660.13       2707.38       202.31 o                         
   9   8   2        436.65        435.86        41.94 o                         
  10   8   2        128.29        198.60        51.97 o                         
  11   8   2        255.38        246.86        53.83 o                         
  12   8   2        446.26        473.30        64.96 o                         
   0   9   2       4630.18       4708.87       174.47 o                         
   1   9   2       1248.33       1280.16        72.15 o                         
   2   9   2       2961.14       2900.91        53.62 o                         
   3   9   2        458.22        500.56        39.67 o                         
   4   9   2       2970.61       2960.62        62.03 o                         
   5   9   2       2132.41       2017.40        66.02 o                         
   6   9   2       1512.18       1508.52       164.26 o                         
   7   9   2       1543.95       1471.67        75.17 o                         
   8   9   2        537.72        625.50        76.10 o                         
   9   9   2         72.68         92.80        51.97 o                         
  10   9   2        592.41        595.80        77.96 o                         
   0  10   2       1366.25       1458.88       113.22 o                         
   1  10   2        114.85        127.81        37.99 o                         
   2  10   2        918.08       1031.98       102.08 o                         
   3  10   2       2811.99       3019.84       148.49 o                         
   4  10   2        958.16        943.13        50.12 o                         
   5  10   2       1088.87       1181.99        56.77 o                         
   6  10   2        543.29        503.40        47.03 o                         
   7  10   2       1527.89       1667.56        69.69 o                         
   8  10   2        145.33        206.74        36.99 o                         
   0  11   2       1654.94       1952.59       137.35 o                         
   1  11   2       1035.42       1429.18       122.50 o                         
   2  11   2        564.84        545.69        81.67 o                         
   3  11   2       1006.38        994.86       116.93 o                         
   4  11   2        309.12        319.25        72.39 o                         
   2   0   3       7163.77       7275.83       144.77 o                         
   4   0   3       9933.13      11040.45       160.45 o                         
   6   0   3       7480.37       7999.24       399.06 o                         
   8   0   3      28480.32      28766.85       330.73 o                         
  10   0   3       8121.05       8217.87       140.86 o                         
  12   0   3       3938.87       3813.11        85.60 o                         
  14   0   3      15079.00      15242.11       328.53 o                         
  16   0   3       2154.90       2325.67        90.95 o                         
   1   1   3      45230.03      46435.88       470.17 o                         
   2   1   3      18417.26      18867.29       213.93 o                         
   3   1   3       2667.57       2859.18        56.25 o                         
   4   1   3      14688.93      16047.62       232.12 o                         
   5   1   3      12012.76      12382.53       129.98 o                         
   6   1   3      31438.05      31718.55       314.60 o                         
   7   1   3      17631.40      17842.65       165.71 o                         
   8   1   3       1617.85       1629.11        27.05 o                         
   9   1   3       4252.22       4298.64        61.81 o                         
  10   1   3        403.61        392.49        19.40 o                         
  11   1   3        782.27        821.35        28.16 o                         
  12   1   3      15270.92      15110.57       165.52 o                         
  13   1   3        407.35        439.86        25.69 o                         
  14   1   3        205.71        242.08        23.25 o                         
  15   1   3       1791.42       1855.41        58.39 o                         
  16   1   3       2136.47       2343.67        66.78 o                         
  17   1   3         77.93        150.34        79.81 o                         
   1   2   3      34187.99      33758.55       408.28 o                         
   2   2   3      18084.67      18891.29       169.05 o                         
   3   2   3       8252.86       8723.65        85.64 o                         
   4   2   3      46598.48      47188.87       419.28 o                         
   5   2   3      11231.43      11647.42       111.37 o                         
   6   2   3       4905.41       4801.64       149.63 o                         
   7   2   3       2679.56       2656.10        54.07 o                         
   8   2   3       1383.46       1313.25        38.36 o                         
   9   2   3      12705.27      12725.60       127.47 o                         
  10   2   3       6183.41       6128.57        74.24 o                         
  11   2   3        272.27        275.23        19.46 o                         
  12   2   3       3868.45       3903.57        61.56 o                         
  13   2   3       1077.94       1047.84        38.79 o                         
  14   2   3        334.03        324.91        25.43 o                         
  15   2   3       2166.20       2285.30        65.46 o                         
  17   2   3         55.93         89.09        50.11 o                         
   1   3   3       4528.60       4712.09        40.05 o                         
   2   3   3       3641.75       3609.64        40.65 o                         
   3   3   3       1348.32       1321.68        25.88 o                         
   4   3   3         97.76        110.79        10.11 o                         
   5   3   3      21114.36      21309.61       268.71 o                         
   6   3   3        505.30        453.77        19.05 o                         
   7   3   3       7683.78       7613.74        88.09 o                         
   8   3   3       2121.52       2110.10        41.82 o                         
   9   3   3       4221.10       4359.16        62.84 o                         
  10   3   3        495.78        493.43        24.80 o                         
  11   3   3      18610.61      17598.58       326.00 o                         
  12   3   3        179.63        155.76        20.70 o                         
  13   3   3       3139.28       3148.91        66.30 o                         
  14   3   3        516.73        518.96        52.32 o                         
  15   3   3        671.16        728.88        42.82 o                         
  16   3   3        191.07        215.31        48.26 o                         
   1   4   3       3522.70       3558.41        35.10 o                         
   2   4   3      19100.10      19827.98       168.97 o                         
   3   4   3       9796.27       9988.20       105.15 o                         
   4   4   3       6306.18       6539.88        77.35 o                         
   5   4   3        855.92        889.93        25.14 o                         
   6   4   3        627.16        623.55        31.19 o                         
   7   4   3         80.28         84.77        12.85 o                         
   8   4   3       6218.04       6188.54        78.07 o                         
   9   4   3      19508.71      19018.31       234.61 o                         
  10   4   3        328.42        307.64        21.83 o                         
  11   4   3         84.28         73.78        17.20 o                         
  12   4   3        843.45        877.55        42.78 o                         
  13   4   3       1629.42       1636.23        66.17 o                         
  14   4   3        462.99        520.70        42.78 o                         
  15   4   3       5365.64       5651.76       170.76 o                         
  16   4   3        128.61        133.64        51.97 o                         
   1   5   3      29444.97      28985.37       192.59 o                         
   2   5   3      17193.21      17086.73       137.05 o                         
   3   5   3        555.78        501.63        22.15 o                         
   4   5   3      10330.21       9919.37       107.83 o                         
   5   5   3       4541.50       4481.37        61.83 o                         
   6   5   3       4420.35       4249.64        60.21 o                         
   7   5   3      13574.15      13474.70       140.69 o                         
   8   5   3       1674.51       1623.55        37.51 o                         
   9   5   3       1103.05       1114.66        39.01 o                         
  10   5   3        162.32        158.17        30.63 o                         
  11   5   3        356.45        351.58        42.69 o                         
  12   5   3       1157.77       1172.11        38.69 o                         
  13   5   3       1322.44       1457.02        87.24 o                         
  14   5   3         69.32         89.23        33.82 o                         
  15   5   3       1489.20       1520.13        98.37 o                         
   1   6   3       1840.88       1864.37        28.58 o                         
   2   6   3       1011.01        971.50        21.82 o                         
   3   6   3        154.58        174.55        11.86 o                         
   4   6   3       3938.78       3708.76        55.80 o                         
   5   6   3       5201.67       5079.61        75.07 o                         
   6   6   3       2887.97       2808.83        53.05 o                         
   7   6   3         77.64         59.76        15.88 o                         
   8   6   3       8333.63       8135.51       145.35 o                         
   9   6   3        289.83        316.27        26.15 o                         
  10   6   3       2833.06       2855.47        63.05 o                         
  11   6   3       2634.05       2684.79        73.95 o                         
  12   6   3       1499.15       1496.00        92.80 o                         
  13   6   3        766.65        740.58        79.81 o                         
  14   6   3       4480.94       4629.06       159.62 o                         
   1   7   3       3189.61       2986.48        36.61 o                         
   2   7   3        247.90        266.19        13.56 o                         
   3   7   3        166.85        168.10        12.49 o                         
   4   7   3         88.25         98.38        13.19 o                         
   5   7   3       5824.86       5720.84        96.44 o                         
   6   7   3       7840.93       7625.56       102.12 o                         
   7   7   3        102.32        107.91        23.56 o                         
   8   7   3        118.27        127.17        22.13 o                         
   9   7   3        135.92        177.16        39.13 o                         
  10   7   3        147.10        178.69        31.97 o                         
  11   7   3       1463.81       1553.54        98.37 o                         
  12   7   3       5774.08       5722.29       183.75 o                         
  13   7   3        108.15        165.19        53.83 o                         
   1   8   3       6169.04       6058.14        59.12 o                         
   2   8   3       3559.24       3513.68        44.96 o                         
   3   8   3        163.55        151.81        14.08 o                         
   4   8   3       7186.76       7094.92        75.61 o                         
   5   8   3       2646.15       2522.19        51.25 o                         
   6   8   3        222.13        217.10        24.91 o                         
   7   8   3       2180.67       2190.25        60.70 o                         
   8   8   3         22.42         30.13        30.65 o                         
   9   8   3        217.80        234.79        37.25 o                         
  10   8   3       2057.16       2145.63       116.93 o                         
  11   8   3         71.39         27.84        50.11 o                         
  12   8   3        666.87        786.98        94.66 o                         
   1   9   3        389.58        394.02        27.28 o                         
   2   9   3       2192.27       2164.84        44.89 o                         
   3   9   3        667.18        648.48        30.25 o                         
   4   9   3        189.33        142.90        18.97 o                         
   5   9   3        387.53        378.78        37.51 o                         
   6   9   3        143.54        135.24        29.83 o                         
   7   9   3        946.48       1052.70       147.56 o                         
   8   9   3       2196.86       2359.38        78.04 o                         
   9   9   3       1576.83       1651.91       111.36 o                         
  10   9   3        230.35        378.64        64.96 o                         
   1  10   3         41.28        141.06        61.25 o                         
   2  10   3        897.19        760.99        96.52 o                         
   3  10   3        964.73        919.37        75.17 o                         
   4  10   3         78.41        100.76        34.34 o                         
   5  10   3         21.96         22.80        29.79 o                         
   6  10   3         63.61         35.64        30.89 o                         
   7  10   3          8.22         55.37        32.88 o                         
   8  10   3        864.86       1069.57        65.86 o                         
   1  11   3       1384.41       1304.82       124.36 o                         
   2  11   3        978.76       1022.70       116.93 o                         
   3  11   3          4.37        -27.84        63.11 o                         
   4  11   3       1466.98       1462.59       126.21 o                         
   0   0   4       1111.37       1187.89       276.56 o                         
   2   0   4      55629.43      55331.54      1041.26 o                         
   4   0   4      40656.48      39487.54       529.37 o                         
   6   0   4         34.75         47.66        10.64 o                         
   8   0   4      17715.29      17511.09       351.97 o                         
  10   0   4      16310.72      16301.06       200.21 o                         
  12   0   4       1854.20       1796.46        55.30 o                         
  14   0   4       2966.63       3084.80        98.37 o                         
  16   0   4       3033.81       3381.77       109.51 o                         
   0   1   4      73353.75      78179.87      2166.04 o                         
   1   1   4      10001.66      10616.61       109.70 o                         
   2   1   4      26915.01      28320.13       272.80 o                         
   3   1   4      11442.54      11576.37       140.32 o                         
   4   1   4      14908.92      15294.86       224.32 o                         
   5   1   4      13124.58      13873.76       168.06 o                         
   6   1   4      16461.33      16941.77       202.38 o                         
   7   1   4       7403.82       7689.27        88.50 o                         
   8   1   4      12097.92      12281.72       119.76 o                         
   9   1   4       8058.46       7944.98        78.18 o                         
  10   1   4       8782.38       8678.84       102.44 o                         
  11   1   4       3015.93       2931.61        44.23 o                         
  12   1   4        824.10        798.79        29.09 o                         
  13   1   4       3115.39       3175.32        55.01 o                         
  14   1   4        249.28        256.92        22.94 o                         
  15   1   4        268.45        309.33        33.41 o                         
  16   1   4        716.61        761.84        87.24 o                         
   0   2   4      41051.75      40223.36      1506.21 o                         
   1   2   4      12136.11      13019.72       102.52 o                         
   2   2   4      16778.98      17400.03       143.48 o                         
   3   2   4      34758.25      36258.54       314.64 o                         
   4   2   4       4738.43       5022.23        72.98 o                         
   5   2   4      10322.46      10353.23       180.24 o                         
   6   2   4      33388.64      31905.82       637.34 o                         
   7   2   4       7927.90       8069.87        95.63 o                         
   8   2   4       8868.31       8831.46       103.69 o                         
   9   2   4       1803.43       1825.71        37.83 o                         
  10   2   4       1436.08       1476.94        34.56 o                         
  11   2   4        759.85        752.61        25.06 o                         
  12   2   4       2558.45       2595.33        47.28 o                         
  13   2   4       3370.51       3284.14        61.00 o                         
  14   2   4       1083.88       1021.56        45.33 o                         
  15   2   4        683.41        668.13        41.92 o                         
  16   2   4        776.23        792.55        72.39 o                         
  17   2   4         99.32        113.22        55.68 o                         
   0   3   4       5692.59       6190.14        75.53 o                         
   1   3   4      43859.19      43239.59       408.88 o                         
   2   3   4       1823.30       1895.40        27.24 o                         
   3   3   4         71.66         96.07        10.69 o                         
   4   3   4       8421.00       8767.28       101.94 o                         
   5   3   4      27551.87      27637.83       251.84 o                         
   6   3   4        793.23        837.90        24.77 o                         
   7   3   4      21269.59      20804.26       232.00 o                         
   8   3   4        183.92        239.39        22.24 o                         
   9   3   4        478.85        482.15        23.63 o                         
  10   3   4       1750.06       1710.14        30.14 o                         
  11   3   4       5560.75       5364.53        86.74 o                         
  12   3   4         31.41         28.93        14.50 o                         
  13   3   4       5835.69       5814.51        75.93 o                         
  14   3   4         17.84          8.96        26.32 o                         
  16   3   4        111.97         40.83        46.40 o                         
   0   4   4      28151.60      29550.61       290.40 o                         
   1   4   4      14167.82      14208.55       100.93 o                         
   2   4   4       2757.07       2831.77        29.28 o                         
   3   4   4      34994.67      34728.94       348.03 o                         
   4   4   4       7180.57       7149.33        82.03 o                         
   5   4   4      16702.27      16764.12       164.20 o                         
   6   4   4       8039.17       8035.55        98.87 o                         
   7   4   4       8166.80       7987.18        93.87 o                         
   8   4   4        227.01        242.41        18.01 o                         
   9   4   4       3885.69       3726.96        67.15 o                         
  10   4   4       4056.35       3819.49        56.21 o                         
  11   4   4       2776.64       2742.11        46.95 o                         
  12   4   4        944.68        960.27        30.98 o                         
  13   4   4       2641.45       2655.14        87.71 o                         
  14   4   4        276.32        296.97        48.26 o                         
  15   4   4        620.04        812.96        79.81 o                         
  16   4   4        391.38        477.01        61.25 o                         
   0   5   4      21011.99      21014.02       194.25 o                         
   1   5   4      10462.24      10191.17        77.63 o                         
   2   5   4       7580.27       7607.57        64.84 o                         
   3   5   4      33927.18      32903.26       270.60 o                         
   4   5   4       4272.23       4254.09        59.14 o                         
   5   5   4       8839.07       8778.21        99.21 o                         
   6   5   4       3804.10       3804.24        56.13 o                         
   7   5   4        545.55        532.24        24.23 o                         
   8   5   4       2640.26       2580.53        48.88 o                         
   9   5   4       4682.70       4665.70        80.20 o                         
  10   5   4       2754.11       2780.23        58.35 o                         
  11   5   4       2004.67       2003.55        56.20 o                         
  12   5   4         74.85         72.95        18.44 o                         
  13   5   4        415.41        462.16        57.54 o                         
  14   5   4         39.61        115.08        44.55 o                         
  15   5   4        253.28        289.55        53.83 o                         
   0   6   4        745.40        726.47        21.37 o                         
   1   6   4       6779.14       6464.06        52.03 o                         
   2   6   4      13429.48      12903.32       109.84 o                         
   3   6   4       3106.82       3053.80        38.54 o                         
   4   6   4      10479.59      10174.94       101.43 o                         
   5   6   4       1079.44       1071.50        34.29 o                         
   6   6   4        162.71        206.41        19.64 o                         
   7   6   4       4305.96       4157.98        69.01 o                         
   8   6   4       6105.59       5907.81       168.45 o                         
   9   6   4        606.38        602.36        34.64 o                         
  10   6   4       4574.65       4554.46        81.39 o                         
  11   6   4         25.40         -8.59        19.86 o                         
  12   6   4        190.15        142.92        44.55 o                         
  13   6   4        710.01        586.52        77.96 o                         
  14   6   4        665.79        575.38        66.82 o                         
   0   7   4      17613.27      17059.69       163.27 o                         
   1   7   4       1925.84       1897.01        28.98 o                         
   2   7   4       2090.36       1955.15        35.65 o                         
   3   7   4       3099.07       3029.12        40.06 o                         
   4   7   4       1697.47       1643.20        29.22 o                         
   5   7   4         70.22         69.27        13.68 o                         
   6   7   4       7126.06       7013.41       124.84 o                         
   7   7   4       3298.67       3292.84        70.41 o                         
   8   7   4       1965.98       1937.42        54.32 o                         
   9   7   4        530.53        466.45        34.93 o                         
  10   7   4       2857.81       3004.25        67.18 o                         
  11   7   4         59.36          1.86        38.98 o                         
  12   7   4        546.57        631.07        81.67 o                         
  13   7   4        661.40        616.22        70.53 o                         
   0   8   4      10974.62      10977.78       129.08 o                         
   1   8   4        862.83        839.57        28.32 o                         
   2   8   4       5491.92       5417.26        73.75 o                         
   3   8   4       4500.93       4361.63        53.91 o                         
   4   8   4       1075.42       1040.10        27.04 o                         
   5   8   4       1814.36       1698.49        33.02 o                         
   6   8   4       3646.76       3452.62       124.57 o                         
   7   8   4        856.69        842.13        40.45 o                         
   8   8   4       2230.29       2174.85        61.13 o                         
   9   8   4        529.86        512.91        79.81 o                         
  10   8   4         37.81         79.81        46.40 o                         
  11   8   4        382.11        419.47        64.96 o                         
  12   8   4        303.96        278.41        61.25 o                         
   0   9   4       2013.06       2009.76        71.06 o                         
   1   9   4       1194.94       1111.28        44.69 o                         
   2   9   4       2119.77       2159.55        38.82 o                         
   3   9   4        503.78        543.63        24.92 o                         
   4   9   4       3186.76       3205.96        50.20 o                         
   5   9   4       1824.73       1837.22        81.44 o                         
   6   9   4        730.27        724.02        37.74 o                         
   7   9   4       1140.75       1223.18        46.29 o                         
   8   9   4        143.96        125.84        33.30 o                         
   9   9   4         23.18         41.59        31.66 o                         
  10   9   4       1300.90       1322.77       162.41 o                         
   0  10   4        514.03        473.54        56.25 o                         
   1  10   4         38.88         25.42        23.91 o                         
   2  10   4        799.42        900.79        76.10 o                         
   3  10   4       2655.02       2573.31        60.21 o                         
   4  10   4       1193.30       1203.56        47.33 o                         
   5  10   4        590.06        501.39        47.57 o                         
   6  10   4        241.92        185.08        34.57 o                         
   7  10   4        859.27        709.96       101.16 o                         
   8  10   4         75.03         48.80        34.66 o                         
   1  11   4        822.50       1052.40       118.79 o                         
   2  11   4        548.60        456.60        81.67 o                         
   3  11   4       1543.40       1744.71       128.07 o                         
   4  11   4        154.21         72.39        63.11 o                         
   2   0   5      29374.55      29684.56       406.19 o                         
   4   0   5      19238.68      20001.24       279.10 o                         
   6   0   5      16273.26      16108.60       231.76 o                         
   8   0   5      11639.90      11585.02       176.66 o                         
  10   0   5       3585.85       3549.38        62.20 o                         
  12   0   5      11169.45      10947.80       175.70 o                         
  14   0   5        644.19        710.88        51.97 o                         
  16   0   5       1452.09       1611.08        81.67 o                         
   1   1   5      15423.54      15572.71       391.61 o                         
   2   1   5      24233.36      25296.63       249.17 o                         
   3   1   5        804.28        733.06        27.15 o                         
   4   1   5      29585.72      29628.47       485.37 o                         
   5   1   5      17522.16      17592.89       208.79 o                         
   6   1   5       7549.02       7559.19       102.54 o                         
   7   1   5       1129.94       1125.93        30.99 o                         
   8   1   5       6459.35       6391.32        91.78 o                         
   9   1   5       5269.22       5246.39        60.86 o                         
  10   1   5       8210.06       8043.77        78.25 o                         
  11   1   5       5687.81       5668.10        66.74 o                         
  12   1   5       2103.27       2136.56        37.22 o                         
  13   1   5        620.09        572.67        28.07 o                         
  14   1   5       6026.92       6109.57        90.90 o                         
  15   1   5       2451.86       2502.00        60.76 o                         
  16   1   5        694.45        820.39        64.96 o                         
   1   2   5      25826.79      26787.55       288.26 o                         
   2   2   5      14671.11      14806.98       124.33 o                         
   3   2   5       7371.94       7622.94       102.66 o                         
   4   2   5       2544.23       2547.60        53.62 o                         
   5   2   5        909.80        999.93        29.19 o                         
   6   2   5      10562.29      10256.83       133.17 o                         
   7   2   5      19584.27      19413.29       202.48 o                         
   8   2   5      13076.32      13123.56       173.06 o                         
   9   2   5       6764.20       6616.29        84.11 o                         
  10   2   5        921.72        875.34        34.64 o                         
  11   2   5       6921.99       6953.27        91.04 o                         
  12   2   5       7002.26       6840.57        91.28 o                         
  13   2   5       1097.55       1115.20        48.89 o                         
  14   2   5       3136.33       3237.21        80.32 o                         
  15   2   5        921.18        970.73        68.67 o                         
  16   2   5       1000.23       1022.70        79.81 o                         
   1   3   5      35995.59      36728.70       281.52 o                         
   2   3   5       2202.59       2236.55        27.74 o                         
   3   3   5       3156.89       3169.93        42.69 o                         
   4   3   5        604.16        587.04        26.37 o                         
   5   3   5      16344.06      16949.05       168.41 o                         
   6   3   5       1828.38       1730.18        44.59 o                         
   7   3   5      10512.94      10433.13       144.57 o                         
   8   3   5        885.32        897.05        34.79 o                         
   9   3   5      10225.34      10041.09       142.30 o                         
  10   3   5       1081.36       1112.66        70.67 o                         
  11   3   5       1543.19       1549.14        39.29 o                         
  12   3   5        763.17        786.92        35.83 o                         
  13   3   5       1093.63       1079.14        49.20 o                         
  14   3   5        151.90        141.47        55.68 o                         
  15   3   5       3516.63       3778.98       128.07 o                         
  16   3   5        121.92        148.49        48.26 o                         
   1   4   5      23322.61      23070.84       177.61 o                         
   2   4   5      11211.89      11084.88       101.25 o                         
   3   4   5       1994.94       2028.53        30.54 o                         
   4   4   5       4008.43       4061.78        55.36 o                         
   5   4   5       5102.25       5078.23        65.12 o                         
   6   4   5       1592.65       1540.21        32.05 o                         
   7   4   5      11348.88      11204.65       128.97 o                         
   8   4   5       3946.37       3785.55        64.28 o                         
   9   4   5       1688.38       1747.30       124.36 o                         
  10   4   5        183.44        176.56        50.11 o                         
  11   4   5       5744.60       5668.48        89.15 o                         
  12   4   5       2082.93       2061.91        51.53 o                         
  13   4   5       1947.52       1997.06       109.51 o                         
  14   4   5        687.27        671.90        68.67 o                         
  15   4   5        288.85        296.97        51.97 o                         
  16   4   5        139.04        211.59        53.83 o                         
   1   5   5       4332.02       4327.11        42.76 o                         
   2   5   5       2457.79       2434.09        28.52 o                         
   3   5   5       3973.60       3801.90        58.09 o                         
   4   5   5      10562.92      10402.06       102.24 o                         
   5   5   5       8274.12       8301.27        95.46 o                         
   6   5   5       5530.64       5350.45        70.21 o                         
   7   5   5         60.07         83.57        14.42 o                         
   8   5   5       2144.41       2016.98        50.17 o                         
   9   5   5       8970.36       8968.52       147.90 o                         
  10   5   5       1610.86       1642.47        42.43 o                         
  11   5   5       4488.61       4486.80       142.92 o                         
  12   5   5       2430.39       2351.68        76.12 o                         
  13   5   5       1080.53       1193.46        83.52 o                         
  14   5   5       1842.88       2017.56       102.08 o                         
  15   5   5       2082.54       2438.89       115.08 o                         
   1   6   5       3457.72       3434.70        35.06 o                         
   2   6   5      11203.61      11111.68        89.41 o                         
   3   6   5        378.04        376.67        16.21 o                         
   4   6   5       8889.03       8744.85        90.58 o                         
   5   6   5       1559.99       1500.75        31.97 o                         
   6   6   5       3503.40       3203.88       145.12 o                         
   7   6   5       1703.96       1627.70        62.33 o                         
   8   6   5       1682.46       1723.20        48.04 o                         
   9   6   5       1663.21       1605.70        45.91 o                         
  10   6   5        934.61        927.86        59.02 o                         
  11   6   5        530.82        555.72        37.45 o                         
  12   6   5       2601.58       2642.90        90.02 o                         
  13   6   5        555.23        608.79        68.67 o                         
  14   6   5          0.47         46.40        50.11 o                         
   1   7   5       2086.10       2058.28        27.61 o                         
   2   7   5       5734.20       5425.71        58.10 o                         
   3   7   5        374.86        364.98        16.90 o                         
   4   7   5       7807.59       7380.70        72.75 o                         
   5   7   5       2055.62       2067.79        40.22 o                         
   6   7   5        246.87        225.60        27.59 o                         
   7   7   5        671.49        612.47        37.40 o                         
   8   7   5       2865.34       2693.44        64.68 o                         
   9   7   5       1294.11       1223.65        73.38 o                         
  10   7   5       2246.67       2286.07        80.03 o                         
  11   7   5        501.00        537.37        82.60 o                         
  12   7   5         75.98         81.67        48.26 o                         
  13   7   5        134.12         22.27        53.83 o                         
   1   8   5       1548.99       1330.06        31.61 o                         
   2   8   5       1384.46       1306.50        29.18 o                         
   3   8   5        492.25        439.11        20.79 o                         
   4   8   5        874.25        931.95        45.54 o                         
   5   8   5       1166.81       1160.75        34.87 o                         
   6   8   5       3618.20       3639.80        65.78 o                         
   7   8   5        479.26        486.46        31.13 o                         
   8   8   5       2344.05       2382.06        53.79 o                         
   9   8   5       2276.36       2338.81       115.08 o                         
  10   8   5        512.89        492.01        59.39 o                         
  11   8   5        961.27        920.61        96.52 o                         
  12   8   5       2289.06       2589.23       133.64 o                         
   1   9   5       3106.28       3074.90        44.88 o                         
   2   9   5        751.73        732.81        27.07 o                         
   3   9   5        358.46        344.63        19.74 o                         
   4   9   5        728.88        750.43        28.07 o                         
   5   9   5       1386.61       1371.80        42.31 o                         
   6   9   5        729.44        695.71        39.27 o                         
   7   9   5       1094.24       1156.29        74.36 o                         
   8   9   5        682.03        754.11        48.21 o                         
   9   9   5       1288.35       1451.66        70.44 o                         
  10   9   5        565.93        536.41        46.38 o                         
   1  10   5       2066.96       2052.04        81.19 o                         
   2  10   5        253.25        246.56        29.96 o                         
   3  10   5          2.56         -8.66        18.54 o                         
   4  10   5        201.74        255.81        59.42 o                         
   5  10   5       1142.87       1114.70       113.06 o                         
   6  10   5        443.11        409.78        32.96 o                         
   7  10   5       1507.62       1561.68        95.59 o                         
   2  11   5        329.96        369.36        76.10 o                         
   3  11   5        229.87        202.31        70.53 o                         
   0   0   6     179277.47     185607.81      4489.85 o                         
   2   0   6      12513.47      13629.39       201.43 o                         
   4   0   6       1039.47       1011.56        50.11 o                         
   6   0   6      71290.91      67811.81      1293.69 o                         
   8   0   6       2261.12       2130.63        49.00 o                         
  10   0   6         83.80         75.23        13.62 o                         
  12   0   6       2224.02       2198.68        48.11 o                         
  14   0   6         59.09         61.25        27.84 o                         
   0   1   6       7565.45       8632.07       135.80 o                         
   1   1   6       3432.18       3375.22        57.95 o                         
   2   1   6      46862.74      46089.65       440.10 o                         
   3   1   6        394.52        405.92        14.05 o                         
   4   1   6      14043.35      14721.17       179.61 o                         
   5   1   6        285.24        278.28        22.28 o                         
   6   1   6         83.00        106.18        12.77 o                         
   7   1   6      17981.82      17939.46       215.45 o                         
   8   1   6      20400.71      20753.41       246.57 o                         
   9   1   6       1473.92       1419.83        32.51 o                         
  10   1   6        403.68        443.73        22.39 o                         
  11   1   6       1791.38       1808.79        34.87 o                         
  12   1   6       1789.48       1745.76        40.83 o                         
  13   1   6       7198.20       7183.38       105.67 o                         
  14   1   6        346.13        333.42        31.93 o                         
  15   1   6        321.96        354.51        42.69 o                         
  16   1   6        618.16        701.60        85.38 o                         
   0   2   6       2302.32       2162.74        49.10 o                         
   1   2   6      16594.30      16752.00       191.55 o                         
   2   2   6       9891.17      10860.40       106.32 o                         
   3   2   6       1133.41       1164.01        22.37 o                         
   4   2   6      30047.00      29459.41       337.84 o                         
   5   2   6      40450.01      39003.42       439.28 o                         
   6   2   6        887.54        895.35        28.22 o                         
   7   2   6        724.64        718.32        26.75 o                         
   8   2   6        233.11        255.37        24.07 o                         
   9   2   6       1372.45       1278.70        31.81 o                         
  10   2   6      18662.44      18231.91       193.50 o                         
  11   2   6       6155.74       6004.03        82.19 o                         
  12   2   6        494.34        441.91        30.15 o                         
  13   2   6       2151.89       2066.09        63.37 o                         
  14   2   6        768.47        797.72        49.50 o                         
  15   2   6        830.08        898.34        66.82 o                         
  16   2   6       2346.94       2542.83       102.08 o                         
   0   3   6       7863.24       8185.74       110.42 o                         
   1   3   6        942.47        977.26        19.03 o                         
   2   3   6       2270.16       2301.21        29.70 o                         
   3   3   6     103089.62      94918.84      1365.07 o                         
   4   3   6        766.13        737.48        19.40 o                         
   5   3   6        447.87        373.88        22.12 o                         
   6   3   6       2721.85       2716.97        57.23 o                         
   7   3   6        439.54        426.95        20.20 o                         
   8   3   6       3014.81       2914.24        61.60 o                         
   9   3   6      13725.73      13544.08       180.53 o                         
  10   3   6         45.68         58.27        17.60 o                         
  11   3   6         45.18         38.57        16.46 o                         
  12   3   6        220.71        220.09        22.75 o                         
  13   3   6        100.72         59.84        26.35 o                         
  14   3   6        186.89        150.84        38.98 o                         
  15   3   6         29.93         24.13        37.12 o                         
  16   3   6         79.59         35.27        44.55 o                         
   0   4   6       5951.53       5729.62        84.67 o                         
   1   4   6      34246.53      34178.96       256.03 o                         
   2   4   6        429.48        410.89        13.81 o                         
   3   4   6       1289.94       1305.20        24.89 o                         
   4   4   6       7218.45       7272.15        69.06 o                         
   5   4   6      29229.21      29286.74       275.60 o                         
   6   4   6       3015.21       3071.02        49.75 o                         
   7   4   6       3579.06       3496.84        70.33 o                         
   8   4   6       1149.61       1115.13        49.10 o                         
   9   4   6        402.14        451.69        51.97 o                         
  10   4   6       4569.26       4382.20       135.49 o                         
  11   4   6       3148.33       3257.73        84.28 o                         
  12   4   6        356.03        361.00        40.03 o                         
  13   4   6        121.92        142.01        24.10 o                         
  14   4   6       1112.84        967.02        96.52 o                         
  15   4   6        542.15        573.53        63.11 o                         
   0   5   6       1273.52       1269.13        27.98 o                         
   1   5   6      18340.73      17918.01       134.00 o                         
   2   5   6       8880.08       8617.25        68.18 o                         
   3   5   6       3327.95       3170.40        32.25 o                         
   4   5   6        236.98        234.30        14.98 o                         
   5   5   6        704.75        699.88        25.30 o                         
   6   5   6        514.89        493.95        30.05 o                         
   7   5   6      19353.70      18847.58       202.50 o                         
   8   5   6       7098.35       6934.56       102.40 o                         
   9   5   6         23.69         -3.07        20.88 o                         
  10   5   6       2561.61       2561.24        80.74 o                         
  11   5   6        831.52        795.41        50.41 o                         
  12   5   6       1195.49       1123.24        47.38 o                         
  13   5   6       4092.62       4038.92       100.96 o                         
  14   5   6        673.87        651.48        79.81 o                         
  15   5   6        248.30        321.10        59.39 o                         
   0   6   6      43517.61      42248.82       372.60 o                         
   1   6   6        866.61        813.52        17.48 o                         
   2   6   6        940.34        984.87        18.07 o                         
   3   6   6       6068.88       5809.65        60.34 o                         
   4   6   6        250.85        271.61        17.46 o                         
   5   6   6       2164.72       2048.04        42.51 o                         
   6   6   6      16637.35      16489.12       183.01 o                         
   7   6   6        130.44        100.57        17.73 o                         
   8   6   6         21.02         27.92        22.77 o                         
   9   6   6       1654.97       1638.66        69.94 o                         
  10   6   6        343.14        379.65        37.25 o                         
  11   6   6        746.89        756.50        55.77 o                         
  12   6   6        608.40        619.06       128.07 o                         
  13   6   6        339.29        330.38        57.54 o                         
  14   6   6         56.41         46.40        50.11 o                         
   0   7   6       2101.18       2084.31        37.53 o                         
   1   7   6        100.54         83.91         9.24 o                         
   2   7   6      15885.62      15251.74       128.65 o                         
   3   7   6       3317.75       3203.90        42.08 o                         
   4   7   6       5575.77       5476.63        59.03 o                         
   5   7   6        718.51        744.80        28.78 o                         
   6   7   6        471.01        438.42        30.02 o                         
   7   7   6        995.77        948.98        35.30 o                         
   8   7   6       5522.29       5483.79        93.38 o                         
   9   7   6        554.41        642.81        43.60 o                         
  10   7   6        203.66        170.80        36.19 o                         
  11   7   6        793.05        820.21        74.24 o                         
  12   7   6         32.19          7.42        33.45 o                         
  13   7   6        681.76        870.50        94.66 o                         
   0   8   6       4008.44       3899.14        53.54 o                         
   1   8   6          4.77          3.07        12.52 o                         
   2   8   6       1024.65        990.43        26.58 o                         
   3   8   6         44.72         30.67        12.79 o                         
   4   8   6       6201.46       6084.40        74.15 o                         
   5   8   6       1125.75       1042.50        30.56 o                         
   6   8   6        791.31        755.32        46.61 o                         
   7   8   6       2177.19       2116.13        58.13 o                         
   8   8   6         55.52         76.21        23.75 o                         
   9   8   6        239.76        241.40        37.21 o                         
  10   8   6       3712.46       4089.58       272.84 o                         
  11   8   6        766.49        836.94       108.58 o                         
   0   9   6       4031.69       4003.56       126.21 o                         
   1   9   6        287.86        312.05        19.43 o                         
   2   9   6       1198.00       1198.19        34.67 o                         
   3   9   6       5482.31       5412.45        76.09 o                         
   4   9   6        151.13        153.06        16.90 o                         
   5   9   6        535.92        543.76        26.50 o                         
   6   9   6       2280.85       2345.51       109.74 o                         
   7   9   6         69.18         68.55        25.52 o                         
   8   9   6        786.74        917.91        50.63 o                         
   9   9   6        808.38        767.08        48.67 o                         
  10   9   6        227.05        213.35        36.59 o                         
   0  10   6       1864.99       1696.46       118.79 o                         
   1  10   6       2551.79       2518.46        75.39 o                         
   2  10   6        401.40        506.63        35.68 o                         
   3  10   6       1167.29       1234.34        39.09 o                         
   4  10   6        165.00        203.37        30.01 o                         
   5  10   6       2318.14       2334.87        64.25 o                         
   6  10   6        860.16        966.92        52.26 o                         
   7  10   6        593.03        674.43        96.96 o                         
   0  11   6         54.93         61.25        51.97 o                         
   1  11   6        493.80        527.45        45.27 o                         
   2  11   6          9.94         -0.24        53.83 o                         
   3  11   6        891.93        882.72        77.15 o                         
   2   0   7      44653.22      44971.87       965.16 o                         
   4   0   7      33327.55      33372.29       658.91 o                         
   6   0   7      10090.32       9649.75       228.30 o                         
   8   0   7       2140.86       2351.65        89.09 o                         
  10   0   7       3628.84       3623.06       116.93 o                         
  12   0   7      12195.78      11986.32       154.48 o                         
  14   0   7        580.81        582.81        44.55 o                         
   1   1   7      10659.66      10962.40       120.15 o                         
   2   1   7       6928.63       7080.96        83.70 o                         
   3   1   7       2332.44       2493.08        40.21 o                         
   4   1   7      28205.46      27956.75       321.45 o                         
   5   1   7      22545.63      22579.55       265.27 o                         
   6   1   7       5892.03       6013.53        88.19 o                         
   7   1   7       1001.06       1037.27        42.81 o                         
   8   1   7       5141.09       5212.01        80.20 o                         
   9   1   7       4959.82       4693.66        74.81 o                         
  10   1   7       4787.25       4628.16        66.41 o                         
  11   1   7       7815.74       7624.72        97.78 o                         
  12   1   7       2278.11       2239.38        39.98 o                         
  13   1   7        276.33        283.01        23.85 o                         
  14   1   7       4900.39       5102.36       131.78 o                         
  15   1   7       1373.99       1412.48        70.53 o                         
   1   2   7      28762.98      29140.34       287.42 o                         
   2   2   7      16435.54      16353.23       169.96 o                         
   3   2   7       1470.36       1501.43        27.18 o                         
   4   2   7       1106.26       1112.23        25.62 o                         
   5   2   7        864.94        886.17        29.05 o                         
   6   2   7       5286.66       5170.90        97.53 o                         
   7   2   7      13120.22      13288.04       168.99 o                         
   8   2   7      15778.01      15279.01       190.46 o                         
   9   2   7       4634.58       4508.86        65.29 o                         
  10   2   7        987.28        959.01        29.38 o                         
  11   2   7       4877.87       4867.74        90.28 o                         
  12   2   7       3265.68       3165.57        63.11 o                         
  13   2   7       1102.48       1056.38        40.95 o                         
  14   2   7       3746.68       3796.82        72.87 o                         
  15   2   7       1199.26       1297.40        76.10 o                         
   1   3   7      34280.46      34468.29       413.92 o                         
   2   3   7        134.70        119.23        17.91 o                         
   3   3   7       4393.75       4341.96        48.44 o                         
   4   3   7       1372.01       1444.92        26.50 o                         
   5   3   7       8920.31       8752.98       100.45 o                         
   6   3   7       2247.40       2092.36        68.55 o                         
   7   3   7      12100.36      11978.19       155.04 o                         
   8   3   7        393.63        450.71        21.82 o                         
   9   3   7       9414.87       9266.12       110.66 o                         
  10   3   7        686.94        633.77        35.42 o                         
  11   3   7        100.01        128.07        31.55 o                         
  12   3   7        705.74        692.17        35.41 o                         
  13   3   7        996.36       1026.63        90.61 o                         
  14   3   7        158.57        192.73        25.80 o                         
  15   3   7       4379.19       4476.86       141.06 o                         
   1   4   7      12509.38      12317.29       105.71 o                         
   2   4   7       4312.66       4200.83        45.99 o                         
   3   4   7       1447.36       1444.06        23.74 o                         
   4   4   7        936.62        893.47        18.41 o                         
   5   4   7       5731.28       5579.16        70.74 o                         
   6   4   7       3915.10       3744.98        73.19 o                         
   7   4   7       8964.75       8678.53       128.91 o                         
   8   4   7       4748.35       4536.56       101.56 o                         
   9   4   7       2260.42       2198.03        67.50 o                         
  10   4   7         57.41         55.52        22.72 o                         
  11   4   7       5090.20       4941.02       108.55 o                         
  12   4   7       2830.20       2840.18        61.33 o                         
  13   4   7       1544.72       1531.28        50.08 o                         
  14   4   7       1396.57       1494.14        94.66 o                         
  15   4   7        493.53        495.57        61.25 o                         
   1   5   7       4284.82       4189.87        46.88 o                         
   2   5   7       3084.52       3043.54        35.75 o                         
   3   5   7       1774.01       1649.97        24.81 o                         
   4   5   7       5721.44       5476.30        51.95 o                         
   5   5   7       7782.07       7598.76        82.05 o                         
   6   5   7       2546.73       2335.89        51.13 o                         
   7   5   7         95.49        111.48        14.62 o                         
   8   5   7        689.85        644.81        79.81 o                         
   9   5   7       4456.14       4176.99       100.34 o                         
  10   5   7        939.89        953.20        52.30 o                         
  11   5   7       5026.38       4928.89       112.66 o                         
  12   5   7       1947.64       1858.58       157.77 o                         
  13   5   7       1309.33       1369.65        65.58 o                         
  14   5   7       1092.77       1013.00        64.27 o                         
  15   5   7       1277.94       1302.97       102.08 o                         
   1   6   7       1131.98       1125.14        20.46 o                         
   2   6   7       7185.93       6998.75        59.17 o                         
   3   6   7       1546.81       1484.41        23.99 o                         
   4   6   7      10187.51       9971.60        91.79 o                         
   5   6   7        478.18        496.08        22.70 o                         
   6   6   7       4499.20       4351.45        65.99 o                         
   7   6   7        831.57        823.67        59.39 o                         
   8   6   7        477.06        485.65        40.40 o                         
   9   6   7       3091.14       3114.43       163.33 o                         
  10   6   7       1427.46       1423.89        90.95 o                         
  11   6   7        232.16        198.60        34.05 o                         
  12   6   7       2817.31       2881.43        96.52 o                         
  13   6   7        575.19        642.12        54.70 o                         
  14   6   7         73.24        109.51        55.68 o                         
   1   7   7        979.55        929.84        19.61 o                         
   2   7   7       5134.69       4992.22        46.42 o                         
   3   7   7        957.74        981.14        26.97 o                         
   4   7   7       6509.66       6251.98        65.40 o                         
   5   7   7       1192.00       1138.38        27.06 o                         
   6   7   7        676.20        623.67        37.90 o                         
   7   7   7        711.46        660.45        32.75 o                         
   8   7   7       2978.45       2869.52        56.93 o                         
   9   7   7       1873.14       1961.97        55.58 o                         
  10   7   7       1857.55       1954.29       122.50 o                         
  11   7   7        671.26        720.68       128.07 o                         
  12   7   7        208.56        221.64        40.69 o                         
  13   7   7        213.18        308.00        51.12 o                         
   1   8   7       1402.30       1263.35        24.63 o                         
   2   8   7       3252.69       3164.64        45.69 o                         
   3   8   7        540.55        526.29        22.99 o                         
   4   8   7        799.79        793.79        31.96 o                         
   5   8   7       1419.39       1374.07        38.30 o                         
   6   8   7       2068.61       2066.38        50.44 o                         
   7   8   7        627.76        571.86        31.85 o                         
   8   8   7       2070.88       2036.85        71.48 o                         
   9   8   7       1288.16       1375.32        72.61 o                         
  10   8   7        390.11        398.26        34.36 o                         
  11   8   7        459.16        392.89        51.76 o                         
   1   9   7       2583.97       2551.70        44.98 o                         
   2   9   7        478.68        427.37        22.75 o                         
   3   9   7        375.53        395.23        21.27 o                         
   4   9   7        671.84        655.31        29.72 o                         
   5   9   7        801.44        808.15        37.94 o                         
   6   9   7       1273.36       1313.59        52.61 o                         
   7   9   7       1023.09        954.18        49.73 o                         
   8   9   7        298.04        298.39        32.28 o                         
   9   9   7       1008.44       1132.28        56.14 o                         
   1  10   7       2062.23       2097.68       143.85 o                         
   2  10   7        139.47        124.76        20.14 o                         
   3  10   7         54.59         71.30        20.14 o                         
   4  10   7        387.38        371.24        34.04 o                         
   5  10   7       1319.01       1401.33        54.27 o                         
   6  10   7        513.02        516.25        37.02 o                         
   7  10   7        678.35        682.42        77.14 o                         
   1  11   7        360.33        373.50        43.95 o                         
   0   0   8       8729.28       9311.94       213.45 o                         
   2   0   8      61063.95      58184.59       785.49 o                         
   4   0   8      23726.23      24418.67       349.72 o                         
   6   0   8       4324.00       4120.49       124.36 o                         
   8   0   8      17387.45      16704.70       363.79 o                         
  10   0   8      10274.44       9894.75       237.58 o                         
  12   0   8       2541.15       2517.96        71.86 o                         
   0   1   8      30440.76      30266.70       422.60 o                         
   1   1   8      14975.35      15550.23       164.24 o                         
   2   1   8      11627.35      11714.90       128.72 o                         
   3   1   8      27271.87      27189.10       333.81 o                         
   4   1   8      16737.71      16732.33       176.25 o                         
   5   1   8      16369.63      15925.38       196.34 o                         
   6   1   8      13637.28      13712.34       172.32 o                         
   7   1   8       5966.78       6039.74        89.90 o                         
   8   1   8       3947.13       3950.76        66.63 o                         
   9   1   8       3348.97       3322.14        59.66 o                         
  10   1   8       4568.84       4465.57        72.92 o                         
  11   1   8       1696.75       1587.74        37.18 o                         
  12   1   8        873.80        883.04        28.36 o                         
  13   1   8       1379.15       1355.02        36.17 o                         
  14   1   8        265.74        247.32        27.19 o                         
  15   1   8        279.66        269.13        44.55 o                         
   0   2   8      42327.27      40403.58       555.15 o                         
   1   2   8       6360.73       6261.45        77.88 o                         
   2   2   8      23962.64      23835.78       240.52 o                         
   3   2   8      23173.69      23310.65       236.06 o                         
   4   2   8       7991.77       8013.99        85.71 o                         
   5   2   8       8893.54       8965.76       104.09 o                         
   6   2   8      15612.67      15525.34       194.50 o                         
   7   2   8       4062.12       4045.17        69.24 o                         
   8   2   8       7312.46       7193.78       104.24 o                         
   9   2   8       2605.98       2621.02        53.05 o                         
  10   2   8       1185.99       1189.73        33.03 o                         
  11   2   8        623.64        595.69        27.52 o                         
  12   2   8        908.59        878.56        42.29 o                         
  13   2   8       1834.91       1842.90        62.60 o                         
  14   2   8        616.76        633.38        38.36 o                         
  15   2   8        193.68        245.00        44.55 o                         
   0   3   8       7579.60       7409.03       125.91 o                         
   1   3   8      28645.96      27969.18       279.05 o                         
   2   3   8       1941.84       1933.61        35.73 o                         
   3   3   8        585.14        578.11        18.59 o                         
   4   3   8       1909.49       1797.43        31.17 o                         
   5   3   8      34684.87      33059.69       293.42 o                         
   6   3   8       2493.66       2427.46        51.12 o                         
   7   3   8      11188.53      10829.81       144.72 o                         
   8   3   8        350.81        327.53        21.85 o                         
   9   3   8       1215.52       1199.69        32.52 o                         
  10   3   8       1300.03       1264.84        32.97 o                         
  11   3   8       6565.96       6386.17       124.92 o                         
  12   3   8         35.96         68.63        24.52 o                         
  13   3   8       5872.75       5746.95        94.38 o                         
  14   3   8         39.38         72.83        27.19 o                         
  15   3   8        899.28        794.40        76.10 o                         
   0   4   8      17035.58      17620.69       217.19 o                         
   1   4   8       8209.23       8308.38        82.91 o                         
   2   4   8       2640.45       2742.25        36.09 o                         
   3   4   8      19872.35      19199.38       163.91 o                         
   4   4   8       3771.62       3730.58        44.32 o                         
   5   4   8       3996.43       3972.49        51.24 o                         
   6   4   8       6037.30       5844.27        73.56 o                         
   7   4   8       8470.37       7930.17       299.76 o                         
   8   4   8       1379.11       1364.57        54.45 o                         
   9   4   8       3540.78       3310.87        89.17 o                         
  10   4   8       3285.73       3130.37        83.15 o                         
  11   4   8       1888.54       1886.83        66.59 o                         
  12   4   8        770.07        694.73        49.10 o                         
  13   4   8       2170.90       2212.93        73.94 o                         
  14   4   8        310.45        348.23        40.01 o                         
  15   4   8        341.09        315.53        57.54 o                         
   0   5   8      10862.59      10739.76       143.89 o                         
   1   5   8       9815.84       9840.66        94.90 o                         
   2   5   8       4361.99       4163.15        47.68 o                         
   3   5   8      14038.96      13424.99       114.04 o                         
   4   5   8       1060.64       1122.67        21.20 o                         
   5   5   8       6486.33       6245.07        57.81 o                         
   6   5   8       3796.30       3809.41        83.10 o                         
   7   5   8       2419.96       2398.08        73.50 o                         
   8   5   8       1323.60       1356.79        77.96 o                         
   9   5   8       2940.33       2845.06        81.96 o                         
  10   5   8        994.03        958.31       113.22 o                         
  11   5   8        889.68        941.01       140.13 o                         
  12   5   8         26.02         93.80        33.82 o                         
  13   5   8        352.09        350.70        38.70 o                         
  14   5   8         42.12         38.49        34.76 o                         
   0   6   8         94.71        102.88        14.36 o                         
   1   6   8       2893.38       2749.74        34.75 o                         
   2   6   8       8603.00       8392.76        69.14 o                         
   3   6   8       5412.97       5380.42        49.22 o                         
   4   6   8       4233.76       4214.90        54.05 o                         
   5   6   8        564.74        535.69        19.16 o                         
   6   6   8        350.71        391.90        23.23 o                         
   7   6   8       3327.92       3150.24        55.75 o                         
   8   6   8       7498.50       7154.73       117.02 o                         
   9   6   8        756.15        887.21        76.10 o                         
  10   6   8       3892.59       3921.02       124.36 o                         
  11   6   8         85.14        106.14        32.13 o                         
  12   6   8        567.97        492.19        43.95 o                         
  13   6   8        546.00        568.64        48.51 o                         
   0   7   8      10922.15      10704.58       124.13 o                         
   1   7   8       1074.74       1081.36        22.23 o                         
   2   7   8       1254.97       1140.68        21.42 o                         
   3   7   8       4671.48       4599.97        53.94 o                         
   4   7   8       2503.97       2407.87        37.66 o                         
   5   7   8         87.80         64.27        22.24 o                         
   6   7   8       4601.02       4487.08        67.49 o                         
   7   7   8       1838.40       1715.66        65.37 o                         
   8   7   8       1424.81       1332.22        40.74 o                         
   9   7   8        867.30        828.57        57.57 o                         
  10   7   8       3444.72       3440.58        78.46 o                         
  11   7   8         57.07         26.91        34.12 o                         
  12   7   8        239.56        257.84        41.94 o                         
   0   8   8       6313.38       6206.91        81.96 o                         
   1   8   8        740.48        730.23        23.24 o                         
   2   8   8       4622.76       4496.28        56.80 o                         
   3   8   8       3567.09       3392.95        48.45 o                         
   4   8   8       2785.22       2706.98        47.07 o                         
   5   8   8       1048.25       1024.60        36.97 o                         
   6   8   8       2564.26       2523.13        55.13 o                         
   7   8   8        349.83        361.90        31.04 o                         
   8   8   8       1954.23       1905.51        59.99 o                         
   9   8   8        310.09        325.13        42.36 o                         
  10   8   8         84.61         73.82        29.21 o                         
  11   8   8        159.87        186.63        32.49 o                         
   0   9   8       4123.64       4414.45        86.03 o                         
   1   9   8        656.66        601.63        33.03 o                         
   2   9   8       1067.02        990.37        32.92 o                         
   3   9   8        217.63        164.29        17.61 o                         
   4   9   8       2395.41       2426.13        47.19 o                         
   5   9   8       1676.97       1676.28        43.65 o                         
   6   9   8       1885.27       1858.74        59.34 o                         
   7   9   8        811.35        805.57        51.18 o                         
   8   9   8         15.53         23.00        28.09 o                         
   9   9   8        184.18        258.84        33.66 o                         
   0  10   8       1032.51       1011.56        81.67 o                         
   1  10   8        176.97        181.90        50.11 o                         
   2  10   8        343.20        381.64        27.68 o                         
   3  10   8       2415.53       2469.51        53.44 o                         
   4  10   8        833.53        891.93        94.69 o                         
   5  10   8        328.02        271.73        35.61 o                         
   6  10   8        644.58        735.26        72.68 o                         
   2   0   9       3035.83       3166.47        96.52 o                         
   4   0   9       7663.91       7226.57       126.52 o                         
   6   0   9      12314.99      12337.35       282.12 o                         
   8   0   9      25401.08      24132.73       503.00 o                         
  10   0   9       5690.48       5601.64       159.62 o                         
  12   0   9       3129.99       3014.27        80.52 o                         
  14   0   9      11631.44      11593.06       267.28 o                         
   1   1   9      34617.41      34459.68       339.89 o                         
   2   1   9       5336.21       5554.99        83.54 o                         
   3   1   9        695.43        741.56        22.78 o                         
   4   1   9       1516.01       1544.71        33.03 o                         
   5   1   9      11234.94      11050.66       125.84 o                         
   6   1   9      11710.86      11379.64       186.99 o                         
   7   1   9      10715.69      10712.77       142.09 o                         
   8   1   9       1712.47       1736.96        62.04 o                         
   9   1   9       1404.13       1438.22        38.44 o                         
  10   1   9        779.84        779.22        30.48 o                         
  11   1   9         83.22         99.62        17.44 o                         
  12   1   9       8144.99       8084.37       112.94 o                         
  13   1   9        249.84        243.12        29.20 o                         
  14   1   9        109.93        148.49        40.83 o                         
   1   2   9       9418.19       9593.18       110.84 o                         
   2   2   9      20324.12      20280.10       255.58 o                         
   3   2   9       3297.58       3257.82        50.38 o                         
   4   2   9      23636.43      23255.09       237.66 o                         
   5   2   9       6312.65       6208.80        71.61 o                         
   6   2   9       2360.59       2303.85        41.42 o                         
   7   2   9       1886.32       1822.55        49.90 o                         
   8   2   9        803.31        748.22        38.11 o                         
   9   2   9       6718.19       6554.93        98.46 o                         
  10   2   9       4429.65       4264.18        73.00 o                         
  11   2   9        873.26        841.93        32.95 o                         
  12   2   9       2230.28       2208.08        50.01 o                         
  13   2   9        406.52        428.23        28.62 o                         
  14   2   9        371.53        404.63        35.65 o                         
  15   2   9       1422.40       1462.59        89.09 o                         
   1   3   9       1759.39       1754.62        34.89 o                         
   2   3   9       1677.22       1639.64        45.01 o                         
   3   3   9       3823.05       3740.87        55.11 o                         
   4   3   9       1107.32       1082.00        25.35 o                         
   5   3   9       9812.91       9373.76        98.76 o                         
   6   3   9        767.15        758.46        21.86 o                         
   7   3   9       9646.69       9448.59       110.34 o                         
   8   3   9       1556.61       1419.36        39.48 o                         
   9   3   9       5674.85       5421.40        76.60 o                         
  10   3   9        102.78        108.33        18.46 o                         
  11   3   9      16977.96      16733.17       206.67 o                         
  12   3   9         54.46         51.97        29.70 o                         
  13   3   9       1826.07       1821.97        53.29 o                         
  14   3   9        242.27        228.05        31.97 o                         
  15   3   9        692.99        677.01        54.36 o                         
   1   4   9       2180.05       2052.90        38.13 o                         
   2   4   9      11274.35      10870.35       122.78 o                         
   3   4   9       3118.40       3090.61        45.03 o                         
   4   4   9       6589.53       6340.75        73.63 o                         
   5   4   9        993.11        970.18        24.07 o                         
   6   4   9          9.16         11.89         9.95 o                         
   7   4   9         43.35         49.52        14.47 o                         
   8   4   9       3237.30       3078.60        51.90 o                         
   9   4   9      13564.28      12839.69       480.72 o                         
  10   4   9        196.52        156.97        35.27 o                         
  11   4   9         82.39        106.73        33.41 o                         
  12   4   9        343.92        351.39        36.47 o                         
  13   4   9        966.56        916.94        57.57 o                         
  14   4   9         88.55         83.74        33.45 o                         
  15   4   9       3934.44       4097.88       104.28 o                         
   1   5   9      10389.67       9917.74       104.00 o                         
   2   5   9       5205.56       5085.32        58.77 o                         
   3   5   9        124.15        147.48        14.34 o                         
   4   5   9       3308.42       3212.18        41.76 o                         
   5   5   9       2727.54       2649.60        34.37 o                         
   6   5   9       1175.43       1149.36        23.96 o                         
   7   5   9       8488.54       8084.39       101.00 o                         
   8   5   9       2181.90       2041.95       101.16 o                         
   9   5   9       1645.43       1565.33        83.52 o                         
  10   5   9        179.07        173.45        69.60 o                         
  11   5   9        406.74        344.85        36.68 o                         
  12   5   9        560.31        513.72        49.67 o                         
  13   5   9        778.68        733.77        60.33 o                         
  14   5   9         71.06        132.90       115.08 o                         
   1   6   9       1353.18       1337.45        24.16 o                         
   2   6   9         68.62         70.28        10.17 o                         
   3   6   9        150.03        164.12        10.75 o                         
   4   6   9       3069.65       2911.66        35.86 o                         
   5   6   9       3101.13       2911.85        55.70 o                         
   6   6   9       2387.79       2338.41        43.18 o                         
   7   6   9        187.47        161.06        22.26 o                         
   8   6   9       6620.75       6407.39       108.84 o                         
   9   6   9        459.47        493.46        38.03 o                         
  10   6   9       1931.20       1856.91        72.83 o                         
  11   6   9       1379.34       1291.18        67.58 o                         
  12   6   9       1653.84       1744.47        85.38 o                         
  13   6   9        685.33        737.64       112.29 o                         
   1   7   9       4149.13       4072.54        44.25 o                         
   2   7   9        297.24        280.81        13.29 o                         
   3   7   9        209.55        222.40        11.68 o                         
   4   7   9        424.00        460.66        22.65 o                         
   5   7   9       3071.43       2973.20        52.68 o                         
   6   7   9       6375.29       6337.37       114.13 o                         
   7   7   9        444.95        464.72        33.76 o                         
   8   7   9        192.12        213.92        28.64 o                         
   9   7   9        112.54        177.35        26.73 o                         
  10   7   9        131.02        128.81        27.04 o                         
  11   7   9        746.61        679.41        88.39 o                         
  12   7   9       4698.03       4837.84       131.46 o                         
   1   8   9       3012.07       2912.54        37.42 o                         
   2   8   9       2293.50       2227.46        35.22 o                         
   3   8   9          8.06         29.02        15.00 o                         
   4   8   9       4704.79       4501.14        71.66 o                         
   5   8   9       1605.24       1650.70        38.00 o                         
   6   8   9        167.43        192.20        18.47 o                         
   7   8   9        822.23        803.64        45.82 o                         
   8   8   9         71.48         59.94        25.67 o                         
   9   8   9         41.20         88.54        28.25 o                         
  10   8   9       1987.07       2098.99        67.66 o                         
  11   8   9        136.35         91.69        38.33 o                         
   1   9   9        251.02        267.15        22.92 o                         
   2   9   9       2033.07       2093.21        58.67 o                         
   3   9   9        376.06        364.44        24.92 o                         
   4   9   9        453.33        485.68        26.79 o                         
   5   9   9        388.47        376.88        24.83 o                         
   6   9   9        181.40        210.65        30.40 o                         
   7   9   9        387.73        399.57        34.38 o                         
   8   9   9       1467.01       1393.71        58.71 o                         
   9   9   9        841.42        875.93        87.46 o                         
   1  10   9         28.57         88.86        32.13 o                         
   2  10   9        788.62        827.09        47.08 o                         
   3  10   9        874.06        939.43        58.67 o                         
   4  10   9        329.76        301.44        36.13 o                         
   5  10   9        135.03        103.52        29.25 o                         
   6  10   9        127.97        118.30        34.45 o                         
   0   0  10      10210.26       9870.62       230.15 o                         
   2   0  10      50806.49      47527.79       652.93 o                         
   4   0  10      41080.19      38387.81       535.43 o                         
   6   0  10         66.67         62.39        16.91 o                         
   8   0  10      16370.92      15737.69       350.80 o                         
  10   0  10      14160.00      13703.42       313.68 o                         
  12   0  10       1167.57       1141.49        72.39 o                         
  14   0  10       1258.07       1202.74       116.93 o                         
   0   1  10      31365.59      32154.77       452.79 o                         
   1   1  10       7783.45       8039.97        97.88 o                         
   2   1  10      10530.65      10295.37       118.98 o                         
   3   1  10      35371.96      34809.16       345.19 o                         
   4   1  10       8990.09       9147.44       108.68 o                         
   5   1  10      10331.73       9905.58       116.32 o                         
   6   1  10       8557.20       8379.38       102.38 o                         
   7   1  10       1893.12       1759.17        55.77 o                         
   8   1  10       2480.85       2391.50        66.19 o                         
   9   1  10       4334.08       4259.31        72.17 o                         
  10   1  10       2058.31       1987.64        61.52 o                         
  11   1  10       2259.80       2160.77        64.72 o                         
  12   1  10        579.13        603.23        53.83 o                         
  13   1  10       1010.10       1023.01        73.86 o                         
  14   1  10        401.34        444.10        35.15 o                         
  15   1  10        326.47        352.65        50.11 o                         
   0   2  10      44320.11      42695.36       589.93 o                         
   1   2  10       8142.59       8018.32        97.62 o                         
   2   2  10       8306.52       7988.59       111.65 o                         
   3   2  10      10907.14      10925.15       125.15 o                         
   4   2  10       1713.26       1608.66        34.25 o                         
   5   2  10       6790.71       6646.81       115.20 o                         
   6   2  10      14699.22      14515.15       159.38 o                         
   7   2  10       3630.34       3556.24        55.43 o                         
   8   2  10       4323.23       4159.07        72.47 o                         
   9   2  10       1406.84       1351.80        39.58 o                         
  10   2  10        648.24        593.55        31.08 o                         
  11   2  10       1393.86       1411.58        41.74 o                         
  12   2  10       1095.54       1159.98        42.45 o                         
  13   2  10       1269.38       1311.54        60.10 o                         
  14   2  10        727.35        665.00        49.41 o                         
  15   2  10         32.27         27.84        44.55 o                         
   0   3  10       3710.11       3562.67        76.70 o                         
   1   3  10      24508.84      23434.94       240.33 o                         
   2   3  10       3076.40       2826.56        47.15 o                         
   3   3  10       3207.78       3162.00        50.27 o                         
   4   3  10       1292.27       1258.59        30.35 o                         
   5   3  10      20730.50      20213.51       190.17 o                         
   6   3  10        334.38        338.33        17.19 o                         
   7   3  10      15253.32      14684.32       144.36 o                         
   8   3  10        771.38        715.18        25.14 o                         
   9   3  10        240.29        247.47        21.27 o                         
  10   3  10        739.02        722.89        40.04 o                         
  11   3  10       3434.23       3418.57        64.49 o                         
  12   3  10          4.14         13.52        25.57 o                         
  13   3  10       5695.33       5880.23       120.21 o                         
  14   3  10         40.78        104.83        31.42 o                         
  15   3  10        829.43        779.55        87.24 o                         
   0   4  10      12542.20      12519.59       197.44 o                         
   1   4  10       6429.45       6188.92        80.15 o                         
   2   4  10       2542.37       2506.33        53.31 o                         
   3   4  10      17638.49      16829.35       179.58 o                         
   4   4  10       2518.73       2431.04        39.87 o                         
   5   4  10       3515.45       3285.23        47.36 o                         
   6   4  10       5329.59       5158.70        63.66 o                         
   7   4  10       2805.17       2628.58        40.90 o                         
   8   4  10       1140.65       1180.25        40.40 o                         
   9   4  10       2684.35       2513.31        53.56 o                         
  10   4  10       2352.53       2462.25       143.85 o                         
  11   4  10       1379.41       1257.59        58.13 o                         
  12   4  10        438.92        436.32        40.43 o                         
  13   4  10       1264.16       1305.96        64.15 o                         
  14   4  10        385.71        450.42        44.57 o                         
   0   5  10       2870.12       3011.74        70.13 o                         
   1   5  10       3192.00       3165.03        47.15 o                         
   2   5  10       1600.93       1587.46        31.81 o                         
   3   5  10      15362.25      14894.15       161.15 o                         
   4   5  10       1562.70       1485.19        30.45 o                         
   5   5  10       4231.04       4093.36        54.56 o                         
   6   5  10       1735.47       1678.86        31.87 o                         
   7   5  10        202.82        199.91        18.85 o                         
   8   5  10        679.93        671.10        26.94 o                         
   9   5  10       3547.48       3358.26        62.34 o                         
  10   5  10       1170.64       1069.36        37.03 o                         
  11   5  10       1572.05       1630.58        45.57 o                         
  12   5  10          1.75         14.13        30.89 o                         
  13   5  10        584.05        598.71        53.51 o                         
  14   5  10        133.55        187.54        41.33 o                         
   0   6  10       1765.51       1706.75        46.54 o                         
   1   6  10       5196.10       5076.74        60.37 o                         
   2   6  10       7788.24       7554.34        73.92 o                         
   3   6  10       2763.53       2762.21        38.24 o                         
   4   6  10       4609.03       4347.70        49.26 o                         
   5   6  10       1592.68       1548.41        29.68 o                         
   6   6  10        509.79        468.47        25.54 o                         
   7   6  10       2668.57       2824.05        66.85 o                         
   8   6  10       4289.78       4054.50        85.12 o                         
   9   6  10         73.90         71.54        22.72 o                         
  10   6  10       4915.24       5044.75        95.45 o                         
  11   6  10         25.97         37.34        42.05 o                         
  12   6  10        319.03        390.97        42.64 o                         
  13   6  10        614.19        642.85       116.00 o                         
   0   7  10      11819.43      11742.25       136.70 o                         
   1   7  10       1943.14       1908.24        30.78 o                         
   2   7  10       2283.13       2309.35        32.48 o                         
   3   7  10       2711.71       2584.76        33.72 o                         
   4   7  10        906.21        861.37        32.13 o                         
   5   7  10       1004.14        985.23        30.35 o                         
   6   7  10       4916.07       4881.55        72.39 o                         
   7   7  10       2009.13       2036.05        59.21 o                         
   8   7  10       2759.55       2852.39        69.74 o                         
   9   7  10        230.13        258.90        30.19 o                         
  10   7  10       1968.51       2162.00       113.82 o                         
  11   7  10         61.45         29.34        28.09 o                         
  12   7  10        345.07        373.08        58.47 o                         
   0   8  10       7324.64       7041.33        92.21 o                         
   1   8  10        663.60        681.66        22.21 o                         
   2   8  10       2513.27       2441.74        34.23 o                         
   3   8  10       2216.36       2246.00        47.84 o                         
   4   8  10        858.72        873.15        31.88 o                         
   5   8  10        470.82        448.14        25.51 o                         
   6   8  10       3335.74       3340.29        70.73 o                         
   7   8  10        623.82        587.97        40.74 o                         
   8   8  10       1341.46       1369.05        55.36 o                         
   9   8  10        282.31        291.23        33.51 o                         
  10   8  10         20.72         -5.62        28.34 o                         
   0   9  10       1455.40       1500.66        52.10 o                         
   1   9  10        992.96        951.52        44.78 o                         
   2   9  10       2134.98       2198.68        55.19 o                         
   3   9  10        306.16        332.07        24.77 o                         
   4   9  10       2685.66       2803.09        60.39 o                         
   5   9  10       1253.70       1263.83        41.99 o                         
   6   9  10        579.44        581.16        40.14 o                         
   7   9  10       1238.29       1224.87        73.90 o                         
   8   9  10        164.44        134.33        30.53 o                         
   0  10  10        618.81        690.46        77.96 o                         
   1  10  10         14.77          7.72        38.98 o                         
   2  10  10        744.86        717.01        53.96 o                         
   3  10  10       2625.31       2871.44        78.49 o                         
   4  10  10        887.86        997.20        55.59 o                         
   5  10  10        686.04        644.06        70.53 o                         
   2   0  11      29789.41      29334.36       437.11 o                         
   4   0  11      24488.45      23872.24       349.04 o                         
   6   0  11       8378.38       8121.43       143.49 o                         
   8   0  11       4099.27       3910.76       128.07 o                         
  10   0  11       2893.56       2819.38       107.65 o                         
  12   0  11       5968.13       5805.81       165.19 o                         
  14   0  11        173.58        139.21        42.69 o                         
   1   1  11       1440.94       1580.40        34.54 o                         
   2   1  11       3327.76       3403.07        54.24 o                         
   3   1  11       3753.11       3784.53        58.11 o                         
   4   1  11       9131.68       8423.40       103.59 o                         
   5   1  11       6971.79       6698.09        87.06 o                         
   6   1  11        781.43        795.01        26.50 o                         
   7   1  11        119.47        148.80        15.36 o                         
   8   1  11       2672.68       2478.27        53.68 o                         
   9   1  11       7785.08       7530.31       146.63 o                         
  10   1  11       4979.32       4733.70       102.27 o                         
  11   1  11       4863.24       4666.18       139.21 o                         
  12   1  11        586.36        580.26        94.66 o                         
  13   1  11        119.68        130.58        27.47 o                         
  14   1  11       2885.72       2901.40       134.57 o                         
  15   1  11       1546.41       1488.57        90.95 o                         
   1   2  11       7447.32       7301.15        91.83 o                         
   2   2  11       5942.07       6048.05        94.28 o                         
   3   2  11        380.87        367.81        19.99 o                         
   4   2  11        252.80        276.64        17.51 o                         
   5   2  11        117.25        107.55        13.38 o                         
   6   2  11      10186.54       9905.11       117.41 o                         
   7   2  11       7416.23       6957.56        90.12 o                         
   8   2  11       6640.10       6261.22        83.75 o                         
   9   2  11       1052.09       1022.89        36.91 o                         
  10   2  11        175.07        179.20        21.37 o                         
  11   2  11       3316.25       3230.81        63.25 o                         
  12   2  11       4981.31       4995.28        82.56 o                         
  13   2  11       1299.26       1328.07        43.26 o                         
  14   2  11       2020.68       2065.81       103.94 o                         
  15   2  11        502.30        554.97        63.11 o                         
   1   3  11      27939.94      27017.11       274.43 o                         
   2   3  11        378.23        391.87        20.29 o                         
   3   3  11       3690.76       3660.06        57.01 o                         
   4   3  11        549.27        523.59        24.16 o                         
   5   3  11      11782.63      11278.00       154.04 o                         
   6   3  11       1155.08       1131.13        29.92 o                         
   7   3  11       6654.02       6362.46        75.40 o                         
   8   3  11       1568.48       1535.61        32.09 o                         
   9   3  11       8072.86       7809.62        97.02 o                         
  10   3  11        496.33        512.42        31.35 o                         
  11   3  11        343.60        338.12        29.67 o                         
  12   3  11        446.88        437.49        28.82 o                         
  13   3  11        846.77        896.16        55.49 o                         
  14   3  11        434.61        449.53        41.94 o                         
  15   3  11       2295.38       2336.80       116.93 o                         
   1   4  11       6745.71       6614.92        85.55 o                         
   2   4  11       2588.23       2529.37        45.09 o                         
   3   4  11        318.73        312.37        19.49 o                         
   4   4  11        409.53        387.48        20.18 o                         
   5   4  11       2998.05       2878.55        48.45 o                         
   6   4  11       3991.50       3855.81        53.58 o                         
   7   4  11       7632.15       7376.59        84.08 o                         
   8   4  11       4344.20       4287.79        56.90 o                         
   9   4  11        174.35        152.69        14.11 o                         
  10   4  11          2.29          5.34        13.22 o                         
  11   4  11       2803.82       2728.39        59.01 o                         
  12   4  11       2660.45       2572.36        80.52 o                         
  13   4  11       1414.65       1455.59        78.88 o                         
  14   4  11       1220.31       1357.73        75.17 o                         
   1   5  11       1280.63       1324.65        32.64 o                         
   2   5  11        716.70        666.53        24.86 o                         
   3   5  11       1431.78       1434.58        33.11 o                         
   4   5  11       2575.09       2480.00        45.54 o                         
   5   5  11       4704.19       4622.37        60.24 o                         
   6   5  11        857.47        837.88        26.06 o                         
   7   5  11        482.06        450.30        20.04 o                         
   8   5  11        890.32        876.24        30.83 o                         
   9   5  11       5518.03       5421.55        77.34 o                         
  10   5  11        757.56        736.06        43.70 o                         
  11   5  11       2206.20       2178.94        55.19 o                         
  12   5  11       1035.84        973.08        43.62 o                         
  13   5  11        985.91       1147.77        70.21 o                         
   1   6  11        111.10        113.17        15.81 o                         
   2   6  11       8096.47       7929.60        97.53 o                         
   3   6  11        662.04        703.78        26.13 o                         
   4   6  11       7253.78       6977.12        87.43 o                         
   5   6  11        902.16        925.66        30.93 o                         
   6   6  11       3169.68       3015.86        44.59 o                         
   7   6  11        351.91        319.00        23.58 o                         
   8   6  11       1302.23       1244.36        36.83 o                         
   9   6  11       1461.02       1503.01        60.71 o                         
  10   6  11        400.81        434.62        33.72 o                         
  11   6  11       1327.09       1321.84        54.23 o                         
  12   6  11       1633.43       1763.63       117.77 o                         
   1   7  11        596.15        498.16        22.54 o                         
   2   7  11       3282.99       3223.84        39.94 o                         
   3   7  11        581.82        552.65        21.32 o                         
   4   7  11       5682.58       5643.26        60.54 o                         
   5   7  11       1520.89       1544.27        36.57 o                         
   6   7  11         76.98         82.44        17.13 o                         
   7   7  11        336.29        342.31        24.38 o                         
   8   7  11       1439.16       1531.42        54.73 o                         
   9   7  11        953.60        999.82        50.24 o                         
  10   7  11       1725.34       1822.46        61.88 o                         
  11   7  11       1099.69       1237.97       112.00 o                         
   1   8  11        291.20        346.47        17.21 o                         
   2   8  11       1337.58       1329.51        29.96 o                         
   3   8  11        339.74        375.14        26.25 o                         
   4   8  11        152.72        105.87        19.74 o                         
   5   8  11        521.14        539.19        31.61 o                         
   6   8  11       1668.52       1609.29        42.87 o                         
   7   8  11        159.85        165.73        28.46 o                         
   8   8  11        924.53        889.56        50.75 o                         
   9   8  11        926.84        875.82        52.93 o                         
  10   8  11        222.93        194.40        37.13 o                         
   1   9  11       2481.95       2256.91        93.23 o                         
   2   9  11        218.20        203.99        43.62 o                         
   3   9  11        241.62        244.67        33.33 o                         
   4   9  11        403.60        474.81        35.71 o                         
   5   9  11        775.65        709.98        52.06 o                         
   6   9  11        636.46        759.36        83.61 o                         
   7   9  11        713.10        732.30        66.73 o                         
   1  10  11       2214.76       2484.58        80.71 o                         
   2  10  11         74.77        107.03        41.76 o                         
   3  10  11         17.66         -7.59        29.42 o                         
   4  10  11        279.25        293.94        36.03 o                         
   0   0  12     108570.28      98997.63      1870.93 o                         
   2   0  12        294.00        245.51        24.04 o                         
   4   0  12       5376.25       5462.89       107.52 o                         
   6   0  12      41315.54      39227.88       551.15 o                         
   8   0  12        178.91        175.56        29.70 o                         
  10   0  12       1765.30       1789.26        85.38 o                         
  12   0  12        535.19        501.14        57.54 o                         
  14   0  12        239.68        254.28        46.40 o                         
   0   1  12       1037.68       1031.49        50.11 o                         
   1   1  12       4650.83       4521.14        66.33 o                         
   2   1  12      21597.09      20643.74       251.08 o                         
   3   1  12        680.88        701.87        27.06 o                         
   4   1  12       7061.87       6943.55        90.15 o                         
   5   1  12        150.87        182.69        15.82 o                         
   6   1  12       1006.75       1022.43        30.04 o                         
   7   1  12      13278.80      12720.95       145.52 o                         
   8   1  12       9116.81       8745.84       108.65 o                         
   9   1  12        343.15        312.93        20.87 o                         
  10   1  12        187.99        163.33        33.41 o                         
  11   1  12       1254.10       1117.03        52.45 o                         
  12   1  12        410.57        367.25        34.12 o                         
  13   1  12       4577.82       4745.31       104.18 o                         
  14   1  12        487.46        504.85        57.54 o                         
  15   1  12        147.18        170.76        48.26 o                         
   0   2  12       3267.08       3278.30       159.62 o                         
   1   2  12       6773.57       6697.35        87.44 o                         
   2   2  12       2286.66       2142.75        42.15 o                         
   3   2  12       1974.46       1896.15        45.45 o                         
   4   2  12      15320.92      14630.60       162.30 o                         
   5   2  12      13135.94      12612.05       143.44 o                         
   6   2  12       1061.16        965.19        29.35 o                         
   7   2  12        780.81        775.74        27.52 o                         
   8   2  12        716.56        672.52        27.11 o                         
   9   2  12        527.94        481.15        28.64 o                         
  10   2  12       9283.11       9010.58       127.73 o                         
  11   2  12       2411.34       2322.43        98.37 o                         
  12   2  12        379.72        392.43        32.50 o                         
  13   2  12        960.51       1033.04       116.93 o                         
  14   2  12        833.08        835.86        64.72 o                         
  15   2  12        353.60        313.68        59.39 o                         
   0   3  12       1577.89       1658.26        51.73 o                         
   1   3  12        908.67        906.45        27.32 o                         
   2   3  12       1837.67       1717.01        37.43 o                         
   3   3  12      56261.12      52647.43       511.07 o                         
   4   3  12         70.66         74.19        12.40 o                         
   5   3  12        834.41        796.85        30.00 o                         
   6   3  12        931.08        919.07        28.61 o                         
   7   3  12       3008.19       2949.42        50.81 o                         
   8   3  12        919.99        847.55        37.25 o                         
   9   3  12       6578.25       6476.95        85.75 o                         
  10   3  12        214.85        202.11        16.39 o                         
  11   3  12         21.50         23.19        15.03 o                         
  12   3  12        102.93         96.68        17.58 o                         
  13   3  12        524.23        689.68       100.23 o                         
  14   3  12         61.68         63.11        48.26 o                         
   0   4  12       2038.67       2088.21        59.02 o                         
   1   4  12      15313.56      15021.75       167.71 o                         
   2   4  12        340.30        344.93        20.58 o                         
   3   4  12       1369.74       1315.92        32.81 o                         
   4   4  12       3034.08       2821.83        48.97 o                         
   5   4  12      15163.49      14749.61       162.52 o                         
   6   4  12       1366.01       1332.26        35.36 o                         
   7   4  12       1597.18       1576.03        37.32 o                         
   8   4  12       1589.50       1540.40        33.13 o                         
   9   4  12        236.96        210.28        15.63 o                         
  10   4  12       3622.94       3546.91        50.97 o                         
  11   4  12       1782.47       1818.07        48.60 o                         
  12   4  12        520.27        469.67        45.92 o                         
  13   4  12        120.31        104.61        24.76 o                         
  14   4  12        527.37        580.95        70.53 o                         
   0   5  12        345.69        410.97        47.33 o                         
   1   5  12       7422.58       7188.26        91.81 o                         
   2   5  12       1925.00       1901.47        53.04 o                         
   3   5  12       2231.31       2141.21        42.15 o                         
   4   5  12        353.44        383.41        21.48 o                         
   5   5  12        890.27        857.07        28.12 o                         
   6   5  12        195.48        193.13        16.32 o                         
   7   5  12       9389.55       9241.72       100.36 o                         
   8   5  12       2873.43       2824.21        44.29 o                         
   9   5  12        433.27        456.43        34.29 o                         
  10   5  12       1365.38       1423.92        39.60 o                         
  11   5  12        316.87        320.25        25.18 o                         
  12   5  12        256.29        252.61        25.59 o                         
  13   5  12       2315.73       2437.99       118.33 o                         
   0   6  12      22696.91      22338.33       883.49 o                         
   1   6  12        922.78        904.16        29.68 o                         
   2   6  12        966.39        884.75        29.33 o                         
   3   6  12       3461.56       3422.76        55.09 o                         
   4   6  12        255.11        258.94        25.16 o                         
   5   6  12       2368.16       2303.23        42.98 o                         
   6   6  12       9175.62       9027.99       106.26 o                         
   7   6  12         62.58         25.38        17.31 o                         
   8   6  12        331.97        347.77        24.98 o                         
   9   6  12        968.17        923.66        34.90 o                         
  10   6  12        690.96        672.10        55.46 o                         
  11   6  12        587.78        617.43        42.09 o                         
  12   6  12        204.09        190.05        40.08 o                         
   0   7  12       2002.35       2030.16        49.20 o                         
   1   7  12         15.47         11.26        11.95 o                         
   2   7  12       8883.04       8942.65        96.13 o                         
   3   7  12       1426.01       1433.07        31.70 o                         
   4   7  12       4105.93       4030.03        59.95 o                         
   5   7  12       1346.21       1304.68        41.43 o                         
   6   7  12        457.13        425.14        28.77 o                         
   7   7  12        532.10        530.65        30.45 o                         
   8   7  12       3455.43       3560.76        61.71 o                         
   9   7  12        565.95        493.41        37.60 o                         
  10   7  12         90.86         90.48        29.19 o                         
  11   7  12        522.14        476.89        41.21 o                         
   0   8  12       1417.01       1313.87        40.80 o                         
   1   8  12         87.37         83.23        14.81 o                         
   2   8  12       1132.99       1163.19        29.83 o                         
   3   8  12         33.01         31.29        17.42 o                         
   4   8  12       3855.33       3884.42        72.35 o                         
   5   8  12        411.71        466.37        30.48 o                         
   6   8  12        750.78        800.25        42.06 o                         
   7   8  12       1135.90       1230.41        54.06 o                         
   8   8  12         53.08         76.93        29.85 o                         
   9   8  12        116.77        126.72        60.69 o                         
   0   9  12       1849.14       2068.86       100.23 o                         
   1   9  12        119.09        102.60        18.56 o                         
   2   9  12       1069.94       1095.75        44.12 o                         
   3   9  12       3909.30       3784.59        73.40 o                         
   4   9  12        280.20        239.22        26.33 o                         
   5   9  12        234.61        235.22        52.90 o                         
   6   9  12       1341.57       1477.14       167.05 o                         
   7   9  12         51.62        178.18        55.68 o                         
   0  10  12        730.47        831.52        89.09 o                         
   1  10  12       1683.39       1837.93        74.77 o                         
   2  10  12        438.16        512.45        45.94 o                         
   2   0  13       6982.59       7047.53       181.90 o                         
   4   0  13      10344.39      10101.19       171.80 o                         
   6   0  13      10359.69       9895.27       169.78 o                         
   8   0  13       2162.77       2129.27        62.63 o                         
  10   0  13       2894.44       2663.13        73.18 o                         
  12   0  13       8882.13       8992.70       230.15 o                         
  14   0  13        115.09        128.07        44.55 o                         
   1   1  13       6100.07       5846.07        92.84 o                         
   2   1  13       5393.52       5272.94        74.66 o                         
   3   1  13        388.12        396.03        21.48 o                         
   4   1  13       8724.92       8230.94       103.63 o                         
   5   1  13       8206.87       7889.25       100.77 o                         
   6   1  13       3759.60       3496.46        57.84 o                         
   7   1  13        695.21        708.54        27.64 o                         
   8   1  13       2018.46       1877.16        41.88 o                         
   9   1  13       1640.71       1669.87        42.31 o                         
  10   1  13       3179.54       2967.93        54.08 o                         
  11   1  13       3285.99       3190.57        57.60 o                         
  12   1  13       2625.24       2643.58        74.26 o                         
  13   1  13        452.46        455.34        71.46 o                         
  14   1  13       1717.20       1711.29        76.10 o                         
  15   1  13        900.64       1011.56        89.09 o                         
   1   2  13       7186.36       6749.37        89.04 o                         
   2   2  13       8247.53       7987.88       116.27 o                         
   3   2  13       3789.31       3582.94        66.85 o                         
   4   2  13       2001.34       1974.13        57.12 o                         
   5   2  13        214.83        188.48        26.25 o                         
   6   2  13       1752.16       1789.86        47.33 o                         
   7   2  13       4821.51       4682.50        69.49 o                         
   8   2  13       7480.74       6959.26       120.29 o                         
   9   2  13       5195.74       4966.28        73.17 o                         
  10   2  13        462.46        467.49        26.93 o                         
  11   2  13       1488.34       1437.33        54.65 o                         
  12   2  13       1491.17       1443.81        40.64 o                         
  13   2  13        610.99        625.24        37.42 o                         
  14   2  13       2346.20       2391.72        75.28 o                         
   1   3  13      10219.98      10241.62       121.76 o                         
   2   3  13        776.01        775.74        26.84 o                         
   3   3  13       2733.71       2637.04        48.08 o                         
   4   3  13       1129.94       1067.20        30.65 o                         
   5   3  13       2791.10       2722.69        49.47 o                         
   6   3  13        639.13        630.81        26.44 o                         
   7   3  13       4610.79       4469.39       103.26 o                         
   8   3  13        105.37        112.35        24.93 o                         
   9   3  13       8476.55       8339.62       104.74 o                         
  10   3  13        127.20        135.04        17.31 o                         
  11   3  13         95.45         90.68        17.13 o                         
  12   3  13        398.81        420.15        24.52 o                         
  13   3  13       1010.62        957.87        51.83 o                         
  14   3  13        117.03         92.95        32.99 o                         
   1   4  13       5671.32       5564.30        77.22 o                         
   2   4  13       6320.08       6194.14        83.16 o                         
   3   4  13        626.23        560.62        32.42 o                         
   4   4  13       4035.79       3934.95        61.13 o                         
   5   4  13       3115.61       3036.28        52.28 o                         
   6   4  13        866.45        793.13        33.17 o                         
   7   4  13       3852.76       3602.95        57.66 o                         
   8   4  13       1650.96       1606.53        38.15 o                         
   9   4  13       1343.53       1295.37        35.24 o                         
  10   4  13        101.01         91.86        16.60 o                         
  11   4  13       2379.85       2237.61        61.32 o                         
  12   4  13        725.44        709.90        40.44 o                         
  13   4  13       1399.86       1551.22        60.48 o                         
   1   5  13       3059.04       2922.63        51.23 o                         
   2   5  13       1391.92       1380.08        35.34 o                         
   3   5  13        818.55        803.97        28.02 o                         
   4   5  13       2606.44       2619.80        48.61 o                         
   5   5  13       6067.22       5829.49       140.78 o                         
   6   5  13       3343.84       3376.41        54.95 o                         
   7   5  13        320.45        380.42        23.31 o                         
   8   5  13        438.20        476.80        24.75 o                         
   9   5  13       2428.55       2399.19        71.80 o                         
  10   5  13        572.41        591.87        31.90 o                         
  11   5  13       3087.78       3040.33        73.41 o                         
  12   5  13       1226.00       1288.56        56.50 o                         
  13   5  13        824.46        848.23        65.49 o                         
   1   6  13       1986.45       1923.89        41.43 o                         
   2   6  13       3849.65       3738.74        59.50 o                         
   3   6  13        236.49        228.55        21.22 o                         
   4   6  13       4768.12       4604.67        72.68 o                         
   5   6  13        209.19        237.04        18.26 o                         
   6   6  13       3484.87       3297.51        53.07 o                         
   7   6  13       1699.29       1734.94        37.23 o                         
   8   6  13        202.81        167.05        21.86 o                         
   9   6  13        574.67        588.99        59.30 o                         
  10   6  13        788.23        760.39        41.46 o                         
  11   6  13        265.85        257.42        32.74 o                         
  12   6  13       2282.01       2351.65       133.64 o                         
   1   7  13       2049.08       2054.10        44.10 o                         
   2   7  13       2688.08       2602.61        62.15 o                         
   3   7  13        268.97        273.59        19.49 o                         
   4   7  13       2272.74       2242.65        38.67 o                         
   5   7  13        500.97        495.29        25.38 o                         
   6   7  13        466.23        411.79        26.83 o                         
   7   7  13        609.41        612.67        36.49 o                         
   8   7  13       1727.37       1808.30        71.20 o                         
   9   7  13        690.47        753.84        47.85 o                         
  10   7  13        887.13        916.47        51.24 o                         
   1   8  13        848.16        986.88        32.03 o                         
   2   8  13        976.96        956.61        33.43 o                         
   3   8  13        267.04        316.34        22.08 o                         
   4   8  13        467.41        454.31        31.27 o                         
   5   8  13        519.33        483.31        34.50 o                         
   6   8  13        929.31       1090.69        70.71 o                         
   7   8  13        346.41        356.28        39.31 o                         
   8   8  13       1733.04       1728.47        72.94 o                         
   1   9  13       1370.18       1424.73        55.19 o                         
   2   9  13        345.28        401.96        33.06 o                         
   3   9  13        340.97        332.79        39.94 o                         
   4   9  13       1019.03       1164.75        58.86 o                         
   5   9  13        465.01        473.86        46.40 o                         
   6   9  13        298.31        251.84        37.79 o                         
   0   0  14       4499.37       4170.61       129.93 o                         
   2   0  14      12545.95      12270.52       201.43 o                         
   4   0  14       7829.22       7672.39       140.36 o                         
   6   0  14       1523.15       1421.68        51.53 o                         
   8   0  14       8398.57       8365.78       151.38 o                         
  10   0  14       7742.79       7353.77       523.41 o                         
  12   0  14       1050.40       1063.95       101.16 o                         
  14   0  14       1534.37       1614.24        65.46 o                         
   0   1  14      24487.56      23716.90       351.08 o                         
   1   1  14       3929.29       3908.37        62.17 o                         
   2   1  14       2702.10       2597.01        48.91 o                         
   3   1  14       9385.43       8963.33       111.75 o                         
   4   1  14       5510.95       5228.53        75.54 o                         
   5   1  14       1942.18       1914.90        41.56 o                         
   6   1  14       8490.25       8235.80       104.89 o                         
   7   1  14       2902.01       2769.27        51.68 o                         
   8   1  14       1993.13       1827.98        47.36 o                         
   9   1  14       2100.90       1955.32        45.37 o                         
  10   1  14       5045.73       4923.84        74.73 o                         
  11   1  14        296.04        274.66        21.81 o                         
  12   1  14         69.44         52.72        19.29 o                         
  13   1  14        814.58        855.93        39.11 o                         
  14   1  14        102.62        131.69        22.36 o                         
   0   2  14      11859.58      11714.15       193.56 o                         
   1   2  14       1923.80       1946.84        41.27 o                         
   2   2  14       9186.97       9008.61       111.30 o                         
   3   2  14      12730.56      12600.27       145.17 o                         
   4   2  14       6772.85       6615.21        89.16 o                         
   5   2  14       1286.62       1214.02        33.80 o                         
   6   2  14       4531.23       4403.97        67.67 o                         
   7   2  14       4195.57       4005.96        71.92 o                         
   8   2  14       3088.73       2996.81        53.84 o                         
   9   2  14        945.15        960.09        32.61 o                         
  10   2  14       1507.40       1448.59        39.10 o                         
  11   2  14        229.14        216.66        24.65 o                         
  12   2  14        430.75        386.21        24.83 o                         
  13   2  14       1455.89       1406.49        51.58 o                         
  14   2  14        301.44        317.46        30.23 o                         
   0   3  14        905.83        915.55        54.75 o                         
   1   3  14      10414.26      10221.57       122.92 o                         
   2   3  14        873.95        913.25        30.79 o                         
   3   3  14       1716.16       1574.26        37.01 o                         
   4   3  14        764.33        739.72        28.07 o                         
   5   3  14      10632.05      10247.08       123.15 o                         
   6   3  14       1002.09        917.40        36.43 o                         
   7   3  14       5060.15       4991.21        73.09 o                         
   8   3  14        339.14        312.17        20.68 o                         
   9   3  14       1286.72       1298.18        36.15 o                         
  10   3  14        318.55        332.14        21.87 o                         
  11   3  14       3403.29       3337.04        58.20 o                         
  12   3  14        218.30        200.09        21.27 o                         
  13   3  14       2703.97       2785.48        74.26 o                         
  14   3  14         43.78         -1.53        56.61 o                         
   0   4  14       7841.03       7536.42       137.73 o                         
   1   4  14       3718.75       3661.36        59.36 o                         
   2   4  14       1442.24       1384.91        34.89 o                         
   3   4  14      14090.31      13541.27       194.23 o                         
   4   4  14       2086.11       1987.47        42.12 o                         
   5   4  14       1477.47       1311.70        79.93 o                         
   6   4  14       3374.85       3191.63        54.90 o                         
   7   4  14       6393.97       6182.27        83.89 o                         
   8   4  14         79.72         91.45        15.97 o                         
   9   4  14       1281.20       1332.47        47.90 o                         
  10   4  14        812.35        835.18        37.51 o                         
  11   4  14        676.87        672.66        42.55 o                         
  12   4  14        248.40        232.38        42.96 o                         
  13   4  14       1908.74       1978.86        83.52 o                         
   0   5  14      10285.88      10389.17       175.18 o                         
   1   5  14       7243.44       7143.15        93.24 o                         
   2   5  14       1106.84       1105.85        37.24 o                         
   3   5  14       6832.20       6570.54       100.45 o                         
   4   5  14       1177.80       1143.24        35.64 o                         
   5   5  14       5303.88       5241.92        74.54 o                         
   6   5  14       2836.23       2793.43        59.47 o                         
   7   5  14       1232.59       1208.82        34.27 o                         
   8   5  14        374.14        403.01        25.04 o                         
   9   5  14       1197.93       1239.98        35.19 o                         
  10   5  14       1038.66       1048.76        61.67 o                         
  11   5  14        786.70        771.28        47.05 o                         
  12   5  14         23.32         -1.43        41.76 o                         
   0   6  14        267.66        275.68        28.19 o                         
   1   6  14       1893.84       1885.88        41.68 o                         
   2   6  14       4200.29       4109.34        84.39 o                         
   3   6  14       2483.65       2364.65        46.79 o                         
   4   6  14       2387.45       2275.25        45.62 o                         
   5   6  14       1168.67       1141.50        34.01 o                         
   6   6  14        480.15        464.65        25.42 o                         
   7   6  14        647.35        676.34        28.76 o                         
   8   6  14       3152.84       3231.93        97.88 o                         
   9   6  14        621.79        681.42        45.88 o                         
  10   6  14       1634.46       1649.54        70.29 o                         
  11   6  14        136.41        157.92        57.54 o                         
   0   7  14       5598.99       5505.63       110.22 o                         
   1   7  14       1129.21       1071.78        35.52 o                         
   2   7  14        415.63        452.93        26.50 o                         
   3   7  14       1873.32       1798.85        41.20 o                         
   4   7  14       2280.68       2302.85        45.80 o                         
   5   7  14        124.90        115.75        17.38 o                         
   6   7  14       1741.45       1670.96        48.90 o                         
   7   7  14        540.55        504.85        34.71 o                         
   8   7  14        572.19        587.85        48.58 o                         
   9   7  14        409.99        324.12        54.75 o                         
  10   7  14       2257.80       2501.99       124.36 o                         
   0   8  14       2274.90       2272.99       123.43 o                         
   1   8  14        481.13        534.51        30.94 o                         
   2   8  14       3883.34       3944.08        62.74 o                         
   3   8  14       2314.34       2500.01        48.18 o                         
   4   8  14       1303.88       1299.03        83.18 o                         
   5   8  14        663.75        763.47        40.46 o                         
   6   8  14        931.40        979.04        59.19 o                         
   7   8  14        224.51        131.98        35.22 o                         
   8   8  14       1281.55       1453.36        70.29 o                         
   0   9  14       2073.04       2169.62        69.23 o                         
   1   9  14        228.56        226.06        24.61 o                         
   2   9  14        845.89        927.71        45.85 o                         
   3   9  14         36.64         59.89        26.42 o                         
   4   9  14        692.89        665.95       103.01 o                         
   5   9  14        942.95        875.84        60.18 o                         
   2   0  15       2242.60       2122.05        62.33 o                         
   4   0  15       1008.62       1028.47        44.39 o                         
   6   0  15        889.31        920.63        49.19 o                         
   8   0  15       7793.25       7056.46       195.82 o                         
  10   0  15       3947.38       3733.22        90.87 o                         
  12   0  15       1344.93       1346.90        58.13 o                         
  14   0  15       4439.97       4703.52       106.81 o                         
   1   1  15       7498.71       7416.56        97.44 o                         
   2   1  15       4688.23       4465.34        68.40 o                         
   3   1  15        379.31        387.85        22.78 o                         
   4   1  15       2572.96       2432.04        48.34 o                         
   5   1  15       3771.53       3613.70        60.56 o                         
   6   1  15       9583.97       9133.18       114.44 o                         
   7   1  15       3068.80       3005.88        61.63 o                         
   8   1  15        624.42        555.01        29.82 o                         
   9   1  15       1555.51       1485.55        60.08 o                         
  10   1  15        276.70        271.21        22.40 o                         
  11   1  15        569.98        579.50        30.42 o                         
  12   1  15       5245.02       5290.51        79.38 o                         
  13   1  15        122.40        119.04        22.08 o                         
  14   1  15         64.77         75.42        22.75 o                         
   1   2  15       7937.45       7695.25       115.01 o                         
   2   2  15       7843.66       7626.90        99.25 o                         
   3   2  15       2519.44       2334.57        46.74 o                         
   4   2  15       9780.35       9463.33       117.04 o                         
   5   2  15       2035.44       1995.40        43.54 o                         
   6   2  15        644.99        622.53        64.05 o                         
   7   2  15       1105.15       1026.03        32.98 o                         
   8   2  15        980.71        901.72        38.04 o                         
   9   2  15       5167.67       5032.78        75.45 o                         
  10   2  15       2484.35       2416.87        72.79 o                         
  11   2  15        130.00        137.98        20.60 o                         
  12   2  15       1127.30       1112.45        40.38 o                         
  13   2  15        489.87        462.27        27.51 o                         
   1   3  15        330.26        317.58        20.09 o                         
   2   3  15        575.68        590.42        25.69 o                         
   3   3  15        410.43        428.07        24.04 o                         
   4   3  15        225.15        232.74        18.46 o                         
   5   3  15       4388.17       4232.49       118.79 o                         
   6   3  15        345.12        369.18        23.55 o                         
   7   3  15       2703.68       2534.58        49.87 o                         
   8   3  15        764.95        755.00        31.02 o                         
   9   3  15       1171.52       1122.92        35.42 o                         
  10   3  15         85.80         92.65        18.06 o                         
  11   3  15       5439.05       5327.77       138.00 o                         
  12   3  15         33.14         52.72        19.77 o                         
  13   3  15       1549.37       1594.63        54.50 o                         
   1   4  15       1495.76       1508.39        37.50 o                         
   2   4  15       4099.28       4041.80        65.04 o                         
   3   4  15       2714.87       2666.65        57.60 o                         
   4   4  15       2103.40       2051.80        58.67 o                         
   5   4  15        699.37        673.89        28.64 o                         
   6   4  15        356.54        362.43        22.64 o                         
   7   4  15        104.84        119.51        16.50 o                         
   8   4  15       2144.18       2073.24        45.08 o                         
   9   4  15       7154.82       7022.28        92.67 o                         
  10   4  15        149.53        143.61        18.69 o                         
  11   4  15        105.30        138.63        20.00 o                         
  12   4  15        284.49        258.58        43.17 o                         
   1   5  15       7417.73       7328.23        97.84 o                         
   2   5  15       4895.41       4841.81        72.00 o                         
   3   5  15         80.21        115.84        22.77 o                         
   4   5  15       4728.80       4675.99        70.62 o                         
   5   5  15       1401.74       1313.89        36.42 o                         
   6   5  15       1926.91       1924.64        42.11 o                         
   7   5  15       4468.90       4360.80        81.71 o                         
   8   5  15        271.17        295.68        21.46 o                         
   9   5  15        457.71        473.75        26.56 o                         
  10   5  15         61.44        118.59        24.27 o                         
  11   5  15        496.62        535.38        71.07 o                         
   1   6  15        441.95        436.47        25.82 o                         
   2   6  15        402.87        360.73        22.44 o                         
   3   6  15         63.78         73.76        34.42 o                         
   4   6  15        995.63       1007.34        33.33 o                         
   5   6  15       1551.27       1571.84        39.01 o                         
   6   6  15        968.43       1031.94        33.75 o                         
   7   6  15        172.71        193.53        22.92 o                         
   8   6  15       2531.56       2501.00        59.09 o                         
   9   6  15        185.58        178.11        25.55 o                         
  10   6  15        883.96        867.84        59.76 o                         
   1   7  15        692.35        638.99        37.11 o                         
   2   7  15         29.22         15.75        16.55 o                         
   3   7  15         81.20        110.40        18.12 o                         
   4   7  15         20.36         36.65        16.32 o                         
   5   7  15       1552.95       1572.44        42.06 o                         
   6   7  15       2455.16       2401.82        58.24 o                         
   7   7  15         63.23         15.97        26.51 o                         
   8   7  15        189.65        214.16        36.99 o                         
   9   7  15        102.54         95.80        84.45 o                         
   1   8  15       2276.17       2440.44        51.58 o                         
   2   8  15       1323.67       1330.78        67.24 o                         
   3   8  15         48.32         44.54        18.17 o                         
   4   8  15       2825.22       2951.08        65.65 o                         
   5   8  15        871.78        974.22        85.69 o                         
   6   8  15         60.09         87.90        32.11 o                         
   7   8  15        867.63       1044.28        63.67 o                         
   1   9  15        252.02        307.43        30.02 o                         
   2   9  15        720.35        800.69        46.11 o                         
   3   9  15        192.59        185.15        29.21 o                         
   0   0  16       4373.13       4187.31       131.78 o                         
   2   0  16       9191.60       9349.99       165.35 o                         
   4   0  16      14261.76      13352.25       228.30 o                         
   6   0  16        719.32        705.31        55.68 o                         
   8   0  16       4921.78       4553.21       102.72 o                         
  10   0  16       6298.07       6212.82       125.09 o                         
  12   0  16        218.13        269.45        33.82 o                         
   0   1  16      14657.66      14355.23       230.98 o                         
   1   1  16       1082.25       1090.93        32.94 o                         
   2   1  16       4964.05       5125.23        87.10 o                         
   3   1  16       9215.28       8958.78       112.68 o                         
   4   1  16       2813.65       2651.15        51.13 o                         
   5   1  16        454.67        489.46        26.41 o                         
   6   1  16       5608.37       5337.96        80.65 o                         
   7   1  16        820.98        755.83        35.97 o                         
   8   1  16       3509.07       3428.44        60.55 o                         
   9   1  16       2272.37       2262.04        50.10 o                         
  10   1  16       2464.57       2389.19        50.92 o                         
  11   1  16        416.28        421.52        26.62 o                         
  12   1  16        282.32        320.66        24.95 o                         
  13   1  16        614.97        619.81        46.08 o                         
   0   2  16      15351.69      14819.62       236.87 o                         
   1   2  16       3418.97       3364.94        57.73 o                         
   2   2  16       1540.02       1531.32        38.15 o                         
   3   2  16       5199.38       5051.84        75.06 o                         
   4   2  16        585.77        558.88        26.73 o                         
   5   2  16       3503.98       3414.43        69.67 o                         
   6   2  16       6882.04       6487.22       118.95 o                         
   7   2  16       3287.06       3175.41        57.57 o                         
   8   2  16       2138.57       1973.89        51.35 o                         
   9   2  16        232.40        203.14        20.14 o                         
  10   2  16        540.02        567.13        31.52 o                         
  11   2  16        673.07        639.20        34.32 o                         
  12   2  16        819.71        815.47        38.21 o                         
  13   2  16        724.82        778.34        40.23 o                         
   0   3  16          5.24         82.88        20.88 o                         
   1   3  16       9214.75       8959.83       138.77 o                         
   2   3  16       1661.04       1647.42        39.36 o                         
   3   3  16        665.11        632.48        32.16 o                         
   4   3  16       1492.82       1393.95        68.58 o                         
   5   3  16       5018.12       4948.48        74.15 o                         
   6   3  16        153.86        175.09        17.72 o                         
   7   3  16       8138.77       7961.68       103.58 o                         
   8   3  16        195.18        207.48        19.77 o                         
   9   3  16          4.32         30.37        16.95 o                         
  10   3  16        461.52        400.31        39.68 o                         
  11   3  16        903.29        898.36        52.50 o                         
  12   3  16         10.32         27.50        24.78 o                         
   0   4  16       4777.86       4825.71       102.35 o                         
   1   4  16       2308.21       2287.80        54.24 o                         
   2   4  16        629.56        624.90        27.97 o                         
   3   4  16      10734.02      10415.25       127.85 o                         
   4   4  16       1408.35       1378.39        37.51 o                         
   5   4  16       3634.39       3508.44        59.63 o                         
   6   4  16       2284.72       2309.63        73.14 o                         
   7   4  16       2066.14       2046.13        45.10 o                         
   8   4  16         81.47        116.50        17.85 o                         
   9   4  16       1437.58       1431.46        40.55 o                         
  10   4  16        719.76        758.08        48.49 o                         
  11   4  16       1071.58       1057.26        82.58 o                         
  12   4  16         87.80        125.12        26.75 o                         
   0   5  16       3395.78       3322.52        82.65 o                         
   1   5  16       1137.63       1111.46        41.45 o                         
   2   5  16       1472.18       1384.73        37.47 o                         
   3   5  16       9076.76       9020.68       112.39 o                         
   4   5  16       1771.83       1835.14        43.23 o                         
   5   5  16       3812.28       3735.30        61.72 o                         
   6   5  16        981.58        954.66        33.53 o                         
   7   5  16         29.79         51.09        24.38 o                         
   8   5  16        885.37        861.95        37.24 o                         
   9   5  16       1792.66       1830.06        68.05 o                         
  10   5  16       1348.57       1291.79        70.44 o                         
  11   5  16        956.64        966.47        79.81 o                         
   0   6  16        662.86        681.53        47.65 o                         
   1   6  16       1935.27       2040.77        45.22 o                         
   2   6  16       3062.16       3088.83        64.90 o                         
   3   6  16        265.17        229.54        20.05 o                         
   4   6  16       3224.60       3301.57        67.24 o                         
   5   6  16        919.06        952.43        34.10 o                         
   6   6  16         78.77         86.70        17.26 o                         
   7   6  16       1249.54       1246.48        40.76 o                         
   8   6  16       1103.46       1169.25        46.09 o                         
   9   6  16         47.84         17.85        30.32 o                         
  10   6  16       2262.98       2627.28       340.59 o                         
   0   7  16       4560.49       4697.24       130.85 o                         
   1   7  16       1092.39       1156.01        42.06 o                         
   2   7  16       1512.14       1471.76        47.21 o                         
   3   7  16        694.63        767.16        33.02 o                         
   4   7  16        438.53        399.84        24.41 o                         
   5   7  16        372.88        376.04        39.92 o                         
   6   7  16       2099.06       2199.79        57.98 o                         
   7   7  16        702.03        685.45        45.63 o                         
   8   7  16       1200.73       1421.97        67.31 o                         
   0   8  16       3348.00       3442.18        85.78 o                         
   1   8  16        288.78        310.70        23.31 o                         
   2   8  16       1232.47       1331.96        40.79 o                         
   3   8  16       1172.97       1193.92        43.80 o                         
   4   8  16        114.35        162.90        32.04 o                         
   5   8  16        529.75        563.95        49.67 o                         
   6   8  16       1762.81       1850.84        74.26 o                         
   0   9  16        112.34        168.90        55.68 o                         
   2   0  17      12193.32      12011.64       201.43 o                         
   4   0  17       6274.52       6149.19       168.90 o                         
   6   0  17       5145.33       4766.41       154.05 o                         
   8   0  17       3501.42       3399.68        86.92 o                         
  10   0  17        632.25        677.41       108.58 o                         
  12   0  17       2718.92       2783.53        81.83 o                         
   1   1  17       2780.71       2713.57        51.95 o                         
   2   1  17       1635.77       1671.96        40.45 o                         
   3   1  17       1106.91       1044.51        33.58 o                         
   4   1  17       6944.85       6409.11       114.39 o                         
   5   1  17       2800.29       2644.58        95.91 o                         
   6   1  17       1283.90       1209.87        40.37 o                         
   7   1  17        130.11        125.05        22.02 o                         
   8   1  17        972.16        942.78        34.41 o                         
   9   1  17       2615.28       2646.61        54.41 o                         
  10   1  17       2274.49       2240.05       108.50 o                         
  11   1  17        870.42        954.89        38.61 o                         
  12   1  17        487.63        498.85        39.38 o                         
  13   1  17        212.67        268.97        26.31 o                         
   1   2  17       3014.26       3048.50        55.65 o                         
   2   2  17       3132.25       2918.89        80.64 o                         
   3   2  17        294.03        325.09        25.66 o                         
   4   2  17        449.16        421.73        27.44 o                         
   5   2  17        237.70        237.27        21.28 o                         
   6   2  17       3847.88       3661.76        62.87 o                         
   7   2  17       3123.22       2997.04        56.35 o                         
   8   2  17       1823.57       1760.13        68.38 o                         
   9   2  17       1001.53        999.65        36.77 o                         
  10   2  17        247.13        239.47        28.13 o                         
  11   2  17       1838.85       1904.76        48.32 o                         
  12   2  17       2822.90       2834.73        58.59 o                         
   1   3  17       6425.01       6272.52       101.37 o                         
   2   3  17        396.16        441.77        36.07 o                         
   3   3  17       1256.76       1154.17        40.51 o                         
   4   3  17        383.63        364.95        26.67 o                         
   5   3  17       5055.88       4857.59       104.38 o                         
   6   3  17         90.40        104.87        16.85 o                         
   7   3  17       1302.99       1317.36        38.39 o                         
   8   3  17        480.59        532.37        39.38 o                         
   9   3  17       2919.52       2851.13        58.40 o                         
  10   3  17        240.23        212.56        22.27 o                         
  11   3  17        774.42        804.63        37.79 o
[truncated: 33,535 more chars]
